# Supplementary material for: RAGE is a key regulator of ductular reaction-mediated fibrosis during cholestasis
Source: EMBO Rep. 2025 Jan 2;26(3):880–907. doi: 10.1038/s44319-024-00356-7 (PMC11811172; doi:10.1038/s44319-024-00356-7)
Supplement: Supplementary file 3 — Source data Fig. 1 [file 44319_2024_356_MOESM3_ESM.zip]

Archive with 32 entries (26 files):
- Figure 1/
- Figure 1/1C/
- Figure 1/1C/GFP data.xlsx
- Figure 1/1C/HET_22192_GFP.tif
- Figure 1/1C/KO_22294_GFP.tif
- Figure 1/1C/Macro COLOC.ijm
- Figure 1/1C/README_GFP quantification.txt
- Figure 1/1C/Thumbs.db
- Figure 1/1C/WT_24288_GFP.tif
- Figure 1/1D/
- Figure 1/1D/HNF1B/
- Figure 1/1D/HNF1B/1_ND_WT_m410_19_hnf1b.png
- Figure 1/1D/HNF1B/2_CDE_WT_m488_19_hnf1b.png
- Figure 1/1D/HNF1B/3_CDE_HET_m25_19_hnf1b.png
- Figure 1/1D/HNF1B/4_CDE_KO_m416_19_hnf1b.png
- Figure 1/1D/HNF1B/Thumbs.db
- Figure 1/1D/mCherry/
- Figure 1/1D/mCherry/1_ND_WT_m410_19_mCherry.png
- Figure 1/1D/mCherry/2_CDE_WT_m488_19_mCherry.png
- Figure 1/1D/mCherry/3_CDE_Het_m25_19_mcherry.png
- Figure 1/1D/mCherry/4_CDE_KO_m416_19_mCherry.png
- Figure 1/1D/mCherry/Thumbs.db
- Figure 1/1D/RAGE/
- Figure 1/1D/RAGE/1_ND_WT_m410_19_Rage.png
- Figure 1/1D/RAGE/1_ND_WT_m410_19_Rage_zoom.png
- Figure 1/1D/RAGE/2_CDE_WT_m488_19_Rage.png
- Figure 1/1D/RAGE/2_CDE_WT_m488_19_Rage_zoom.png
- Figure 1/1D/RAGE/3_CDE_HET_m25_19_Rage.png
- Figure 1/1D/RAGE/3_CDE_HET_m25_19_Rage_zoom.png
- Figure 1/1D/RAGE/4_CDE_KO_m416_19_Rage.png
- Figure 1/1D/RAGE/4_CDE_KO_m416_19_Rage_zoom.png
- Figure 1/1D/RAGE/Thumbs.db
