# Supplementary material for: RAGE is a key regulator of ductular reaction-mediated fibrosis during cholestasis
Source: EMBO Rep. 2025 Jan 2;26(3):880–907. doi: 10.1038/s44319-024-00356-7 (PMC11811172; doi:10.1038/s44319-024-00356-7)
Supplement: Supplementary file 3 — Source data Fig. 1 [file 44319_2024_356_MOESM3_ESM.zip › Figure 1/1C/GFP data.xlsx]

## Sheet: raw
CDE_Rage Het											CDE_Rage KO
					Tom		GFP		GFP + Tom							Tom		GFP		GFP + Tom
	Label	% Area	Min Thr	Max Thr	Mean	SD	Mean	SD	Mean	SD		Label	% Area	Min Thr	Max Thr	Mean	SD	Mean	SD	Mean	SD
1	22192_GFP_s2.ome.tiff-dupl RED:0001-0792-0648	6.8549	4902	65535	6.08785	2.96946	0.00826933	0.012131	0.000381167	0.000590904	1	22294_GFP_s2.ome.tiff-dupl RED:0001-0624-0384	1.95941	4523	65535	1.99677	0.759655	1.80112	1.30632	1.27255	0.768328
2	22192_GFP_s2.ome.tiff-dupl GREEN:0001-0792-0648	0.012032	16705	65535							2	22294_GFP_s2.ome.tiff-dupl GREEN:0001-0624-0384	1.24605	16448	65535
3	22192_GFP_s2.ome.tiff-dupl RED and GREEN:0001-0792-0648	0.001178	16705	65535							3	22294_GFP_s2.ome.tiff-dupl RED and GREEN:0001-0624-0384	1.0262	16448	65535
4	22192_GFP_s2.ome.tiff-dupl RED:0001-0448-0952	6.11001	4902	65535							4	22294_GFP_s2.ome.tiff-dupl RED:0001-0784-0464	1.34445	4523	65535
5	22192_GFP_s2.ome.tiff-dupl GREEN:0001-0448-0952	0.000522	16705	65535							5	22294_GFP_s2.ome.tiff-dupl GREEN:0001-0784-0464	1.32223	16448	65535
6	22192_GFP_s2.ome.tiff-dupl RED and GREEN:0001-0448-0952	0	16705	65535							6	22294_GFP_s2.ome.tiff-dupl RED and GREEN:0001-0784-0464	0.962686	16448	65535
7	22192_GFP_s2.ome.tiff-dupl RED:0001-0784-0608	2.54445	4902	65535							7	22294_GFP_s2.ome.tiff-dupl RED:0001-0768-0384	2.03119	4523	65535
8	22192_GFP_s2.ome.tiff-dupl GREEN:0001-0784-0608	0.003005	16705	65535							8	22294_GFP_s2.ome.tiff-dupl GREEN:0001-0768-0384	2.61206	16448	65535
9	22192_GFP_s2.ome.tiff-dupl RED and GREEN:0001-0784-0608	0	16705	65535							9	22294_GFP_s2.ome.tiff-dupl RED and GREEN:0001-0768-0384	1.68054	16448	65535
10	22192_GFP_s2.ome.tiff-dupl RED:0001-1120-0592	3.30645	4902	65535							10	22294_GFP_s2.ome.tiff-dupl RED:0001-0464-0208	3.39744	4523	65535
11	22192_GFP_s2.ome.tiff-dupl GREEN:0001-1120-0592	0.001776	16705	65535							11	22294_GFP_s2.ome.tiff-dupl GREEN:0001-0464-0208	4.08307	16448	65535
12	22192_GFP_s2.ome.tiff-dupl RED and GREEN:0001-1120-0592	0	16705	65535							12	22294_GFP_s2.ome.tiff-dupl RED and GREEN:0001-0464-0208	2.64026	16448	65535
13	22192_GFP_s2.ome.tiff-dupl RED:0001-1032-0656	6.86991	4902	65535							13	22294_GFP_s2.ome.tiff-dupl RED:0001-0592-0504	1.29424	4523	65535
14	22192_GFP_s2.ome.tiff-dupl GREEN:0001-1032-0656	0.000846	16705	65535							14	22294_GFP_s2.ome.tiff-dupl GREEN:0001-0592-0504	0.6995	16448	65535
15	22192_GFP_s2.ome.tiff-dupl RED and GREEN:0001-1032-0656	0	16705	65535							15	22294_GFP_s2.ome.tiff-dupl RED and GREEN:0001-0592-0504	0.578312	16448	65535
16	22192_GFP_s2.ome.tiff-dupl RED:0001-0744-0656	10.8414	4902	65535							16	22294_GFP_s2.ome.tiff-dupl RED:0001-0296-0712	1.95386	4523	65535
17	22192_GFP_s2.ome.tiff-dupl GREEN:0001-0744-0656	0.031435	16705	65535							17	22294_GFP_s2.ome.tiff-dupl GREEN:0001-0296-0712	0.8438	16448	65535
18	22192_GFP_s2.ome.tiff-dupl RED and GREEN:0001-0744-0656	0.001109	16705	65535							18	22294_GFP_s2.ome.tiff-dupl RED and GREEN:0001-0296-0712	0.747292	16448	65535
1	22292_GFP_s1.ome.tiff-dupl RED:0001-0636-1008	2.18634	3420	65535	1.42895	0.575132	0.00721767	0.0069683	0	0	1	22410_GFP_s2.ome.tiff-dupl RED:0001-0504-0488	1.6929	1636	65535	1.54876	0.921256	1.33827	0.818481	0.750466	0.637867
2	22292_GFP_s1.ome.tiff-dupl GREEN:0001-0636-1008	0.016981	16705	65535							2	22410_GFP_s2.ome.tiff-dupl GREEN:0001-0504-0488	1.39097	16448	65535
3	22292_GFP_s1.ome.tiff-dupl RED and GREEN:0001-0636-1008	0	16705	65535							3	22410_GFP_s2.ome.tiff-dupl RED and GREEN:0001-0504-0488	0.816362	16448	65535
4	22292_GFP_s1.ome.tiff-dupl RED:0001-1164-0420	1.44587	3437	65535							4	22410_GFP_s2.ome.tiff-dupl RED:0001-0360-0552	1.7694	1636	65535
5	22292_GFP_s1.ome.tiff-dupl GREEN:0001-1164-0420	0.001302	16705	65535							5	22410_GFP_s2.ome.tiff-dupl GREEN:0001-0360-0552	1.59896	16448	65535
6	22292_GFP_s1.ome.tiff-dupl RED and GREEN:0001-1164-0420	0	16705	65535							6	22410_GFP_s2.ome.tiff-dupl RED and GREEN:0001-0360-0552	0.701448	16448	65535
7	22292_GFP_s1.ome.tiff-dupl RED:0001-0636-1032	0.968833	2096	65535							7	22410_GFP_s2.ome.tiff-dupl RED:0001-0256-0464	3.06059	1636	65535
8	22292_GFP_s1.ome.tiff-dupl GREEN:0001-0636-1032	0.005965	16705	65535							8	22410_GFP_s2.ome.tiff-dupl GREEN:0001-0256-0464	2.75217	16448	65535
9	22292_GFP_s1.ome.tiff-dupl RED and GREEN:0001-0636-1032	0	16705	65535							9	22410_GFP_s2.ome.tiff-dupl RED and GREEN:0001-0256-0464	1.8923	16448	65535
10	22292_GFP_s1.ome.tiff-dupl RED:0001-0516-1380	0.944475	3420	65535							10	22410_GFP_s2.ome.tiff-dupl RED:0001-0560-0608	0.359262	1636	65535
11	22292_GFP_s1.ome.tiff-dupl GREEN:0001-0516-1380	0.00295	16705	65535							11	22410_GFP_s2.ome.tiff-dupl GREEN:0001-0560-0608	0.331217	16448	65535
12	22292_GFP_s1.ome.tiff-dupl RED and GREEN:0001-0516-1380	0	16705	65535							12	22410_GFP_s2.ome.tiff-dupl RED and GREEN:0001-0560-0608	0.026363	16448	65535
13	22292_GFP_s1.ome.tiff-dupl RED:0001-0768-0792	0.957759	3420	65535							13	22410_GFP_s2.ome.tiff-dupl RED:0001-0456-0584	0.860598	1636	65535
14	22292_GFP_s1.ome.tiff-dupl GREEN:0001-0768-0792	0.01481	16705	65535							14	22410_GFP_s2.ome.tiff-dupl GREEN:0001-0456-0584	0.922632	16448	65535
15	22292_GFP_s1.ome.tiff-dupl RED and GREEN:0001-0768-0792	0	16705	65535							15	22410_GFP_s2.ome.tiff-dupl RED and GREEN:0001-0456-0584	0.303958	16448	65535
16	22292_GFP_s1.ome.tiff-dupl RED:0001-1068-0528	2.07044	3420	65535							16	22410_GFP_s2.ome.tiff-dupl RED:0001-0416-0720	1.54981	1636	65535
17	22292_GFP_s1.ome.tiff-dupl GREEN:0001-1068-0528	0.001298	16705	65535							17	22410_GFP_s2.ome.tiff-dupl GREEN:0001-0416-0720	1.03367	16448	65535
18	22292_GFP_s1.ome.tiff-dupl RED and GREEN:0001-1068-0528	0	16705	65535							18	22410_GFP_s2.ome.tiff-dupl RED and GREEN:0001-0416-0720	0.762364	16448	65535
1	23994_GFP_s1.ome.tiff-dupl RED:0001-0616-0544	4.2943	2180	65535	2.84635	1.40487	0.0850748	0.102067	0.00992633	0.0120143	1	29842_GFP-OME TIFF-Export-35_s1.ome.tiff-dupl RED:0002-0760-0472	2.38153	62	255	1.42337	0.802493	1.93418	0.973569	0.975887	0.534691
2	23994_GFP_s1.ome.tiff-dupl GREEN:0001-0616-0544	0.001235	16705	65535							2	29842_GFP-OME TIFF-Export-35_s1.ome.tiff-dupl GREEN:0002-0760-0472	2.77869	61	255
3	23994_GFP_s1.ome.tiff-dupl RED and GREEN:0001-0616-0544	0.000285	16705	65535							3	29842_GFP-OME TIFF-Export-35_s1.ome.tiff-dupl RED and GREEN:0002-0760-0472	1.71339	61	255
4	23994_GFP_s1.ome.tiff-dupl RED:0001-0528-0536	1.88384	2180	65535							4	29842_GFP-OME TIFF-Export-35_s1.ome.tiff-dupl RED:0002-1584-1552	1.64064	62	255
5	23994_GFP_s1.ome.tiff-dupl GREEN:0001-0528-0536	0.11348	16705	65535							5	29842_GFP-OME TIFF-Export-35_s1.ome.tiff-dupl GREEN:0002-1584-1552	2.86212	59	255
6	23994_GFP_s1.ome.tiff-dupl RED and GREEN:0001-0528-0536	0.012934	16705	65535							6	29842_GFP-OME TIFF-Export-35_s1.ome.tiff-dupl RED and GREEN:0002-1584-1552	1.11071	59	255
7	23994_GFP_s1.ome.tiff-dupl RED:0001-0576-0584	2.07631	2180	65535							7	29842_GFP-OME TIFF-Export-35_s1.ome.tiff-dupl RED:0002-0536-1136	2.30858	62	255
8	23994_GFP_s1.ome.tiff-dupl GREEN:0001-0576-0584	0.009557	16705	65535							8	29842_GFP-OME TIFF-Export-35_s1.ome.tiff-dupl GREEN:0002-0536-1136	2.57185	61	255
9	23994_GFP_s1.ome.tiff-dupl RED and GREEN:0001-0576-0584	0	16705	65535							9	29842_GFP-OME TIFF-Export-35_s1.ome.tiff-dupl RED and GREEN:0002-0536-1136	1.44492	61	255
10	23994_GFP_s1.ome.tiff-dupl RED:0001-0496-0416	1.63937	2180	65535							10	29842_GFP-OME TIFF-Export-35_s1.ome.tiff-dupl RED:0002-1648-1160	0.730578	62	255
11	23994_GFP_s1.ome.tiff-dupl GREEN:0001-0496-0416	0.006016	16705	65535							11	29842_GFP-OME TIFF-Export-35_s1.ome.tiff-dupl GREEN:0002-1648-1160	0.986698	61	255
12	23994_GFP_s1.ome.tiff-dupl RED and GREEN:0001-0496-0416	0.000771	16705	65535							12	29842_GFP-OME TIFF-Export-35_s1.ome.tiff-dupl RED and GREEN:0002-1648-1160	0.593111	61	255
13	23994_GFP_s1.ome.tiff-dupl RED:0001-0536-0448	2.23509	2180	65535							13	29842_GFP-OME TIFF-Export-35_s1.ome.tiff-dupl RED:0002-1376-1144	0.572696	62	255
14	23994_GFP_s1.ome.tiff-dupl GREEN:0001-0536-0448	0.261658	16705	65535							14	29842_GFP-OME TIFF-Export-35_s1.ome.tiff-dupl GREEN:0002-1376-1144	0.57401	61	255
15	23994_GFP_s1.ome.tiff-dupl RED and GREEN:0001-0536-0448	0.030089	16705	65535							15	29842_GFP-OME TIFF-Export-35_s1.ome.tiff-dupl RED and GREEN:0002-1376-1144	0.352673	61	255
16	23994_GFP_s1.ome.tiff-dupl RED:0001-0320-0392	4.9492	2180	65535							16	29842_GFP-OME TIFF-Export-35_s1.ome.tiff-dupl RED:0002-2728-1872	0.906185	62	255
17	23994_GFP_s1.ome.tiff-dupl GREEN:0001-0320-0392	0.118503	16705	65535							17	29842_GFP-OME TIFF-Export-35_s1.ome.tiff-dupl GREEN:0002-2728-1872	1.8317	61	255
18	23994_GFP_s1.ome.tiff-dupl RED and GREEN:0001-0320-0392	0.015479	16705	65535							18	29842_GFP-OME TIFF-Export-35_s1.ome.tiff-dupl RED and GREEN:0002-2728-1872	0.640514	61	255
1	25506_GFP_s1.ome.tiff-dupl RED:0001-0936-0624	5.46842	4906	65535	5.00804	0.917872	0.056898	0.0489734	0.0162502	0.0148048	1	29254_GFP_subset-OME TIFF-Export-01_s1.ome.tiff-dupl RED:0002-0488-1068	1.03744	6275	65535	1.80568	0.955938	1.12104	0.717536	0.962142	0.590755
2	25506_GFP_s1.ome.tiff-dupl GREEN:0001-0936-0624	0.002016	18133	65535							2	29254_GFP_subset-OME TIFF-Export-01_s1.ome.tiff-dupl GREEN:0002-0488-1068	0.310309	11822	65535
3	25506_GFP_s1.ome.tiff-dupl RED and GREEN:0001-0936-0624	0.000436	18133	65535							3	29254_GFP_subset-OME TIFF-Export-01_s1.ome.tiff-dupl RED and GREEN:0002-0488-1068	0.281605	11822	65535
4	25506_GFP_s1.ome.tiff-dupl RED:0001-1380-1008	5.52518	4906	65535							4	29254_GFP_subset-OME TIFF-Export-01_s1.ome.tiff-dupl RED:0002-0436-0664	0.741377	6275	65535
5	25506_GFP_s1.ome.tiff-dupl GREEN:0001-1380-1008	0.079084	18133	65535							5	29254_GFP_subset-OME TIFF-Export-01_s1.ome.tiff-dupl GREEN:0002-0436-0664	0.60867	11822	65535
6	25506_GFP_s1.ome.tiff-dupl RED and GREEN:0001-1380-1008	0.033203	18133	65535							6	29254_GFP_subset-OME TIFF-Export-01_s1.ome.tiff-dupl RED and GREEN:0002-0436-0664	0.515764	11822	65535
7	25506_GFP_s1.ome.tiff-dupl RED:0001-1428-0804	3.76711	4906	65535							7	29254_GFP_subset-OME TIFF-Export-01_s1.ome.tiff-dupl RED:0002-0296-0604	2.97162	6275	65535
8	25506_GFP_s1.ome.tiff-dupl GREEN:0001-1428-0804	0.036291	18133	65535							8	29254_GFP_subset-OME TIFF-Export-01_s1.ome.tiff-dupl GREEN:0002-0296-0604	1.53272	11822	65535
9	25506_GFP_s1.ome.tiff-dupl RED and GREEN:0001-1428-0804	0.005046	18133	65535							9	29254_GFP_subset-OME TIFF-Export-01_s1.ome.tiff-dupl RED and GREEN:0002-0296-0604	1.45314	11822	65535
10	25506_GFP_s1.ome.tiff-dupl RED:0001-1416-0540	6.04827	4906	65535							10	29254_GFP_subset-OME TIFF-Export-01_s1.ome.tiff-dupl RED:0002-0352-0596	1.72023	6275	65535
11	25506_GFP_s1.ome.tiff-dupl GREEN:0001-1416-0540	0.140617	18133	65535							11	29254_GFP_subset-OME TIFF-Export-01_s1.ome.tiff-dupl GREEN:0002-0352-0596	1.05008	11822	65535
12	25506_GFP_s1.ome.tiff-dupl RED and GREEN:0001-1416-0540	0.030388	18133	65535							12	29254_GFP_subset-OME TIFF-Export-01_s1.ome.tiff-dupl RED and GREEN:0002-0352-0596	0.89911	11822	65535
13	25506_GFP_s1.ome.tiff-dupl RED:0001-2160-1260	3.98349	4906	65535							13	29254_GFP_subset-OME TIFF-Export-01_s1.ome.tiff-dupl RED:0002-0532-0900	2.55775	6275	65535
14	25506_GFP_s1.ome.tiff-dupl GREEN:0001-2160-1260	0.024491	18133	65535							14	29254_GFP_subset-OME TIFF-Export-01_s1.ome.tiff-dupl GREEN:0002-0532-0900	2.10344	11822	65535
15	25506_GFP_s1.ome.tiff-dupl RED and GREEN:0001-2160-1260	0.003614	18133	65535							15	29254_GFP_subset-OME TIFF-Export-01_s1.ome.tiff-dupl RED and GREEN:0002-0532-0900	1.66109	11822	65535
16	25506_GFP_s1.ome.tiff-dupl RED:0001-1740-1764	5.25579	4906	65535							1	29840_GFP_Subset-OME TIFF-Export-02_s1.ome.tiff-dupl RED:0002-1000-1184	2.01006	9766	65535	2.72411	0.640754	3.13517	0.447187	1.85508	0.492357
17	25506_GFP_s1.ome.tiff-dupl GREEN:0001-1740-1764	0.058889	18133	65535							2	29840_GFP_Subset-OME TIFF-Export-02_s1.ome.tiff-dupl GREEN:0002-1000-1184	2.79704	13364	65535
18	25506_GFP_s1.ome.tiff-dupl RED and GREEN:0001-1740-1764	0.024814	18133	65535							3	29840_GFP_Subset-OME TIFF-Export-02_s1.ome.tiff-dupl RED and GREEN:0002-1000-1184	1.31123	13364	65535
1	27108_GFP-OME TIFF-Export-32_s1.ome.tiff-dupl RED:0001-1288-1472	0.769683	21	255	0.77941	0.162518	0.000271667	0.000199445	0	0	4	29840_GFP_Subset-OME TIFF-Export-02_s1.ome.tiff-dupl RED:0002-1000-1184	2.21142	9766	65535
2	27108_GFP-OME TIFF-Export-32_s1.ome.tiff-dupl GREEN:0001-1288-1472	0.000218	109	255							5	29840_GFP_Subset-OME TIFF-Export-02_s1.ome.tiff-dupl GREEN:0002-1000-1184	2.61291	13364	65535
3	27108_GFP-OME TIFF-Export-32_s1.ome.tiff-dupl RED and GREEN:0001-1288-1472	0	109	255							6	29840_GFP_Subset-OME TIFF-Export-02_s1.ome.tiff-dupl RED and GREEN:0002-1000-1184	1.41086	13364	65535
4	27108_GFP-OME TIFF-Export-32_s1.ome.tiff-dupl RED:0001-1592-2160	0.759662	21	255							7	29840_GFP_Subset-OME TIFF-Export-02_s1.ome.tiff-dupl RED:0002-1000-1184	2.68867	9766	65535
5	27108_GFP-OME TIFF-Export-32_s1.ome.tiff-dupl GREEN:0001-1592-2160	0.000611	109	255							8	29840_GFP_Subset-OME TIFF-Export-02_s1.ome.tiff-dupl GREEN:0002-1000-1184	3.17428	13364	65535
6	27108_GFP-OME TIFF-Export-32_s1.ome.tiff-dupl RED and GREEN:0001-1592-2160	0	109	255							9	29840_GFP_Subset-OME TIFF-Export-02_s1.ome.tiff-dupl RED and GREEN:0002-1000-1184	1.90015	13364	65535
7	27108_GFP-OME TIFF-Export-32_s1.ome.tiff-dupl RED:0001-1456-1968	0.735305	21	255							10	29840_GFP_Subset-OME TIFF-Export-02_s1.ome.tiff-dupl RED:0002-1000-1184	3.54458	9766	65535
8	27108_GFP-OME TIFF-Export-32_s1.ome.tiff-dupl GREEN:0001-1456-1968	0.000211	109	255							11	29840_GFP_Subset-OME TIFF-Export-02_s1.ome.tiff-dupl GREEN:0002-1000-1184	3.7382	13364	65535
9	27108_GFP-OME TIFF-Export-32_s1.ome.tiff-dupl RED and GREEN:0001-1456-1968	0	109	255							12	29840_GFP_Subset-OME TIFF-Export-02_s1.ome.tiff-dupl RED and GREEN:0002-1000-1184	2.44886	13364	65535
10	27108_GFP-OME TIFF-Export-32_s1.ome.tiff-dupl RED:0001-1728-1784	0.689052	21	255							13	29840_GFP_Subset-OME TIFF-Export-02_s1.ome.tiff-dupl RED:0002-1072-1184	3.16582	9766	65535
11	27108_GFP-OME TIFF-Export-32_s1.ome.tiff-dupl GREEN:0001-1728-1784	0.000361	109	255							14	29840_GFP_Subset-OME TIFF-Export-02_s1.ome.tiff-dupl GREEN:0002-1072-1184	3.35343	13364	65535
12	27108_GFP-OME TIFF-Export-32_s1.ome.tiff-dupl RED and GREEN:0001-1728-1784	0	109	255							15	29840_GFP_Subset-OME TIFF-Export-02_s1.ome.tiff-dupl RED and GREEN:0002-1072-1184	2.20429	13364	65535
13	27108_GFP-OME TIFF-Export-32_s1.ome.tiff-dupl RED:0001-2088-1920	0.628968	21	255							1	29255_GFP-OME TIFF-Export-03.ome.tiff-dupl RED:0001-0516-0450	4.26852	8327	65535	1.60261	1.56639	1.10595	1.08804	0.959729	0.975982
14	27108_GFP-OME TIFF-Export-32_s1.ome.tiff-dupl GREEN:0001-2088-1920	0.000214	109	255							2	29255_GFP-OME TIFF-Export-03.ome.tiff-dupl GREEN:0001-0516-0450	2.96468	7834	65535
15	27108_GFP-OME TIFF-Export-32_s1.ome.tiff-dupl RED and GREEN:0001-2088-1920	0	109	255							3	29255_GFP-OME TIFF-Export-03.ome.tiff-dupl RED and GREEN:0001-0516-0450	2.6299	7834	65535
16	27108_GFP-OME TIFF-Export-32_s1.ome.tiff-dupl RED:0001-1360-1568	1.09379	21	255							4	29255_GFP-OME TIFF-Export-03.ome.tiff-dupl RED:0002-0942-1110	0.442777	8327	65535
17	27108_GFP-OME TIFF-Export-32_s1.ome.tiff-dupl GREEN:0001-1360-1568	1.5e-05	109	255							5	29255_GFP-OME TIFF-Export-03.ome.tiff-dupl GREEN:0002-0942-1110	0.328985	7834	65535
18	27108_GFP-OME TIFF-Export-32_s1.ome.tiff-dupl RED and GREEN:0001-1360-1568	0	109	255							6	29255_GFP-OME TIFF-Export-03.ome.tiff-dupl RED and GREEN:0002-0942-1110	0.277386	7834	65535
1	29238_GFP-OME TIFF-Export-33_s1.ome.tiff-dupl RED:0001-0966-1164	10.6923	27	255	11.9202	1.2228	0.0533552	0.0336524	0.00361483	0.00185146	7	29255_GFP-OME TIFF-Export-03.ome.tiff-dupl RED:0002-0942-1110	0.555625	8327	65535
2	29238_GFP-OME TIFF-Export-33_s1.ome.tiff-dupl GREEN:0001-0966-1164	0.016858	109	255							8	29255_GFP-OME TIFF-Export-03.ome.tiff-dupl GREEN:0002-0942-1110	0.398941	7834	65535
3	29238_GFP-OME TIFF-Export-33_s1.ome.tiff-dupl RED and GREEN:0001-0966-1164	0.00179	109	255							9	29255_GFP-OME TIFF-Export-03.ome.tiff-dupl RED and GREEN:0002-0942-1110	0.327342	7834	65535
4	29238_GFP-OME TIFF-Export-33_s1.ome.tiff-dupl RED:0001-0780-1044	10.5969	27	255							10	29255_GFP-OME TIFF-Export-03.ome.tiff-dupl RED:0002-0942-1110	1.08982	8327	65535
5	29238_GFP-OME TIFF-Export-33_s1.ome.tiff-dupl GREEN:0001-0780-1044	0.039245	109	255							11	29255_GFP-OME TIFF-Export-03.ome.tiff-dupl GREEN:0002-0942-1110	0.687591	7834	65535
6	29238_GFP-OME TIFF-Export-33_s1.ome.tiff-dupl RED and GREEN:0001-0780-1044	0.003713	109	255							12	29255_GFP-OME TIFF-Export-03.ome.tiff-dupl RED and GREEN:0002-0942-1110	0.567528	7834	65535
7	29238_GFP-OME TIFF-Export-33_s1.ome.tiff-dupl RED:0001-0870-1056	12.568	27	255							13	29255_GFP-OME TIFF-Export-03.ome.tiff-dupl RED:0002-0942-1110	1.65631	8327	65535
8	29238_GFP-OME TIFF-Export-33_s1.ome.tiff-dupl GREEN:0001-0870-1056	0.056994	109	255							14	29255_GFP-OME TIFF-Export-03.ome.tiff-dupl GREEN:0002-0942-1110	1.14958	7834	65535
9	29238_GFP-OME TIFF-Export-33_s1.ome.tiff-dupl RED and GREEN:0001-0870-1056	0.003118	109	255							15	29255_GFP-OME TIFF-Export-03.ome.tiff-dupl RED and GREEN:0002-0942-1110	0.996485	7834	65535
10	29238_GFP-OME TIFF-Export-33_s1.ome.tiff-dupl RED:0001-0870-1056	13.7058	27	255
11	29238_GFP-OME TIFF-Export-33_s1.ome.tiff-dupl GREEN:0001-0870-1056	0.0853	109	255
12	29238_GFP-OME TIFF-Export-33_s1.ome.tiff-dupl RED and GREEN:0001-0870-1056	0.005266	109	255
13	29238_GFP-OME TIFF-Export-33_s1.ome.tiff-dupl RED:0001-1020-1752	12.5277	27	255
14	29238_GFP-OME TIFF-Export-33_s1.ome.tiff-dupl GREEN:0001-1020-1752	0.099498	109	255
15	29238_GFP-OME TIFF-Export-33_s1.ome.tiff-dupl RED and GREEN:0001-1020-1752	0.00621	109	255
16	29238_GFP-OME TIFF-Export-33_s1.ome.tiff-dupl RED:0001-1266-1752	11.4302	27	255
17	29238_GFP-OME TIFF-Export-33_s1.ome.tiff-dupl GREEN:0001-1266-1752	0.022236	109	255
18	29238_GFP-OME TIFF-Export-33_s1.ome.tiff-dupl RED and GREEN:0001-1266-1752	0.001592	109	255

## Sheet: Calculation
CDE Het				CDE_KO
Mouse ID	Mean % Area of total Tom	Mean % Area of GFP+Tom	Mean % Area of GFP/ Tom (%)	Mouse ID	Mean % Area of total Tom	Mean % Area of GFP+Tom	Mean % Area of GFP/ Tom (%)
22192_GFP_s2.ome.tiff-dupl RED:0001-0792-0648	6.08785	0.000381167	0.0062611	22294_GFP_s2.ome.tiff-dupl RED:0001-0624-0384	1.99677	1.27255	63.7304
22292_GFP_s1.ome.tiff-dupl RED:0001-0636-1008	1.42895	0	0	29254_GFP_subset-OME TIFF-Export-01_s1.ome.tiff-dupl RED:0002-0488-1068	1.80568	0.962142	53.2841
27108_GFP-OME TIFF-Export-32_s1.ome.tiff-dupl RED:0001-1288-1472	0.77941	0	0	29840_GFP_Subset-OME TIFF-Export-02_s1.ome.tiff-dupl RED:0002-1000-1184	2.72411	1.85508	68.0985
25506_GFP_s1.ome.tiff-dupl RED:0001-0936-0624	5.00804	0.0162502	0.324481	22410_GFP_s2.ome.tiff-dupl RED:0001-0504-0488	1.54876	0.750466	48.4559
29238_GFP-OME TIFF-Export-33_s1.ome.tiff-dupl RED:0001-0966-1164	11.9202	0.00361483	0.0303254	29255_GFP-OME TIFF-Export-03.ome.tiff-dupl RED:0001-0516-0450	1.60261	0.959729	59.8853
23994_GFP_s1.ome.tiff-dupl RED:0001-0616-0544	2.84635	0.00992633	0.348739	29842_GFP-OME TIFF-Export-35_s1.ome.tiff-dupl RED:0002-0760-0472	1.42337	0.975887	68.5618
