# Supplementary material for: RAGE is a key regulator of ductular reaction-mediated fibrosis during cholestasis
Source: EMBO Rep. 2025 Jan 2;26(3):880–907. doi: 10.1038/s44319-024-00356-7 (PMC11811172; doi:10.1038/s44319-024-00356-7)
Supplement: Supplementary file 3 — Source data Fig. 1 [file 44319_2024_356_MOESM3_ESM.zip › Figure 1/1C/Macro COLOC.ijm]

//prepare
  Dialog.create("Dear Macrina, please set the...");
  Dialog.addNumber("CH RED:", 3);
  Dialog.addNumber("CH GREEN:", 2);
  Dialog.show();

    red = Dialog.getNumber();
green = Dialog.getNumber();

roiManager("Reset");
setTool("oval");
run("Colors...", "foreground=white background=white selection=white");
setBackgroundColor(0, 0, 0);
setBackgroundColor(0, 0, 0);
title=getTitle();
run("Duplicate...", "title=dupl duplicate channels=1-3");
rename(title+"-dupl");
title=getTitle();
run("Clear Outside");
roiManager("Add");
run("Select None");
run("Set Measurements...", "area_fraction limit display redirect=None decimal=6");


//segment and measure RED
setSlice(red);
run("Duplicate...", "title=red channels="+red);
run("Threshold...");
setThreshold(3089, 65535);
waitForUser("Dear Macrina, please check the THR for RED");
rename(title+" RED");
roiManager("Measure");
run("Create Selection");
roiManager("Add");
close();

//GREEN
setSlice(green);
run("Duplicate...", "title=red channels="+green);
run("Threshold...");
setThreshold(13401, 65535);
waitForUser("Dear Macrina, please check the THR for GREEN");
rename(title+" GREEN");
roiManager("Select", 0);
roiManager("Measure");
run("Create Selection");
roiManager("Add");

//RED AND GREEN
roiManager("Select", 1);
run("Clear Outside");
roiManager("Select", 0);
rename(title+" RED and GREEN");
roiManager("Measure");
run("Create Selection");
roiManager("Add");

//display
roiManager("Show All");
