# Supplementary material for: RAGE is a key regulator of ductular reaction-mediated fibrosis during cholestasis
Source: EMBO Rep. 2025 Jan 2;26(3):880–907. doi: 10.1038/s44319-024-00356-7 (PMC11811172; doi:10.1038/s44319-024-00356-7)
Supplement: Supplementary file 3 — Source data Fig. 1 [file 44319_2024_356_MOESM3_ESM.zip › Figure 1/1C/README_GFP quantification.txt]

GFP quantification

1. Export OME TIFF image from .czi file in ZEN Microscopy software
2. Open OME TIFF file in  ImagaJ
3. Use the selection tool to select the area on the image to be analyzed 
4. Run the script named as "Macro COLOC"
5. Repeat for at least 5 selected area on a single image
6. Calculate the mean % area of tdTom and mean % area of GFP+tdTom
7. Calculate the % GFP/tdTom double positive cells of total tdTom cells by the following formula:
   mean % area of GFP+tdTom/ mean % area of tdTom x 100%
