# Supplementary material for: RAGE is a key regulator of ductular reaction-mediated fibrosis during cholestasis
Source: EMBO Rep. 2025 Jan 2;26(3):880–907. doi: 10.1038/s44319-024-00356-7 (PMC11811172; doi:10.1038/s44319-024-00356-7)
Supplement: Supplementary file 4 — Source data Fig. 2 [file 44319_2024_356_MOESM4_ESM.zip]

Archive with 28 entries (20 files):
- Figure 2/
- Figure 2/2B/
- Figure 2/2B/Batch 1/
- Figure 2/2B/Batch 1/SD_2018-12-12.pdf
- Figure 2/2B/Batch 1/SD_2018-12-12_22411.fcs
- Figure 2/2B/Batch 1/SD_2018-12-12_22606_Unlabeled.fcs
- Figure 2/2B/Batch 1/SD_2018-12-12_22607.fcs
- Figure 2/2B/Batch 2/
- Figure 2/2B/Batch 2/20191103 DS.pdf
- Figure 2/2B/Batch 2/20191103 DS_neg.fcs
- Figure 2/2B/Batch 2/20191103 DS_tdtomato+GFP_24236.fcs
- Figure 2/2B/Batch 2/20191103 DS_tdtomato_24298.fcs
- Figure 2/2B/Batch 3/
- Figure 2/2B/Batch 3/20190318 DS_24461_002.fcs
- Figure 2/2B/Batch 3/20190318 DS_24495 unst_001.fcs
- Figure 2/2B/Batch 3/20190318 DS_24506_003.fcs
- Figure 2/2B/Batch 3/20190318 DS_24506_18032019153019.pdf
- Figure 2/2B/Batch 4/
- Figure 2/2B/Batch 4/LM2019-07-29-Batch_Analysis_01082019135629.pdf
- Figure 2/2B/Batch 4/Specimen_001_dtomato_27155.fcs
- Figure 2/2B/Batch 4/Specimen_001_sample_27192.fcs
- Figure 2/2B/Batch 4/Specimen_001_unst.fcs
- Figure 2/2C_2D_2F/
- Figure 2/2C_2D_2F/READ_ME.txt
- Figure 2/2E/
- Figure 2/2E/Mouse DE genes IPA Full report.xls
- Figure 2/2E/Mouse IPA analysis report.pdf
- Figure 2/2E/Mouse_DE_contrast_genotype_RAGE_KO_vs_RAGE_control.xlsx
