# Supplementary material for: RAGE is a key regulator of ductular reaction-mediated fibrosis during cholestasis
Source: EMBO Rep. 2025 Jan 2;26(3):880–907. doi: 10.1038/s44319-024-00356-7 (PMC11811172; doi:10.1038/s44319-024-00356-7)
Supplement: Supplementary file 4 — Source data Fig. 2 [file 44319_2024_356_MOESM4_ESM.zip › Figure 2/2C_2D_2F/READ_ME.txt]

The data discussed in this publication have been deposited in NCBI's Gene Expression Omnibus (Edgar et al., 2002) and are accessible through GEO Series accession number GSE275751 (https://www.ncbi.nlm.nih.gov/geo/query/acc.cgi?acc=GSE275751).
The data can be accessed as follow: 
1. Go to https://www.ncbi.nlm.nih.gov/geo/query/acc.cgi?acc=GSE275751.
2. Enter token kzklgwckrbqjxuf into the box.
