# Supplementary material for: RAGE is a key regulator of ductular reaction-mediated fibrosis during cholestasis
Source: EMBO Rep. 2025 Jan 2;26(3):880–907. doi: 10.1038/s44319-024-00356-7 (PMC11811172; doi:10.1038/s44319-024-00356-7)
Supplement: Supplementary file 4 — Source data Fig. 2 [file 44319_2024_356_MOESM4_ESM.zip › Figure 2/2E/Mouse DE genes IPA Full report.xls]

## Sheet: Sheet0
© 2000-2020 QIAGEN. All rights reserved.
Analysis Details for My Projects->In vitro_in vivo_comparison->Mouse_DE_contrast_genotype_RAGE_KO_vs_RAGE_control - 2020-01-24 12:50 PM
Workspace	My Projects
Project	In vitro_in vivo_comparison
Analysis	Mouse_DE_contrast_genotype_RAGE_KO_vs_RAGE_control - 2020-01-24 12:50 PM
Date	Fri Jan 24 03:50:47 PST 2020
Analysis ID	18765515
Analysis Settings
Cutoff before duplicate resolution	true
Resolve duplicate on	Expression pvalue
Color using	Expression pvalue
Cutoff for Expression intensity	--
Cutoff for Expression logfoldchange	--
Cutoff for Expression foldchange	--
Cutoff for Expression foldchange	--
Cutoff for Expression pvalue	--
Cutoff for Expression pvalue	--
Reference set	Ingenuity Knowledge Base (Genes Only)
Relationship to include	Direct and Indirect
Includes Endogenous Chemicals	Yes
Optional Analyses	My Pathways My List
Filter Summary
Consider only molecules and/or relationships where
(confidence = Experimentally Observed) AND
(mol. types = biologic drug OR canonical pathway OR chemical - endogenous mammalian OR chemical - endogenous non-mammalian OR chemical - kinase inhibitor OR chemical - other OR chemical - protease inhibitor OR chemical drug OR chemical reagent OR chemical toxicant OR complex OR cytokine OR disease OR enzyme OR function OR G-protein coupled receptor OR group OR growth factor OR ion channel OR kina…
Canonical Pathways for My Projects->In vitro_in vivo_comparison->Mouse_DE_contrast_genotype_RAGE_KO_vs_RAGE_control - 2020-01-24 12:50 PM
Ingenuity Canonical Pathways	-log(p-value)	zScore	Ratio	Molecules
14-3-3-mediated Signaling	0		0.0157	PLCG2,SFN
AMPK Signaling	0		0.0189	FASN,MAPK11,PPARGC1A,PPM1J
Activation of IRF by Cytosolic Pattern Recognition Receptors	0		0.0159	CD40
Aldosterone Signaling in Epithelial Cells	0		0.019	DUSP1,PLCG2,SLC12A2
Angiopoietin Signaling	0		0.0133	GRB7
Antiproliferative Role of Somatostatin Receptor 2	0		0.013	GNG11
Apelin Endothelial Signaling Pathway	0		0.0174	ADCY1,VCAM1
Autophagy	0		0.0164	CTSF
Breast Cancer Regulation by Stathmin1	0		0.015	ADCY1,GNG11,PPM1J
CCR3 Signaling in Eosinophils	0		0.0161	GNG11,MAPK11
CD27 Signaling in Lymphocytes	0		0.0189	MAP3K14
CD28 Signaling in T Helper Cells	0		0.00833	HLA-A
CNTF Signaling	0		0.0175	LIFR
Cancer Drug Resistance By Drug Efflux	0		0.0172	ABCC2
Cholecystokinin/Gastrin-mediated Signaling	0		0.0168	BCAR1,RND1
Chondroitin Sulfate Biosynthesis	0		0.0179	HS6ST1
Chronic Myeloid Leukemia Signaling	0		0.00971	TGFB1
Dermatan Sulfate Biosynthesis	0		0.0169	HS6ST1
EGF Signaling	0		0.0182	MAPK11
Erythropoietin Signaling	0		0.0132	PLCG2
Estrogen Receptor Signaling	0		0.0073	PPARGC1A
Estrogen-Dependent Breast Cancer Signaling	0		0.0135	HSD17B11
FLT3 Signaling in Hematopoietic Progenitor Cells	0		0.0125	MAPK11
G-Protein Coupled Receptor Signaling	0		0.0184	ADCY1,DUSP1,GNA14,RGS16,RGS4
Gap Junction Signaling	0		0.0152	ADCY1,GJB3,PLCG2
Gαs Signaling	0		0.0187	ADCY1,GNG11
Hereditary Breast Cancer Signaling	0		0.00714	SFN
Huntington's Disease Signaling	0		0.0127	CAPN6,GNA14,GNG11
IL-2 Signaling	0		0.0164	JAK3
Melatonin Signaling	0		0.0139	PLCG2
Myc Mediated Apoptosis Signaling	0		0.0154	SFN
Natural Killer Cell Signaling	0		0.0168	PLCG2,VAV2
Neuropathic Pain Signaling In Dorsal Horn Neurons	0		0.0099	PLCG2
Neurotrophin/TRK Signaling	0		0.0132	SPRY2
Nicotine Degradation III	0		0.0179	CYP4F8
Nur77 Signaling in T Lymphocytes	0		0.0169	HLA-A
PCP pathway	0		0.0167	WNT7B
PEDF Signaling	0		0.0122	MAPK11
Phospholipases	0		0.0159	PLCG2
Protein Ubiquitination Pathway	0		0.011	HLA-A,HLA-F,USP33
Pyridoxal 5'-phosphate Salvage Pathway	0		0.0154	PIM1
RhoA Signaling	0		0.0163	MSN,SEPTIN11
Role of CHK Proteins in Cell Cycle Checkpoint Control	0		0.0175	PPM1J
Role of MAPK Signaling in the Pathogenesis of Influenza	0		0.0125	MAPK11
SAPK/JNK Signaling	0		0.0098	GNG11
SPINK1 General Cancer Pathway	0		0.0145	JAK3
Salvage Pathways of Pyrimidine Ribonucleotides	0		0.0103	PIM1
Semaphorin Signaling in Neurons	0		0.0167	RND1
Serotonin Degradation	0		0.0149	Sult1a1
T Cell Receptor Signaling	0		0.00952	VAV2
Telomerase Signaling	0		0.0187	ETS1,PPM1J
Thrombopoietin Signaling	0		0.0159	PLCG2
UVB-Induced MAPK Signaling	0		0.0192	MAPK11
Unfolded protein response	0		0.0179	CEBPB
Wnt/Ca+ pathway	0		0.0161	PLCG2
cAMP-mediated signaling	0		0.0175	ADCY1,AKAP12,DUSP1,RGS4
fMLP Signaling in Neutrophils	0		0.00862	GNG11
iCOS-iCOSL Signaling in T Helper Cells	0		0.018	CD40,HLA-A
Thyroid Cancer Signaling	0.2		0.0196	Tcf7
TNFR1 Signaling	0.205		0.02	MAP3K14
Chondroitin Sulfate Biosynthesis (Late Stages)	0.215		0.0208	HS6ST1
nNOS Signaling in Neurons	0.221		0.0213	CAPN6
NER Pathway	0.225		0.0194	POLD4,TOP2A
Sumoylation Pathway	0.225		0.0194	ETS1,RND1
Dermatan Sulfate Biosynthesis (Late Stages)	0.227		0.0217	HS6ST1
IL-23 Signaling Pathway	0.239		0.0227	CSF2
Gustation Pathway	0.24		0.0195	ADCY1,CACNA2D1,GNG11
Nitric Oxide Signaling in the Cardiovascular System	0.241		0.0202	ATP2A2,FLT4
BAG2 Signaling Pathway	0.245		0.0233	SIRT3
Pyrimidine Ribonucleotides De Novo Biosynthesis	0.245		0.0233	CTPS1
Role of Hypercytokinemia/hyperchemokinemia in the Pathogenesis of Influenza	0.245		0.0233	IL15
Serotonin Receptor Signaling	0.245		0.0233	ADCY1
ATM Signaling	0.25		0.0206	MAPK11,PPM1J
Bladder Cancer Signaling	0.25		0.0206	MMP24,THBS1
Intrinsic Prothrombin Activation Pathway	0.252		0.0238	COL18A1
Role of IL-17F in Allergic Inflammatory Airway Diseases	0.252		0.0238	CSF2
Pyrimidine Ribonucleotides Interconversion	0.258		0.0244	CTPS1
Triacylglycerol Biosynthesis	0.258		0.0244	LIPT2
nNOS Signaling in Skeletal Muscle Cells	0.258		0.0244	CACNA2D1
Fcγ Receptor-mediated Phagocytosis in Macrophages and Monocytes	0.263		0.0213	CSF2,VAV2
Aryl Hydrocarbon Receptor Signaling	0.28		0.021	AHR,MGST3,TGFB1
Thyroid Hormone Metabolism II (via Conjugation and/or Degradation)	0.28		0.0263	Sult1a1
Cell Cycle Regulation by BTG Family Proteins	0.288		0.027	PPM1J
Notch Signaling	0.288		0.027	JAG2
RANK Signaling in Osteoclasts	0.292		0.0227	MAP3K14,MAPK11
Ovarian Cancer Signaling	0.296		0.0216	CD44,Tcf7,WNT7B
NRF2-mediated Oxidative Stress Response	0.302		0.0212	ABCC2,EPHX1,MGST3,SOD3
Iron homeostasis signaling pathway	0.304		0.0219	ATP6V0C,JAK3,PDGFB
BMP signaling pathway	0.308		0.0235	FST,MAPK11
Androgen Signaling	0.308		0.0221	CACNA2D1,GNA14,GNG11
MIF-mediated Glucocorticoid Regulation	0.314		0.0294	CD74
FGF Signaling	0.314		0.0238	FGFR1,MAPK11
VEGF Family Ligand-Receptor Interactions	0.314		0.0238	FLT4,PLCG2
IL-9 Signaling	0.323		0.0303	JAK3
LPS-stimulated MAPK Signaling	0.325		0.0244	MAP3K14,MAPK11
Prolactin Signaling	0.331		0.0247	CEBPB,PLCG2
Glutathione-mediated Detoxification	0.332		0.0312	MGST3
Chemokine Signaling	0.337		0.025	MAPK11,PLCG2
JAK/Stat Signaling	0.337		0.025	CEBPB,JAK3
Synaptic Long Term Potentiation	0.34		0.0233	ADCY1,GNA14,PLCG2
p70S6K Signaling	0.34		0.0233	PLCG2,PPM1J,SFN
Systemic Lupus Erythematosus Signaling	0.341		0.0218	CD40,HLA-A,HLA-F,IGHM,PLCG2
Role of Wnt/GSK-3β Signaling in the Pathogenesis of Influenza	0.349		0.0256	Tcf7,WNT7B
P2Y Purigenic Receptor Signaling Pathway	0.35		0.0236	ADCY1,GNG11,PLCG2
Dopamine Degradation	0.353		0.0333	Sult1a1
Dopamine Receptor Signaling	0.356		0.026	ADCY1,PPM1J
Gαi Signaling	0.36		0.024	ADCY1,GNG11,RGS4
GDNF Family Ligand-Receptor Interactions	0.362		0.0263	PDLIM7,PLCG2
Superpathway of Cholesterol Biosynthesis	0.364		0.0345	ACAT1
Leptin Signaling in Obesity	0.376		0.027	ADCY1,PLCG2
Th1 Pathway	0.381		0.0248	CD40,HLA-A,JAK3
Basal Cell Carcinoma Signaling	0.39		0.0278	Tcf7,WNT7B
ERK5 Signaling	0.39		0.0278	LIF,SFN
Small Cell Lung Cancer Signaling	0.397		0.0282	CDKN2B,TRAF1
Renin-Angiotensin Signaling	0.397		0.0254	ADCY1,MAPK11,PLCG2
Antiproliferative Role of TOB in T Cell Signaling	0.4		0.0385	TGFB1
Apelin Liver Signaling Pathway	0.4		0.0385	COL18A1
NAD Salvage Pathway II	0.4		0.0385	NT5E
Glioblastoma Multiforme Signaling	0.402		0.0242	PDGFB,PLCG2,RND1,WNT7B
3-phosphoinositide Biosynthesis	0.407		0.0244	ALPL,DOT1L,DUSP1,TNS3
Neuroprotective Role of THOP1 in Alzheimer's Disease	0.409		0.0259	HLA-A,HLA-F,PRSS22
Dopamine-DARPP32 Feedback in cAMP Signaling	0.411		0.0245	ADCY1,ATP2A2,PLCG2,PPM1J
Bupropion Degradation	0.413		0.04	CYP4F8
D-myo-inositol (1,4,5)-Trisphosphate Biosynthesis	0.413		0.04	PLCG2
IL-17A Signaling in Gastric Cells	0.413		0.04	MAPK11
Remodeling of Epithelial Adherens Junctions	0.42		0.0294	IQGAP1,ZYX
NGF Signaling	0.421		0.0263	MAP3K14,PLCG2,SMPD3
Cysteine Biosynthesis III (mammalia)	0.427		0.0417	CBS/CBSL
IL-22 Signaling	0.427		0.0417	MAPK11
Cell Cycle: G1/S Checkpoint Regulation	0.428		0.0299	CDKN2B,TGFB1
ErbB4 Signaling	0.428		0.0299	NRG4,PLCG2
CREB Signaling in Neurons	0.429		0.0242	ADCY1,CACNA2D1,GNA14,GNG11,PLCG2
eNOS Signaling	0.432		0.0252	ADCY1,AQP5,FLT4,PLCG2
Calcium Signaling	0.434		0.0243	ATP2A2,CACNA2D1,MYH9,PNCK,Tpm2
Calcium-induced T Lymphocyte Apoptosis	0.436		0.0303	ATP2A2,HLA-A
Differential Regulation of Cytokine Production in Intestinal Epithelial Cells by IL-17A and IL-17F	0.441		0.0435	CSF2
Tryptophan Degradation III (Eukaryotic)	0.441		0.0435	ACAT1
ErbB2-ErbB3 Signaling	0.445		0.0308	JAK3,NRG4
Netrin Signaling	0.445		0.0308	ABLIM1,CACNA2D1
PXR/RXR Activation	0.445		0.0308	ABCC2,PPARGC1A
Superpathway of Melatonin Degradation	0.445		0.0308	CYP4F8,Sult1a1
Antioxidant Action of Vitamin C	0.452		0.0275	CSF2,MAPK11,PLCG2
Pancreatic Adenocarcinoma Signaling	0.452		0.0275	CDKN2B,JAK3,TGFB1
Pyrimidine Deoxyribonucleotides De Novo Biosynthesis I	0.456		0.0455	RRM2
3-phosphoinositide Degradation	0.458		0.026	ALPL,DOT1L,DUSP1,TNS3
Maturity Onset Diabetes of Young (MODY) Signaling	0.473		0.0476	ALDOB
Superpathway of Inositol Phosphate Compounds	0.476		0.0254	ALPL,DOT1L,DUSP1,PLCG2,TNS3
Relaxin Signaling	0.481		0.0267	ADCY1,GNA14,GNG11,NOS2
IGF-1 Signaling	0.486		0.0288	IGFBP3,IGFBP7,SFN
Melatonin Degradation I	0.49		0.0333	CYP4F8,Sult1a1
SPINK1 Pancreatic Cancer Pathway	0.49		0.0333	CPE,TGFB1
Systemic Lupus Erythematosus In T Cell Signaling Pathway	0.498		0.024	CD44,H2-T10,HLA-A,HLA-F,MSN,NOS2,PPM1J,RND1
Apelin Muscle Signaling Pathway	0.508		0.0526	PPARGC1A
DNA damage-induced 14-3-3σ Signaling	0.508		0.0526	SFN
MSP-RON Signaling Pathway	0.509		0.0345	CSF1,NOS2
Synaptic Long Term Depression	0.518		0.0265	CACNA2D1,GNA14,NOS2,PLCG2,PPM1J
VEGF Signaling	0.523		0.0303	FLT4,PLCG2,SFN
Differential Regulation of Cytokine Production in Macrophages and T Helper Cells by IL-17A and IL-17F	0.528		0.0556	CSF2
Methylglyoxal Degradation III	0.528		0.0556	CYP4A11
Purine Nucleotides Degradation II (Aerobic)	0.528		0.0556	NT5E
Superpathway of Geranylgeranyldiphosphate Biosynthesis I (via Mevalonate)	0.528		0.0556	ACAT1
Cell Cycle Control of Chromosomal Replication	0.53		0.0357	CDC6,TOP2A
UVA-Induced MAPK Signaling	0.53		0.0306	MAPK11,PLCG2,SMPD3
p53 Signaling	0.53		0.0306	SERPINE2,SFN,THBS1
Amyotrophic Lateral Sclerosis Signaling	0.538		0.0309	CAPN6,GLUL,SLC1A2
PAK Signaling	0.538		0.0309	ITGA2,ITGA5,PDGFB
D-myo-inositol (1,4,5,6)-Tetrakisphosphate Biosynthesis	0.542		0.0286	ALPL,DOT1L,DUSP1,TNS3
D-myo-inositol (3,4,5,6)-tetrakisphosphate Biosynthesis	0.542		0.0286	ALPL,DOT1L,DUSP1,TNS3
TGF-β Signaling	0.546		0.0312	MAPK11,PMEPA1,TGFB1
Mitochondrial L-carnitine Shuttle Pathway	0.549		0.0588	SLC27A2
RAN Signaling	0.549		0.0588	KPNA2
Ubiquinol-10 Biosynthesis (Eukaryotic)	0.549		0.0588	CYP4A11
γ-linolenate Biosynthesis II (Animals)	0.549		0.0588	SLC27A2
GABA Receptor Signaling	0.554		0.0316	ADCY1,CACNA2D1,SLC6A13
α-Adrenergic Signaling	0.554		0.0316	ADCY1,GNG11,PLCG2
ErbB Signaling	0.562		0.0319	MAPK11,NRG4,PLCG2
Melanocyte Development and Pigmentation Signaling	0.562		0.0319	ADCY1,KIT,PLCG2
Regulation of Actin-based Motility by Rho	0.562		0.0319	ITGA2,ITGA5,RND1
Phototransduction Pathway	0.563		0.0377	GUCA1B,GUCA2B
Role of NFAT in Regulation of the Immune Response	0.563		0.0276	BLNK,GNA14,GNG11,HLA-A,PLCG2
Factors Promoting Cardiogenesis in Vertebrates	0.571		0.0323	CDC6,Tcf7,TGFB1
Glutaryl-CoA Degradation	0.571		0.0625	ACAT1
Mismatch Repair in Eukaryotes	0.571		0.0625	EXO1
Parkinson's Signaling	0.571		0.0625	MAPK11
Adipogenesis pathway	0.583		0.0299	CEBPB,FGFR1,TGFB1,TXNIP
UVC-Induced MAPK Signaling	0.586		0.0392	MAPK11,SMPD3
Death Receptor Signaling	0.588		0.033	MAP3K14,TNFRSF1B,TNFRSF21
Th17 Activation Pathway	0.588		0.033	AHR,CSF2,JAK3
Adenosine Nucleotides Degradation II	0.595		0.0667	NT5E
Histidine Degradation VI	0.595		0.0667	CYP4A11
Isoleucine Degradation I	0.595		0.0667	ACAT1
Superpathway of Citrulline Metabolism	0.595		0.0667	NOS2
OX40 Signaling Pathway	0.597		0.0333	H2-T10,HLA-A,HLA-F
Cellular Effects of Sildenafil (Viagra)	0.604		0.0305	ADCY1,MYH9,PLCG2,SLC4A11
PI3K/AKT Signaling	0.605		0.0287	ITGA2,ITGA5,JAK3,PPM1J,SFN
Acute Myeloid Leukemia Signaling	0.606		0.0337	KIT,PIM1,Tcf7
CTLA4 Signaling in Cytotoxic T Lymphocytes	0.606		0.0337	HLA-A,HLA-F,PPM1J
Regulation of IL-2 Expression in Activated and Anergic T Lymphocytes	0.606		0.0337	PLCG2,TGFB1,VAV2
Gα12/13 Signaling	0.612		0.0308	CDH17,CDH2,CDH6,VAV2
Reelin Signaling in Neurons	0.619		0.031	CDH2,ITGA2,ITGA5,MAP1B
Mevalonate Pathway I	0.621		0.0714	ACAT1
Phenylalanine Degradation IV (Mammalian, via Side Chain)	0.621		0.0714	SLC27A2
Graft-versus-Host Disease Signaling	0.624		0.0417	HLA-A,HLA-F
Th1 and Th2 Activation Pathway	0.625		0.0292	CD40,HLA-A,JAG2,JAK3,TGFB1
PDGF Signaling	0.634		0.0349	JAK3,PDGFB,PLCG2
Phospholipase C Signaling	0.635		0.0272	ADCY1,BLNK,GNG11,ITGA2,ITGA5,PLCG2,RND1
Ephrin A Signaling	0.637		0.0426	BCAR1,VAV2
HIPPO signaling	0.644		0.0353	CD44,PPM1J,SFN
IL-4 Signaling	0.644		0.0353	HLA-A,HMGA1,JAK3
Bile Acid Biosynthesis, Neutral Pathway	0.649		0.0769	AKR1D1
Fatty Acid Activation	0.649		0.0769	SLC27A2
Leukotriene Biosynthesis	0.649		0.0769	MGST3
Pregnenolone Biosynthesis	0.649		0.0769	CYP4A11
Role of IL-17A in Psoriasis	0.649		0.0769	CXCL3
Urate Biosynthesis/Inosine 5'-phosphate Degradation	0.649		0.0769	NT5E
IL-6 Signaling	0.65		0.032	CEBPB,MAP3K14,MAPK11,TNFRSF1B
Phagosome Formation	0.65		0.032	ITGA2,ITGA5,PLCG2,RND1
FAT10 Cancer Signaling Pathway	0.651		0.0435	TGFB1,TNFRSF1B
PFKFB4 Signaling Pathway	0.651		0.0435	FBP1,TGFB1
CXCR4 Signaling	0.651		0.0299	ADCY1,BCAR1,GNA14,GNG11,RND1
TR/RXR Activation	0.653		0.0357	FASN,PPARGC1A,SYT12
Thrombin Signaling	0.664		0.0288	ADCY1,GNA14,GNG11,MAPK11,PLCG2,RND1
Guanosine Nucleotides Degradation III	0.68		0.0833	NT5E
Cyclins and Cell Cycle Regulation	0.684		0.037	CDKN2B,PPM1J,TGFB1
Renal Cell Carcinoma Signaling	0.695		0.0375	ETS1,PDGFB,TGFB1
Role of NANOG in Mammalian Embryonic Stem Cell Pluripotency	0.7		0.0336	JAK3,LIF,LIFR,WNT7B
HOTAIR Regulatory Pathway	0.708		0.0314	CD44,MMP24,Tcf7,TGFB1,WNT7B
p38 MAPK Signaling	0.709		0.0339	DUSP1,MAPK11,TGFB1,TNFRSF1B
MIF Regulation of Innate Immunity	0.71		0.0476	CD74,NOS2
IL-8 Signaling	0.716		0.03	FLT4,GNG11,IQGAP1,ITGAV,RND1,VCAM1
Heparan Sulfate Biosynthesis	0.717		0.0385	AADAC,Ces1b/Ces1c,HS6ST1
IL-7 Signaling Pathway	0.717		0.0385	IGHM,JAK3,MAPK11
VDR/RXR Activation	0.717		0.0385	CEBPB,CSF2,IGFBP3
Fc Epsilon RI Signaling	0.718		0.0342	CSF2,MAPK11,PLCG2,VAV2
Estrogen Biosynthesis	0.726		0.0488	CYP4F8,HSD17B11
Endocannabinoid Developing Neuron Pathway	0.736		0.0348	ADCY1,GNG11,MAPK11,MAPK15
D-myo-inositol-5-phosphate Metabolism	0.739		0.0323	ALPL,DOT1L,DUSP1,PLCG2,TNS3
PKCθ Signaling in T Lymphocytes	0.739		0.0323	CACNA2D1,HLA-A,MAP3K14,PLCG2,VAV2
Toll-like Receptor Signaling	0.739		0.0395	MAP3K14,MAPK11,TRAF1
Calcium Transport I	0.751		0.1	ATP2A2
FcγRIIB Signaling in B Lymphocytes	0.751		0.04	BLNK,CACNA2D1,PLCG2
HIF1α Signaling	0.754		0.0354	MAPK11,MAPK15,MMP24,NOS2
Phagosome Maturation	0.771		0.0331	ATP6V0C,CTSF,DYNLT1,HLA-A,HLA-F
GPCR-Mediated Integration of Enteroendocrine Signaling Exemplified by an L Cell	0.775		0.0411	ADCY1,GNA14,PLCG2
Senescence Pathway	0.78		0.0291	CAPN6,CDKN2B,CEBPB,ETS1,MAPK15,PPM1J,TGFB1,YPEL3
Glioma Signaling	0.783		0.0364	CDKN2B,IGF2R,PDGFB,PLCG2
Actin Nucleation by ARP-WASP Complex	0.787		0.0417	ITGA2,ITGA5,RND1
Leucine Degradation I	0.792		0.111	IVD
Complement System	0.795		0.0541	C1S,C3
Superpathway of Methionine Degradation	0.795		0.0541	CBS/CBSL,MCEE
Growth Hormone Signaling	0.8		0.0423	IGFALS,IGFBP3,PLCG2
Heparan Sulfate Biosynthesis (Late Stages)	0.8		0.0423	AADAC,Ces1b/Ces1c,HS6ST1
Endothelin-1 Signaling	0.8		0.0319	ADCY1,GNA14,MAPK11,MAPK15,NOS2,PLCG2
GM-CSF Signaling	0.813		0.0429	CSF2,ETS1,PIM1
Corticotropin Releasing Hormone Signaling	0.822		0.0345	ADCY1,CACNA2D1,MAPK11,NOS2,PLCG2
IL-10 Signaling	0.826		0.0435	BLVRB,MAP3K14,MAPK11
Role of JAK1 and JAK3 in γc Cytokine Signaling	0.826		0.0435	BLNK,IL15,JAK3
IL-17A Signaling in Fibroblasts	0.833		0.0571	CEBPB,MAPK11
TWEAK Signaling	0.833		0.0571	MAP3K14,TRAF1
Endocannabinoid Cancer Inhibition Pathway	0.839		0.035	ADCY1,NOS2,NUPR1,SMPD3,Tcf7
Airway Pathology in Chronic Obstructive Pulmonary Disease	0.839		0.125	CXCL3
Sphingomyelin Metabolism	0.839		0.125	SMPD3
Superoxide Radicals Degradation	0.839		0.125	SOD3
PPAR Signaling	0.845		0.0385	MAP3K14,PDGFB,PPARGC1A,TNFRSF1B
Cytotoxic T Lymphocyte-mediated Apoptosis of Target Cells	0.854		0.0588	HLA-A,HLA-F
Molecular Mechanisms of Cancer	0.855		0.0281	ADCY1,CDKN2B,GNA14,IHH,ITGA2,ITGA5,JAK3,MAPK11,RND1,TGFB1,WNT7B
Cardiac β-adrenergic Signaling	0.857		0.0355	ADCY1,AKAP12,ATP2A2,GNG11,PPM1J
Mitotic Roles of Polo-Like Kinase	0.867		0.0455	PKMYT1,PPM1J,TGFB1
Nicotine Degradation II	0.881		0.0462	CYP4F8,FMO2,INMT
Regulation of Cellular Mechanics by Calpain Protease	0.881		0.0462	CAPN6,ITGA2,ITGA5
Superpathway of Serine and Glycine Biosynthesis I	0.893		0.143	PSAT1
IL-17A Signaling in Airway Cells	0.896		0.0469	CXCL3,JAK3,MAPK11
Apoptosis Signaling	0.9		0.0404	CAPN6,MAP3K14,PLCG2,TNFRSF1B
T Cell Exhaustion Signaling Pathway	0.903		0.0343	HLA-A,HLA-F,JAK3,PLCG2,PPM1J,TGFB1
Th2 Pathway	0.905		0.0368	CD40,HLA-A,JAG2,JAK3,TGFB1
Role of NFAT in Cardiac Hypertrophy	0.91		0.0327	ADCY1,CACNA2D1,GNG11,LIF,MAPK11,PLCG2,TGFB1
Human Embryonic Stem Cell Pluripotency	0.914		0.037	FGFR1,PDGFB,Tcf7,TGFB1,WNT7B
G Protein Signaling Mediated by Tubby	0.919		0.0645	GNG11,PLCG2
GNRH Signaling	0.92		0.0347	ADCY1,CACNA2D1,GNA14,GNG11,MAP3K14,MAPK11
Mitochondrial Dysfunction	0.938		0.0351	ATP5MC2,NDUFA6,NDUFA7,NDUFS8,UQCR10,UQCR11
Induction of Apoptosis by HIV1	0.942		0.0492	MAP3K14,TNFRSF1B,TRAF1
Acetone Degradation I (to Methylglyoxal)	0.943		0.0667	CYP4A11,CYP4F8
Sirtuin Signaling Pathway	0.944		0.0309	DOT1L,MAPK15,NDUFA6,NDUFA7,NDUFS8,NOS2,PPARGC1A,SIRT3,SOD3
CCR5 Signaling in Macrophages	0.961		0.0426	CACNA2D1,GNG11,MAPK11,PLCG2
Tight Junction Signaling	0.964		0.0357	CLDN2,CLDN8,MYH9,PPM1J,TGFB1,TNFRSF1B
Cardiac Hypertrophy Signaling	1.02		0.0333	ADCY1,GNA14,GNG11,MAP3K14,MAPK11,PLCG2,RND1,TGFB1
2-oxobutanoate Degradation I	1.03		0.2	MCEE
Citrulline-Nitric Oxide Cycle	1.03		0.2	NOS2
Serine Biosynthesis	1.03		0.2	PSAT1
Ceramide Signaling	1.04		0.0455	CERK,PPM1J,SMPD3,TNFRSF1B
Gluconeogenesis I	1.05		0.0769	ALDOB,FBP1
Glycolysis I	1.05		0.0769	ALDOB,FBP1
Adrenomedullin signaling pathway	1.05		0.0355	ADCY1,C3,CEBPB,GNA14,MAPK11,MAPK15,PLCG2
G Beta Gamma Signaling	1.05		0.041	ADCY1,CACNA2D1,GNA14,GNG11,PLCG2
Inhibition of ARE-Mediated mRNA Degradation Pathway	1.05		0.041	MAPK11,MAPK15,PPM1J,SFN,TNFRSF1B
Role of Cytokines in Mediating Communication between Immune Cells	1.06		0.0556	CSF2,IL15,TGFB1
Role of IL-17A in Arthritis	1.06		0.0556	CXCL3,MAPK11,NOS2
Allograft Rejection Signaling	1.07		0.0465	CD40,H2-T10,HLA-A,HLA-F
Gαq Signaling	1.07		0.0382	GNA14,GNG11,PLCG2,RGS16,RGS4,RND1
Role of JAK family kinases in IL-6-type Cytokine Signaling	1.08		0.08	MAPK11,OSMR
Lymphotoxin β Receptor Signaling	1.08		0.0566	MAP3K14,TRAF1,VCAM1
Clathrin-mediated Endocytosis Signaling	1.09		0.0363	ALB,AMPH,EPHB2,ITGA5,PDGFB,RBP4,SERPINA1
ERK/MAPK Signaling	1.09		0.0363	BCAR1,DUSP1,ETS1,ITGA2,ITGA5,PLCG2,PPM1J
RAR Activation	1.09		0.0363	ADCY1,DUSP1,IGFBP3,MAPK11,PPARGC1A,RBP4,TGFB1
Glutathione Redox Reactions I	1.11		0.0833	GPX3,MGST3
Sphingosine-1-phosphate Signaling	1.11		0.0427	ADCY1,PDGFB,PLCG2,RND1,SMPD3
ILK Signaling	1.11		0.0368	FLNA,FLNB,FLNC,MYH9,NOS2,PPM1J,RND1
PPARα/RXRα Activation	1.11		0.0368	ADCY1,FASN,GNA14,MAP3K14,PLCG2,PPARGC1A,TGFB1
Fatty Acid β-oxidation III (Unsaturated, Odd Number)	1.12		0.25	ECI1
Heme Degradation	1.12		0.25	BLVRB
Methylmalonyl Pathway	1.12		0.25	MCEE
α-tocopherol Degradation	1.12		0.25	CYP4A11
NF-κB Activation by Viruses	1.13		0.0488	ITGA2,ITGA5,ITGAV,MAP3K14
Amyloid Processing	1.14		0.06	CAPN6,MAPK11,MARK1
Apelin Cardiac Fibroblast Signaling Pathway	1.14		0.087	ACE2,TGFB1
Sperm Motility	1.16		0.0359	DDR1,EPHB2,FGFR1,FLT4,JAK3,KIT,PLCG2,SLC12A2
Autoimmune Thyroid Disease Signaling	1.16		0.0612	CD40,HLA-A,HLA-F
Cell Cycle: G2/M DNA Damage Checkpoint Regulation	1.16		0.0612	PKMYT1,SFN,TOP2A
Rac Signaling	1.18		0.0446	CD44,IQGAP1,IQGAP2,ITGA2,ITGA5
HGF Signaling	1.19		0.045	ETS1,ITGA2,ITGA5,MAP3K14,PLCG2
Glucocorticoid Receptor Signaling	1.2		0.0327	CEBPB,CSF2,CXCL3,DUSP1,JAK3,MAP3K14,MAPK11,NOS2,SLPI,TGFB1,VCAM1
Triacylglycerol Degradation	1.2		0.0638	AADAC,CES1,Ces1b/Ces1c
Paxillin Signaling	1.23		0.0463	BCAR1,ITGA2,ITGA5,ITGAV,MAPK11
Colorectal Cancer Metastasis Signaling	1.23		0.0356	ADCY1,GNG11,JAK3,MMP24,NOS2,RND1,Tcf7,TGFB1,WNT7B
Type II Diabetes Mellitus Signaling	1.23		0.0423	CACNA2D1,CEBPB,MAP3K14,SLC27A2,SMPD3,TNFRSF1B
PD-1, PD-L1 cancer immunotherapy pathway	1.26		0.0472	HLA-A,HLA-F,JAK3,TGFB1,TNFRSF1B
T Helper Cell Differentiation	1.27		0.0548	CD40,HLA-A,TGFB1,TNFRSF1B
PI3K Signaling in B Lymphocytes	1.28		0.0435	BLNK,C3,CARD10,CD40,PLCG2,VAV2
Opioid Signaling Pathway	1.28		0.0364	ADCY1,CACNA2D1,FOSB,GNG11,MAPK15,RGS16,RGS4,RGS5,SCN7A
Wnt/β-catenin Signaling	1.29		0.0405	CD44,CDH2,PPM1J,SFRP5,Tcf7,TGFB1,WNT7B
Axonal Guidance Signaling	1.29		0.0309	ABLIM1,ADAMTS7,BCAR1,EPHB2,GNA14,GNG11,ITGA2,ITGA5,MMP24,PDGFB,PLCG2,PLXNB2,PLXND1,RND1,WNT7B
Ephrin B Signaling	1.29		0.0556	EPHB2,GNA14,GNG11,VAV2
Oncostatin M Signaling	1.3		0.0698	JAK3,OSMR,TIMP3
Retinol Biosynthesis	1.32		0.0714	AADAC,CES1,Ces1g
B Cell Activating Factor Signaling	1.35		0.0732	MAP3K14,MAPK11,TRAF1
Apelin Cardiomyocyte Signaling Pathway	1.36		0.0505	ATP2A2,MAPK11,MAPK15,PLCG2,TGFB1
Systemic Lupus Erythematosus In B Cell Signaling Pathway	1.37		0.0364	BLNK,CD40,CSF2,IGHM,IL15,LIF,MAP3K14,PLCG2,TGFB1,TRAF1
Synaptogenesis Signaling Pathway	1.38		0.0353	ADCY1,CACNA2D1,CDH17,CDH2,CDH6,EPHB2,MAP1B,PLCG2,SYT12,SYT15,THBS1
White Adipose Tissue Browning Pathway	1.4		0.0465	ADCY1,CACNA2D1,CEBPB,FGFR1,MAPK11,PPARGC1A
Antigen Presentation Pathway	1.4		0.0769	CD74,HLA-A,HLA-F
April Mediated Signaling	1.4		0.0769	MAP3K14,MAPK11,TRAF1
Cysteine Biosynthesis/Homocysteine Degradation	1.42		0.5	CBS/CBSL
Fatty Acid Biosynthesis Initiation II	1.42		0.5	FASN
Palmitate Biosynthesis I (Animals)	1.42		0.5	FASN
FAK Signaling	1.43		0.0526	BCAR1,CAPN6,ITGA2,ITGA5,PLCG2
PTEN Signaling	1.44		0.0476	BCAR1,FGFR1,FLT4,IGF2R,ITGA2,ITGA5
B Cell Development	1.49		0.0833	CD40,HLA-A,IGHM
IL-1 Signaling	1.5		0.0549	ADCY1,GNA14,GNG11,MAP3K14,MAPK11
EIF2 Signaling	1.51		0.0402	EIF3J,FAU,RPL37A,RPL41,RPS12,RPS15A,RPS18,RPS21,RPS28
LPS/IL-1 Mediated Inhibition of RXR Function	1.51		0.0402	ABCC2,CYP4A11,FMO2,HS6ST1,MGST3,PPARGC1A,SLC27A2,SOD3,TNFRSF1B
Coagulation System	1.53		0.0857	PLAT,PLAUR,SERPINA1
Cardiac Hypertrophy Signaling (Enhanced)	1.54		0.0329	ADCY1,ATP2A2,CSF2,FGFR1,GNA14,GNG11,IL15,ITGA2,ITGA5,LIF,MAP3K14,MAPK11,PLCG2,TGFB1,TNFRSF1B,WNT7B
B Cell Receptor Signaling	1.55		0.0432	BLNK,CARD10,ETS1,IGHM,MAP3K14,MAPK11,PLCG2,VAV2
Role of Tissue Factor in Cancer	1.58		0.0513	CSF1,CSF2,GNA14,ITGAV,MAPK11,PLAUR
Glutamate Receptor Signaling	1.61		0.0702	GLUL,GNG11,SLC1A2,SLC1A4
Ephrin Receptor Signaling	1.61		0.0444	BCAR1,EPHB2,GNA14,GNG11,ITGA2,ITGA5,MAP3K14,PDGFB
Protein Kinase A Signaling	1.62		0.0352	ADCY1,AKAP12,DUSP1,FLNA,FLNB,FLNC,GNG11,IHH,PLCG2,PTPRS,SFN,Tcf7,TGFB1,UBASH3B
NF-κB Signaling	1.63		0.0447	CARD10,CD40,FGFR1,FLT4,IGF2R,MAP3K14,PLCG2,TNFRSF1B
4-1BB Signaling in T Lymphocytes	1.63		0.0938	MAP3K14,MAPK11,TRAF1
Fatty Acid β-oxidation I	1.63		0.0938	ECI1,IVD,SLC27A2
GPCR-Mediated Nutrient Sensing in Enteroendocrine Cells	1.66		0.0536	ADCY1,CACNA2D1,FFAR4,GNA14,GNG11,PLCG2
mTOR Signaling	1.67		0.0429	EIF3J,FAU,PPM1J,RND1,RPS12,RPS15A,RPS18,RPS21,RPS28
TNFR2 Signaling	1.7		0.1	MAP3K14,TNFRSF1B,TRAF1
IL-17 Signaling	1.71		0.0625	CEBPB,MAP3K14,MAPK11,NOS2,TIMP1
Oxidative Phosphorylation	1.71		0.055	ATP5MC2,NDUFA6,NDUFA7,NDUFS8,UQCR10,UQCR11
Glutamine Biosynthesis I	1.71		1	GLUL
Agrin Interactions at Neuromuscular Junction	1.73		0.0633	AGRN,ITGA2,ITGA5,LAMC1,NRG4
Ketogenesis	1.74		0.182	ACAT1,BDH1
STAT3 Pathway	1.79		0.0519	FGFR1,FLT4,IGF2R,MAPK11,PDGFB,PIM1,TGFB1
Macropinocytosis Signaling	1.8		0.0658	ANKFY1,CSF1,ITGA5,PDGFB,PLCG2
Primary Immunodeficiency Signaling	1.8		0.08	BLNK,CD40,IGHM,JAK3
Ketolysis	1.82		0.2	ACAT1,BDH1
TREM1 Signaling	1.82		0.0667	CD40,CSF2,CXCL3,ITGA5,PLCG2
Hematopoiesis from Pluripotent Stem Cells	1.83		0.0816	CSF1,CSF2,IGHM,LIF
Regulation of the Epithelial-Mesenchymal Transition Pathway	1.89		0.0469	CDH2,ETS1,FGFR1,JAG2,JAK3,Tcf7,TGFB1,WNT7B,ZEB2
Endocannabinoid Neuronal Synapse Pathway	1.91		0.0547	ADCY1,CACNA2D1,GNA14,GNG11,MAPK11,MAPK15,PLCG2
Sucrose Degradation V (Mammalian)	1.91		0.222	ALDOB,KHK
IL-15 Signaling	1.92		0.0704	CSF2,IL15,JAK3,MAPK11,VCAM1
Stearate Biosynthesis I (Animals)	1.92		0.087	CYP4A11,FASN,LIPT2,SLC27A2
iNOS Signaling	1.96		0.0889	HMGA1,JAK3,MAPK11,NOS2
Communication between Innate and Adaptive Immune Cells	1.96		0.0625	CD40,CSF2,HLA-A,HLA-F,IGHM,IL15
Neuregulin Signaling	1.96		0.0625	GRB7,ITGA2,ITGA5,NRG4,PLCG2,TMEFF2
Role of Pattern Recognition Receptors in Recognition of Bacteria and Viruses	1.98		0.0519	C3,CSF2,IL15,LIF,OAS2,OAS3,PLCG2,TGFB1
Sertoli Cell-Sertoli Cell Junction Signaling	1.99		0.0486	BCAR1,CLDN2,CLDN8,ITGA2,ITGA5,MAP3K14,MAPK11,MYO7A,NOS2
Epithelial Adherens Junction Signaling	2.02		0.0526	CDH2,FGFR1,IQGAP1,MYH9,MYO7A,Tcf7,VAV2,ZYX
IL-15 Production	2.03		0.0579	DDR1,EPHB2,FGFR1,FLT4,IL15,JAK3,KIT
Integrin Signaling	2.05		0.0469	BCAR1,CAPN6,GRB7,ITGA2,ITGA5,ITGAV,PDGFB,PLCG2,RND1,ZYX
CD40 Signaling	2.07		0.0769	CD40,JAK3,MAP3K14,MAPK11,TRAF1
Signaling by Rho Family GTPases	2.08		0.0451	CDH17,CDH2,CDH6,GNA14,GNG11,IQGAP1,ITGA2,ITGA5,MSN,RND1,SEPTIN11
Crosstalk between Dendritic Cells and Natural Killer Cells	2.12		0.0674	CD40,CSF2,HLA-A,HLA-F,IL15,TNFRSF1B
Inhibition of Matrix Metalloproteases	2.18		0.103	HSPG2,MMP24,TIMP1,TIMP3
Germ Cell-Sertoli Cell Junction Signaling	2.21		0.0526	BCAR1,CDH2,IQGAP1,ITGA2,MAP3K14,MYO7A,RND1,TGFB1,ZYX
Neuroinflammation Signaling Pathway	2.23		0.0433	CD40,GLUL,HLA-A,HLA-F,JAK3,MAPK11,MAPK15,NOS2,PLCG2,SLC1A2,SLC6A13,TGFB1,VCAM1
Type I Diabetes Mellitus Signaling	2.23		0.0631	CPE,HLA-A,HLA-F,MAP3K14,MAPK11,NOS2,TNFRSF1B
Cdc42 Signaling	2.27		0.0539	H2-T10,HLA-A,HLA-F,IQGAP1,IQGAP2,ITGA2,ITGA5,MAPK11,VAV2
Apelin Adipocyte Signaling Pathway	2.29		0.0732	ADCY1,GPX3,MAPK11,MAPK15,MGST3,PPARGC1A
CDK5 Signaling	2.3		0.0648	ADCY1,FOSB,ITGA2,LAMC1,MAPK11,MAPK15,PPM1J
HMGB1 Signaling	2.3		0.0545	CSF2,IL15,LIF,MAPK11,PLAT,RND1,TGFB1,TNFRSF1B,VCAM1
Tec Kinase Signaling	2.32		0.0549	GNA14,GNG11,ITGA2,ITGA5,JAK3,PLCG2,RND1,TNFRSF21,VAV2
IL-12 Signaling and Production in Macrophages	2.37		0.0606	ALB,CD40,CEBPB,MAPK11,NOS2,RBP4,SERPINA1,TGFB1
Xenobiotic Metabolism Signaling	2.38		0.0453	ABCC2,AHR,CES1,Ces1g,FMO2,HS6ST1,MAP3K14,MAPK11,MGST3,NOS2,PPARGC1A,PPM1J,SOD3
Inhibition of Angiogenesis by TSP1	2.39		0.118	HSPG2,MAPK11,TGFB1,THBS1
Mouse Embryonic Stem Cell Pluripotency	2.41		0.068	ID1,ID3,JAK3,LIF,LIFR,MAPK11,Tcf7
Role of Osteoblasts, Osteoclasts and Chondrocytes in Rheumatoid Arthritis	2.41		0.05	ALPL,CSF1,CSF2,ITGA2,ITGA5,MAP3K14,SFRP5,Tcf7,TGFB1,TNFRSF1B,WNT7B
Actin Cytoskeleton Signaling	2.44		0.0505	ARHGAP24,BCAR1,FLNA,IQGAP1,IQGAP2,ITGA2,ITGA5,MSN,MYH9,PDGFB,VAV2
Hepatic Cholestasis	2.49		0.0543	ABCC2,ADCY1,CSF2,IL15,LIF,MAP3K14,PPRC1,SLC10A2,TGFB1,TNFRSF1B
Glioma Invasiveness Signaling	2.51		0.0811	CD44,ITGAV,PLAUR,RND1,TIMP1,TIMP3
Dendritic Cell Maturation	2.51		0.0546	CD40,COL18A1,CSF2,HLA-A,HLA-F,IL15,MAP3K14,MAPK11,PLCG2,TNFRSF1B
RhoGDI Signaling	2.56		0.0556	CD44,CDH17,CDH2,CDH6,GNA14,GNG11,ITGA2,ITGA5,MSN,RND1
LXR/RXR Activation	2.61		0.0661	ALB,APOH,C3,FASN,NOS2,RBP4,SERPINA1,TNFRSF1B
GP6 Signaling Pathway	2.65		0.0672	COL16A1,COL18A1,COL4A1,COL4A2,LAMB3,LAMC1,LAMC2,PLCG2
Altered T Cell and B Cell Signaling in Rheumatoid Arthritis	2.74		0.0778	CD40,CSF1,CSF2,HLA-A,IL15,MAP3K14,TGFB1
Hematopoiesis from Multipotent Stem Cells	2.86		0.25	CSF1,CSF2,IL15
Role of Macrophages, Fibroblasts and Endothelial Cells in Rheumatoid Arthritis	2.92		0.0481	CEBPB,CSF1,CSF2,IL15,MAP3K14,NOS2,PDGFB,PLCG2,SFRP5,Tcf7,TGFB1,TNFRSF1B,TRAF1,VCAM1,WNT7B
Production of Nitric Oxide and Reactive Oxygen Species in Macrophages	2.94		0.0585	ALB,JAK3,MAP3K14,MAPK11,NOS2,PLCG2,PPM1J,RBP4,RND1,SERPINA1,TNFRSF1B
Virus Entry via Endocytic Pathways	2.95		0.0748	FLNA,FLNB,FLNC,HLA-A,HLA-F,ITGA2,ITGA5,PLCG2
Methylglyoxal Degradation I	2.96		0.667	GLO1,HAGH
Atherosclerosis Signaling	3.1		0.0714	ALB,CD40,COL18A1,CSF1,PDGFB,RBP4,SERPINA1,TGFB1,VCAM1
Agranulocyte Adhesion and Diapedesis	3.42		0.0625	Ccl2,Ccl7,CLDN2,CLDN8,Cxcl3,CXCL3,ITGA2,ITGA5,MMP24,MSN,MYH9,VCAM1
Osteoarthritis Pathway	3.6		0.0616	ALPL,CEBPB,FGFR1,IHH,ITGA2,ITGA5,NOS2,PPARGC1A,RBP4,Tcf7,TGFB1,TIMP3,TNFRSF1B
Regulation of eIF4 and p70S6K Signaling	3.6		0.0701	EIF3J,FAU,ITGA2,ITGA5,MAPK11,PPM1J,RPS12,RPS15A,RPS18,RPS21,RPS28
Acute Phase Response Signaling	3.7		0.067	ALB,APOH,C1S,C3,CEBPB,ITIH2,MAP3K14,MAPK11,OSMR,RBP4,SERPINA1,TNFRSF1B
FXR/RXR Activation	3.76		0.0794	ABCC2,ALB,APOH,C3,FASN,FBP1,PPARGC1A,RBP4,SERPINA1,SLC10A2
Granulocyte Adhesion and Diapedesis	4.31		0.0726	Ccl2,Ccl7,CLDN2,CLDN8,Cxcl3,CXCL3,ITGA2,ITGA5,MMP24,MSN,SDC3,TNFRSF1B,VCAM1
Hepatic Fibrosis Signaling Pathway	4.43		0.0543	BAMBI,CD40,CEBPB,COL18A1,FGFR1,FLT4,ITGA2,ITGA5,MAPK11,PDGFB,PLCG2,RND1,SIRT3,SUCNR1,Tcf7,TGFB1,TIMP1,TNFRSF1B,VCAM1,WNT7B
Leukocyte Extravasation Signaling	4.49		0.0711	BCAR1,CD44,CLDN2,CLDN8,ITGA2,ITGA5,MAPK11,MMP24,MSN,PLCG2,TIMP1,TIMP3,VAV2,VCAM1
Caveolar-mediated Endocytosis Signaling	4.94		0.123	ALB,FLNA,FLNB,FLNC,HLA-A,HLA-F,ITGA2,ITGA5,ITGAV
Hepatic Fibrosis / Hepatic Stellate Cell Activation	6.86		0.0914	BAMBI,CD40,COL16A1,COL18A1,COL4A1,COL4A2,CSF1,CXCL3,FGFR1,FLT4,IGFBP3,MYH9,PDGFB,TGFB1,TIMP1,TNFRSF1B,VCAM1
Upstream Regulators for My Projects->In vitro_in vivo_comparison->Mouse_DE_contrast_genotype_RAGE_KO_vs_RAGE_control - 2020-01-24 12:50 PM
Analysis	ID	Upstream Regulator	Expr p-value	Molecule Type	Predicted Activation State	Activation z-score	Notes	Bias Term	Bias-corrected z-score	p-value of overlap	Target molecules in dataset	Mechanistic Network
Mouse_DE_contrast_genotype_RAGE_KO_vs_RAGE_control - 2020-01-24 12:50 PM		TNF		cytokine						7.27e-25	A4GALT,ABCC2,ADAMTS7,AKAP12,ALB,AQP5,ATP2A2,BAMBI,C3,Ccl2,Ccl7,CD40,CD44,CDH2,CEBPB,CLIC4,COL16A1,CSF1,CSF2,CTSF,Cxcl3,CXCL3,DCBLD2,DUSP1,EPHB2,ETS1,FASN,FGFR1,FLT4,FOSB,FOSL2,FOXE1,FRMD4A,FST,G0S2,GSDMD,HLA-A,HLA-F,HSPG2,ID1,ID3,IER2,IGFBP3,IL15,ITGA2,ITGA5,ITGAV,JAG2,KIT,LAMB3,LAMC1,LAMC2,LIF,LIFR,LRG1,LTBP2,Madcam1,MAP3K14,MCAM,MSC,MYH9,MYO9B,NET1,NID1,NNMT,NOS2,OAS2,OAS3,OSMR,PC,PCSK6,PCSK9,P…	HIF1A,IFNG,IL1B,JUN,NFKB1,NFKBIA,NFkB (complex),RELA,SMAD3,SP1,STAT3,TGFB1,TNF,TP53
Mouse_DE_contrast_genotype_RAGE_KO_vs_RAGE_control - 2020-01-24 12:50 PM		TGFB1	0.008	growth factor						1.4e-20	ABCC2,AHR,Akr1c19,ALB,ALDOB,BAMBI,BDH1,C1S,C3,Ccl2,Ccl7,CD40,CD44,CDH2,CDKN2B,CEBPB,Clec2d (includes others),CLIC4,CNN2,COL16A1,COL18A1,COL4A1,COL4A2,CSF1,CSF2,CSPG4,CTPS1,CXCL3,DUSP1,EPHB2,ETS1,FASN,FGFR1,FLNA,FLNB,FOSB,FOSL2,FXYD5,GNA14,HEXIM1,HMGA1,HSPG2,ID1,ID3,IER2,IGFBP3,IGFBP7,IGHM,IL15,ITGA2,ITGA5,ITGAV,JAG2,KIT,KLF15,LAMB3,LAMC1,LAMC2,LIF,LIFR,LOXL1,LTBP2,LTBP3,MSN,MYH9,NET1,NNMT,NOS2,NT…	HIF1A,IFNG,IL1A,IL1B,JUN,NFKB1,NFKBIA,NFkB (complex),RELA,SMAD3,SMAD4,SMAD7,STAT3,TGFB1,TNF,TP53,Tgf beta
Mouse_DE_contrast_genotype_RAGE_KO_vs_RAGE_control - 2020-01-24 12:50 PM		beta-estradiol		chemical - endogenous mammalian						6.75e-19	A4GALT,ABCA3,ABLIM1,ADCY1,AGRN,AHR,ALB,ANXA3,AQP5,BAMBI,BLNK,C3,Ccl2,CD276,CD40,CD44,CD74,CDC6,CDH2,CDKN2B,CEBPB,CLDN8,Clec2d (includes others),CLIC4,CNN2,CSF2,CTPS1,Cxcl3,CXCL3,CYP4F8,DDR1,DUSP1,EIF3J,ETS1,EXO1,FASN,FGD6,FHL2,FLNB,FMO2,FOSB,FOSL2,FST,FXYD5,GJB3,GPC1,GPX3,HLA-A,HSD17B11,ID1,IER2,IGF2R,IGFBP3,IL15,IQGAP1,ITGA2,ITGAV,ITIH2,Ivl,KIT,KPNA2,LIF,LTF,MCAM,NET1,NOS2,NPW,NUPR1,PDGFB,PKMYT1…	Ap1,ERK1/2,HIF1A,IFNG,IL6,JUN,NFKB1,NFKBIA,NFkB (complex),RELA,SMAD3,SMAD4,SP1,STAT1,STAT3,TGFB1,TP53,beta-estradiol
Mouse_DE_contrast_genotype_RAGE_KO_vs_RAGE_control - 2020-01-24 12:50 PM		dexamethasone		chemical drug						5.12e-18	ABCC2,ACAT1,AKAP12,ALB,ALDOB,ALPL,ANXA3,AQP5,ARHGAP24,ATP2A2,ATP5MC2,BCAR1,BLVRB,C3,C4bp,Ccl2,Ccl7,CD40,CD44,CD74,CDKN2B,CEBPB,CES1,Clec2d (includes others),CLIC4,CNN2,COL4A1,COL4A2,CPE,CSF1,CSF2,CXCL3,CYP4A11,DUSP1,FASN,FBP1,FLNB,FOSB,FOSL2,FST,G0S2,GLIPR1,GLUL,GNG11,HLA-A,HMGA1,HSD17B11,ID1,IER2,IGFALS,IGFBP3,IGHM,IHH,IL15,IQGAP1,ITGA2,ITGA5,ITGAV,IVD,JAK3,KIT,KLF15,KPNA2,LAMB3,LAMC1,LIF,LTBP2,…	CEBPB,FOXO1,HIF1A,IFNG,Insulin,JUN,NFKBIA,NFkB (complex),NR3C1,PPARA,RELA,SMAD3,SP1,STAT3,TGFB1,TNF,TP53,TP73,dexamethasone
Mouse_DE_contrast_genotype_RAGE_KO_vs_RAGE_control - 2020-01-24 12:50 PM		IL1B		cytokine						1.26e-16	A4GALT,ABCC2,ALPL,ATP2A2,BAMBI,C3,Ccl2,Ccl7,CD40,CD44,CD74,CEBPB,CSF1,CSF2,CTSF,CXCL3,DUSP1,FOSB,FST,G0S2,GRB7,HLA-A,HMGA1,HSPG2,ID3,IER2,IGFALS,IGFBP3,IL15,ITGA5,ITGAV,LAMB3,LAMC2,LCP1,LIF,LIFR,NOS2,OAS2,OSMR,PCSK6,PDGFB,PIM1,PLAT,PPARGC1A,RGS16,SCN9A,SESN1,SIRT3,SLC10A2,SLC1A2,SLC20A1,SUCNR1,TGFB1,THBS1,TIMP1,TIMP3,TNFAIP2,TNFRSF1B,TRAF1,TXNIP,VCAM1,ZC3H12A,ZYX	HIF1A,IFNG,IL1B,IL6,JUN,NFKB1,NFKBIA,NFkB (complex),RELA,STAT3,TNF,TP53
Mouse_DE_contrast_genotype_RAGE_KO_vs_RAGE_control - 2020-01-24 12:50 PM		NFKBIA		transcription regulator						6.12e-16	C3,CARD10,Ccl2,Ccl7,CD40,CDC6,CEBPB,CSF1,CSF2,CTSF,CXCL3,FHL2,GPX3,HLA-A,HMGA1,IGF2R,IL15,ITGA2,ITGAV,LIF,LIFR,MSC,NID1,NOS2,PIM1,PLAT,PMEPA1,RGS16,RGS4,RPS18,SERPINE2,SLC12A2,SLC1A2,SOD3,TGFB1,TIMP1,TIMP3,TNFAIP2,TNFRSF1B,TRAF1,VCAM1	Ap1,CHUK,HIF1A,IKBKB,IL1B,JUN,NFKB1,NFKBIA,NFKBIE,NFkB (complex),NR3C1,RELA,STAT3,TNF,TP53,TP73
Mouse_DE_contrast_genotype_RAGE_KO_vs_RAGE_control - 2020-01-24 12:50 PM		tretinoin		chemical - endogenous mammalian						1.45e-15	ABLIM1,AHR,AKAP12,ALPL,ATOH8,ATP2A2,BAMBI,C1S,C3,CBS/CBSL,Ccl2,CD44,CD74,CDH6,CDKN2B,CEBPB,CES1,Ces1b/Ces1c,COL4A1,COL4A2,CPE,CSF2,CYP4A11,DUSP1,EPHX1,ETS1,FASN,FGFR1,FOSL2,FST,G0S2,GJB4,HLA-A,HMGA1,HSD17B11,ID1,ID3,IGFBP3,IGFBP7,IGHM,IL15,INMT,ITGA2,IVD,KIT,KLF15,LTF,MAP1B,MGST3,MSC,MYH9,NOS2,OAS2,OAS3,PALLD,PDGFB,PIM1,PLAT,PLAUR,PLEKHB1,PPARGC1A,RBP4,RGS5,RPS12,Rps27/Rps27rt,SAMD9L,SERPINE2,SFR…	Ap1,CEBPB,ERK1/2,IL6,JUN,NFKB1,NFkB (complex),RELA,SMAD3,SMAD4,SP1,STAT1,STAT3,TGM2,TP53,tretinoin
Mouse_DE_contrast_genotype_RAGE_KO_vs_RAGE_control - 2020-01-24 12:50 PM		TP53		transcription regulator						3.55e-15	ABCC2,ACAT1,AKAP12,ALB,ANXA3,CARD10,Ccl2,CD44,CDC6,CEBPB,Ces1b/Ces1c,CLIC4,CNN2,COL18A1,COL4A1,COL4A2,CSF1,CSF2,CTSF,CXCL3,DCLRE1A,DDR1,DUSP1,EPHX1,EXO1,FASN,FGFR1,FHL2,FRMD4A,G0S2,GJB3,GLIPR1,GLUL,GNA14,GPX3,HMGA1,HSPG2,ID1,ID3,IGFBP3,IGFBP7,INMT,ITGA2,ITGAV,KIT,KPNA2,LAMC1,LAMC2,LIF,LRRC3,MCAM,MTMR11,MYH9,NEXN,NOS2,NUPR1,PALLD,PDGFB,PEG3,PIM1,PLAUR,PLXNB2,Pmaip1,PMEPA1,PPARGC1A,RGS16,Rpl34 (inc…	Ap1,CDKN2A,FOS,HIF1A,IFNG,IL1B,JUN,NFKB1,NFKBIA,NFkB (complex),NR3C1,RELA,STAT3,TNF,TP53
Mouse_DE_contrast_genotype_RAGE_KO_vs_RAGE_control - 2020-01-24 12:50 PM		lipopolysaccharide		chemical drug						7.06e-15	ABCC2,ACE2,AHR,ALB,ANXA3,AQP5,ATP2A2,BAMBI,C3,Ccl2,Ccl7,CD276,CD40,CD44,CD74,CDH2,CEBPB,CLIC4,COL4A1,COL4A2,CSF1,CSF2,CSPG4,CXCL3,CYP4A11,DUSP1,FASN,FLT4,FOSB,FST,G0S2,H2-T10,HLA-A,HMGA1,HYOU1,ID3,IGFBP3,IGHM,IL15,ITGA5,ITGAV,ITIH2,JAK3,KIT,LIF,LIFR,LTF,MSC,MSN,MYH9,NID1,NNMT,NOS2,NUPR1,OAS2,OAS3,OSMR,PC,PCSK6,PDGFB,PIM1,PLAT,PLAUR,PMEPA1,PPARGC1A,RGS16,SERPINA1,SERPINE2,SESN1,SIRT3,SLC1A2,SLFN13…	HIF1A,IFNG,IL1B,IL6,JUN,NFKB1,NFKBIA,NFkB (complex),RELA,SMAD3,SP1,STAT3,TGFB1,TNF,TP53,lipopolysaccharide
Mouse_DE_contrast_genotype_RAGE_KO_vs_RAGE_control - 2020-01-24 12:50 PM		KRAS		enzyme						1.09e-14	AGRN,AHR,AMPH,AQP5,BDH1,Ccl2,CD44,CD74,CDH2,CDKN2B,CEBPB,COL4A1,Cxcl3,DUSP1,FASN,FGFR1,FOSB,GLUL,HMGA1,HYOU1,ID1,IQGAP2,LAMB3,LIF,MCAM,MSN,NETO2,NOS2,NT5E,P3H3,PALLD,PC,PEG3,PIM1,PLAT,SERPINE2,SLC20A1,SMPD3,SOD3,SPRY2,ST3GAL2,TGFB1,THBS1,TIMP3,TNFAIP2,TOP2A,Tpm2	Ap1,CCND1,CTNNB1,E2F1,EGFR,HIF1A,JUN,KRAS,MYC,NFKBIA,NFkB (complex),NOTCH1,NR3C1,PI3K (complex),RELA,SMAD3,SMAD4,SP1,STAT1,STAT3,TP53
Mouse_DE_contrast_genotype_RAGE_KO_vs_RAGE_control - 2020-01-24 12:50 PM		PDGF BB		complex						6.44e-14	AKAP12,ATP2A2,C3,Ccl2,Ccl7,CD44,CEBPB,COL18A1,CSF1,CSF2,DCBLD2,DUSP1,ETS1,FASN,FGFR1,FHL2,FLNA,FOSB,FXYD5,GLUL,ID3,IER2,ITGA5,LIF,NEXN,NOS2,PIM1,PLAT,PLCG2,TGFB1,THBS1,TIMP1,VCAM1	Ap1,EGR1,ERK1/2,FGF2,HIF1A,JUN,NFKB1,NFKBIA,NFkB (complex),NR3C1,P38 MAPK,PDGF BB,RELA,SMAD3,SP1,STAT3,TGFB1,TP53,VEGFA
Mouse_DE_contrast_genotype_RAGE_KO_vs_RAGE_control - 2020-01-24 12:50 PM		PD98059		chemical - kinase inhibitor						1.66e-13	ABCC2,AKAP12,BDH1,C3,Ccl2,CD40,CD44,CD74,CDH2,CDKN2B,CEBPB,COL4A1,CSF2,CXCL3,DCBLD2,DUSP1,ETS1,FASN,FOSB,HYOU1,ID3,IGFBP3,ITGA2,ITGAV,LIFR,NOS2,OSMR,PC,PCSK6,PDGFB,PIM1,PLAT,PLAUR,RRM2,SERPINA1,SPRY2,TGFB1,THBS1,TIMP1,TOP2A,TRAF1,TXNIP,VCAM1	Ap1,ERK1/2,FOS,HIF1A,IL6,JUN,Jnk,MYC,NFKB1,NFKBIA,NFkB (complex),PD98059,RAF1,RELA,STAT3,TNF
Mouse_DE_contrast_genotype_RAGE_KO_vs_RAGE_control - 2020-01-24 12:50 PM		CTNNB1		transcription regulator						3.79e-13	ACAT1,ADGRV1,AGRN,AHR,AQP5,BAMBI,Ccl7,CD44,CDH2,CDKN2B,CLDN2,CNN2,COL4A1,COL4A2,CTSF,Cyp2d9 (includes others),DIXDC1,EPHB2,FASN,FST,GLUL,ID1,ID3,IGHM,IHH,KIT,LAMC2,LIF,Nes,NOS2,NUDT7,PCSK6,PEG3,PLAUR,RBP4,SERPINA1,SERPINE2,SESN1,SFN,SLC12A2,SLC16A6,SLC1A2,Tcf7,TGFB1,TIMP1,TIMP3,TPRKB,TRAF1,VCAM1,WNT7B,YPEL3,ZEB2	APC,AR,CCND1,CTNNB1,ESR2,HIF1A,MYC,NFkB (complex),PPARG,RELA,SMAD2,SMAD3,SMAD4,SP1,STAT1,STAT3,TCF,TP53,progesterone
Mouse_DE_contrast_genotype_RAGE_KO_vs_RAGE_control - 2020-01-24 12:50 PM		methylprednisolone		chemical drug						4.48e-13	ABCC2,AKR1D1,ALDOB,ANXA3,ATP2A2,BDH1,Ccl2,CD44,CD74,CDH2,CXCL3,CYP4F8,DUSP1,EPHX1,G0S2,GJB3,GPC1,HAGH,ID1,ID3,IGF2R,IGFALS,ITGA2,IVD,KLF15,PC,PLAT,PLAUR,PSAT1,SERPINA1,SLC10A2,SLC16A6,SLC4A11,SLC6A13,SMPD3,SOD3,Sult1a1,TIMP3,TOP2A,VCAM1,ZYX	Ap1,ERK1/2,HIF1A,IL6,JUN,NFKB1,NFkB (complex),NR3C1,RELA,STAT3,TP53,TP73,methylprednisolone
Mouse_DE_contrast_genotype_RAGE_KO_vs_RAGE_control - 2020-01-24 12:50 PM		Tgf beta		group						4.97e-13	BAMBI,BASP1,Ccl2,CDH2,CDKN2B,CEBPB,COL4A1,COL4A2,CSF1,CSF2,CXCL3,FST,HSPG2,ID1,ID3,IGFBP3,ITGA2,ITGA5,ITGAV,LIF,NOS2,PDGFB,PLAT,PMEPA1,PPARGC1A,TGFB1,THBS1,TIMP1,TIMP3,VCAM1	Ap1,CEBPB,HIF1A,JUN,NFKBIA,NFkB (complex),NR3C1,P38 MAPK,RB1,RELA,SMAD2,SMAD3,SMAD4,SMAD7,SP1,STAT3,TGFB1,TP53,Tgf beta,VEGFA
Mouse_DE_contrast_genotype_RAGE_KO_vs_RAGE_control - 2020-01-24 12:50 PM		RAF1		kinase						3.35e-12	AKAP12,CD44,CD74,CDC6,CDKN2B,CSF2,CXCL3,DCBLD2,ID3,IER2,IGFBP3,ITGA2,LIF,LIFR,OSMR,PC,PCSK6,PLAT,PLAUR,RRM2,SPRY2,TIMP1,Tpm2,TRAF1,TXNIP	Ap1,ERK1/2,FOS,HIF1A,IL6,JUN,MAP2K1,MYC,NFATC2,NFKB1,NFkB (complex),NR3C1,RAF1,RELA,SP1,STAT3,THRA,TP53
Mouse_DE_contrast_genotype_RAGE_KO_vs_RAGE_control - 2020-01-24 12:50 PM		IL6		cytokine						3.69e-12	ABCC2,AHR,ALB,ATP2A2,BAMBI,C3,Ccl2,CD40,CD44,CD74,CDC6,CDKN2B,CEBPB,CES1,CLDN2,CSF1,CSF2,CXCL3,DUSP1,EXO1,HLA-A,ID1,IGFBP3,IGHM,IL15,ITGAV,KIT,LIF,LIFR,LRG1,LTF,NOS2,PDGFB,PIM1,PLAT,PPRC1,RRM2,SBNO2,SCN9A,SERPINA1,SLC12A2,SLC41A2,STEAP4,TGFB1,THBS1,TIMP1,TNFRSF1B,TOP2A,VCAM1	CEBPB,ESR1,ESR2,HIF1A,IFNG,IL1A,IL1B,IL6,JUN,NFKB1,NFKBIA,NFkB (complex),RELA,SMAD3,SMAD4,STAT1,STAT3,beta-estradiol
Mouse_DE_contrast_genotype_RAGE_KO_vs_RAGE_control - 2020-01-24 12:50 PM		HRAS		enzyme						5.09e-12	ANXA3,ATP2A2,Ccl2,CD44,CDKN2B,CEBPB,CNN2,COL18A1,COL4A1,CSF1,CSF2,DIXDC1,DUSP1,EPHX1,ETS1,FAM167A,FASN,FLNA,FOSB,FOSL2,GJB3,GNA14,GPX3,IQGAP2,ITGA5,ITGAV,LOXL1,MCAM,NEXN,NID1,NOS2,PLAUR,PMEPA1,PTPRS,RRM2,SERPINE2,SESN1,SPRY2,TGFB1,THBS1,TIMP3,TOP2A,Tpm2,UBASH3B	Akt,Ap1,E2F1,HIF1A,HRAS,IKBKB,JUN,MAP2K1,MYC,NFKBIA,NFkB (complex),NR3C1,NfkB1-RelA,P38 MAPK,RELA,SP1,STAT3,THRA,TP53
Mouse_DE_contrast_genotype_RAGE_KO_vs_RAGE_control - 2020-01-24 12:50 PM		TGFB3		growth factor						1.9e-11	CDH2,CDH6,CDKN2B,ETS1,FOSB,FOSL2,ITGAV,LTBP2,MAPK11,PALLD,PLAUR,PPARGC1A,SDC3,SERPINE2,TGFB1,THBS1,TIMP3,ZEB2	AR,CEBPB,ESR1,ESR2,HIF1A,HRAS,JUN,MAPK8,NOTCH1,NR3C1,SIRT1,SMAD2,SMAD3,SMAD4,SMAD7,SP1,STAT3,TGFB3,TP53,beta-estradiol
Mouse_DE_contrast_genotype_RAGE_KO_vs_RAGE_control - 2020-01-24 12:50 PM		IFNG		cytokine						8.24e-11	AGRN,AHR,ALPL,ATP2A2,BLNK,C3,Ccl2,Ccl7,CD276,CD40,CD44,CD74,CDKN2B,CEBPB,CLIC4,CSF1,CSF2,Cxcl3,CXCL3,DUSP1,FASN,FBP1,FHL2,FLT4,FOSB,FOXE1,GLUL,GNA14,GSDMD,HLA-A,HLA-F,HMGA1,HSPG2,ID1,IER2,IL15,ITGA5,ITGAV,JAK3,LAMC1,LAMC2,LIF,LIFR,MYH9,NOS2,NUPR1,OAS2,OAS3,PDGFB,PIM1,PLAUR,PPARGC1A,SBNO2,SERPINA1,SLC12A2,SLC1A2,SLC7A5,SLPI,SOD3,TGFB1,THBS1,TIMP1,TIMP3,TNFAIP2,TNFRSF1B,TXNIP,VCAM1,ZYX	HIF1A,IFNG,IL1B,IL4,IL6,JUN,NFKB1,NFKBIA,NFkB (complex),RELA,SMAD3,SMAD4,STAT1,STAT3,STAT6,TNF
Mouse_DE_contrast_genotype_RAGE_KO_vs_RAGE_control - 2020-01-24 12:50 PM		HTT		transcription regulator						8.57e-11	AGRN,AKAP12,ATP2A2,BASP1,CD74,CEBPB,COL16A1,COL18A1,COL4A1,COL4A2,ECI1,FASN,FGFR1,GLO1,GLUL,GPC1,GPX3,HMGA1,IL15,LTBP2,LTF,MCAM,NDUFA7,NOS2,NREP,PC,PITPNM1,PLAUR,PPARGC1A,PPRC1,RBP4,RGS16,RGS4,SERPINA1,SESN1,Sik1,SIRT3,SLC12A2,SLC1A2,ST3GAL2,TIMP3,Tpm2,UQCR11,VCAM1	Akt,Ap1,E2F1,ESR1,FOXO1,FOXO3,HIF1A,HTT,JUN,LEP,MYC,NFKBIA,NFkB (complex),NR3C1,NfkB1-RelA,PPARA,PPARG,PPARGC1A,RELA,SMAD3,SP1,STAT3,TP53
Mouse_DE_contrast_genotype_RAGE_KO_vs_RAGE_control - 2020-01-24 12:50 PM		IL1A		cytokine						1.98e-10	ABCC2,C3,Ccl2,CD40,CD44,Clec2d (includes others),CSF1,CSF2,CXCL3,FGFR1,FOSB,HSPG2,ITGA5,ITGAV,KIT,LIF,MCAM,NOS2,PDGFB,SERPINA1,TGFB1,TIMP1,VCAM1,ZC3H12A	Ap1,HIF1A,IFNG,IL1A,IL6,JUN,MYD88,NFKB1,NFKBIA,NFkB (complex),RELA,STAT3,TNF
Mouse_DE_contrast_genotype_RAGE_KO_vs_RAGE_control - 2020-01-24 12:50 PM		dihydrotestosterone		chemical - endogenous mammalian						3.16e-10	ATP2A2,BASP1,BCAR1,CD74,CDC6,CDH2,COL4A1,Cyp2d9 (includes others),CYP4A11,FASN,FGFR1,FOXE1,FST,G0S2,GLUL,GPX3,HLA-A,IGFBP3,IGFBP7,IQGAP2,ITGA2,MARK1,MCAM,NOS2,PC,PMEPA1,RPL37A,RPS12,RPS28,SDC3,SERPINE2,SLC16A6,SLC1A4,SOD3,THBS1,TIMP3,VCAM1,WNT7B	AR,Ap1,CCND1,CTNNB1,EGF,EGR1,ERBB2,ESR2,FOS,HIF1A,JUN,MYC,NFKBIA,NFkB (complex),RELA,SMAD2,SMAD3,SP1,STAT3,TCF,TP53,dihydrotestosterone
Mouse_DE_contrast_genotype_RAGE_KO_vs_RAGE_control - 2020-01-24 12:50 PM		IGF1		growth factor						4.39e-10	Ccl2,Ccl7,CD44,CEBPB,CSF1,DUSP1,FASN,FGFR1,FOSB,FOXE1,HMGA1,HSD17B11,ID1,IER2,IGFBP3,IHH,ITGA5,ITGAV,NOS2,NUPR1,OSMR,PIM1,PLAUR,POLD4,SFN,SLC20A1,SLPI,TGFB1,THBS1,TMEFF2,TXNIP,VCAM1,WDR45,YPEL3	Ap1,EGFR,ERK1/2,HGF,HIF1A,IGF1,JUN,MYC,NFKB1,NFKBIA,NFkB (complex),NOTCH1,PTEN,RELA,SP1,STAT3,TNF,TP53
Mouse_DE_contrast_genotype_RAGE_KO_vs_RAGE_control - 2020-01-24 12:50 PM		NFkB (complex)		complex						4.91e-10	AHR,AMPH,ANXA13,AQP5,ATP2A2,BAMBI,C3,CARD10,Ccl2,Ccl7,CD40,CD44,CD74,CEBPB,COL18A1,CSF1,CSF2,CXCL3,ETS1,FST,G0S2,HLA-A,HLA-F,IL15,ITGAV,KIT,LIF,Madcam1,NOS2,RGS16,SLC1A2,SLC7A5,SLPI,SOD3,TGFB1,TIMP1,TNFAIP2,TRAF1,VCAM1,ZC3H12A	Ap1,CDKN2A,HIF1A,IL10,IL1B,JUN,NFKB1,NFKBIA,NFkB (complex),NR3C1,RELA,RELB,STAT3,TNF,TP53
Mouse_DE_contrast_genotype_RAGE_KO_vs_RAGE_control - 2020-01-24 12:50 PM		SB203580		chemical - kinase inhibitor						6.86e-10	ALPL,ANXA3,C3,Ccl2,Ccl7,CD40,CDH2,CEBPB,CSF2,Cxcl3,CXCL3,DUSP1,FOSB,GLIPR1,IGFBP3,LIFR,NOS2,PALLD,PDGFB,PLAT,PLAUR,PPARGC1A,RCN3,RND1,SLC20A1,SLPI,SOD3,TGFB1,THBS1,TIMP1,TIMP3,TRAF1,VCAM1	Ap1,ERK1/2,FOS,HIF1A,IFNG,IL1B,JUN,Jnk,NFKB1,NFKBIA,NFkB (complex),RELA,SB203580,STAT3,TNF
Mouse_DE_contrast_genotype_RAGE_KO_vs_RAGE_control - 2020-01-24 12:50 PM		ERBB2		kinase						8.21e-10	Ccl7,CDC6,CDH2,CDKN2B,CEBPB,CES1,COL18A1,COL4A1,CSF2,CXCL3,EPHB2,FASN,GALNT3,GLO1,GPC1,GPX3,HSD17B11,ID1,IGF2R,IGFBP3,ITGA2,ITGA5,JAG2,KIT,LAMC2,LTBP2,LTBP3,MAP1B,NET1,NID1,NNMT,NOS2,PLAT,PLAUR,PMEPA1,POLD4,RRM2,SLPI,Sult1a1,THBS1,TIMP3,TOP2A,TRAF1,UQCR10	Ap1,CEBPB,E2F1,EGFR,ERBB2,FOXO1,FOXO3,IGF1R,JUN,MYC,NFKB1,NFKBIA,NFkB (complex),NOTCH1,NR3C1,RELA,SMAD3,SMAD4,SP1,STAT3,TP53,estrogen receptor
Mouse_DE_contrast_genotype_RAGE_KO_vs_RAGE_control - 2020-01-24 12:50 PM		FOXO3		transcription regulator						1.14e-09	AHR,ANXA3,CDC6,CDKN2B,COL4A1,COL4A2,EXO1,FASN,FLNB,FLT4,FOSB,GLUL,IGFBP7,MCAM,NCAPG2,NOS2,NT5E,NUPR1,PIK3IP1,PPARGC1A,PPRC1,SESN1,SLC1A4,TGFB1,TNFRSF1B,TXNIP,VCAM1	AKT1,CCND1,CREBBP,CTNNB1,E2F1,FOXO1,FOXO3,IL6,JUN,MYC,NFKB1,NFKBIA,NFkB (complex),NR3C1,PPARG,PPARGC1A,RELA,SP1,STAT3,TP53
Mouse_DE_contrast_genotype_RAGE_KO_vs_RAGE_control - 2020-01-24 12:50 PM		bucladesine		chemical toxicant						1.28e-09	ABCA3,BAMBI,CD44,CDH2,CEBPB,CXCL3,DCLK3,DUSP1,FGFR1,FOSL2,FST,GLUL,ID1,IGFALS,IGFBP3,JAK3,KIT,LAMB3,LIF,MCAM,NOS2,RGS16,Sik1,SLC1A2,SLC41A2,TGFB1,TIMP1,ZEB2	Ap1,CREBBP,HDAC1,HIF1A,IL6,JUN,NFKB1,NFKBIA,NFkB (complex),Pka,RELA,SMAD3,STAT3,TNF,bucladesine,hyaluronic acid
Mouse_DE_contrast_genotype_RAGE_KO_vs_RAGE_control - 2020-01-24 12:50 PM		IKBKB		kinase						1.3e-09	C3,Ccl2,CD44,CDC6,CEBPB,CSF1,CSF2,CTSF,CXCL3,ETS1,FASN,HLA-A,IGFBP7,LIFR,NID1,NOS2,RGS16,SERPINE2,SOD3,TGFB1,TIMP3,TNFAIP2,TNFRSF1B,Tpm2,VCAM1	CHUK,HIF1A,IKBKB,IKBKG,NFKB1,NFKBIA,NFkB (complex),RELA,STAT1,STAT3,TNF,TP53,TP73
Mouse_DE_contrast_genotype_RAGE_KO_vs_RAGE_control - 2020-01-24 12:50 PM		TWIST1		transcription regulator						1.38e-09	C3,Ccl2,CD40,CD44,CDH2,ETS1,GPC1,HEG1,KIT,LRG1,MGST3,NT5E,PXDN,SDC3,TGFB1,TIMP3,TNFRSF21,ZEB2,ZYX	Ap1,CDH1,CTNNB1,JUN,STAT3,TWIST1
Mouse_DE_contrast_genotype_RAGE_KO_vs_RAGE_control - 2020-01-24 12:50 PM		forskolin		chemical toxicant						1.59e-09	AKAP12,ALPL,AQP5,ATP6V0C,BAMBI,CARD10,CD44,CDH2,CDKN2B,CEBPB,CERK,COL18A1,CSF1,CXCL3,DUSP1,FLNC,FOSB,FOSL2,FOXE1,FST,GNA14,ID1,ID3,IER2,IGFBP3,JAK3,LTF,NOS2,NT5E,PLAT,PPARGC1A,RGS4,RGS5,RPL37A,RRM2,Sik1,SLC1A2,SLC41A2,SYNPO,THBS1,TIMP1,TXNIP	Ap1,CREBBP,FSH,HDAC1,HIF1A,IL1B,JUN,NFKB1,NFKBIA,NFkB (complex),NR3C1,P38 MAPK,Pka,RELA,SMAD3,STAT3,TNF,forskolin
Mouse_DE_contrast_genotype_RAGE_KO_vs_RAGE_control - 2020-01-24 12:50 PM		poly rI:rC-RNA		biologic drug						2.16e-09	AGRN,ARID5A,C3,Ccl2,CD40,CD44,CD74,CDH2,CEBPB,Clec2d (includes others),CSF1,CSF2,CXCL3,DUSP1,HLA-A,HLA-F,IL15,IQGAP2,ITGA5,LIF,LTF,NOS2,OAS2,OAS3,PEG3,PIM1,PLAUR,SLPI,STAB1,TGFB1,THBS1,TNFAIP2,TOP2A,TRAF1,VCAM1	HIF1A,IFNG,IL1B,IL6,JUN,NFKB1,NFKBIA,NFkB (complex),RELA,SMAD3,SMAD4,STAT1,STAT3,poly rI:rC-RNA
Mouse_DE_contrast_genotype_RAGE_KO_vs_RAGE_control - 2020-01-24 12:50 PM		SMAD3		transcription regulator						3.54e-09	ALB,C3,Ccl2,CDH2,CDKN2B,CES1,CXCL3,FST,ID1,ID3,IL15,NET1,NOS2,PC,PDGFB,PMEPA1,PPARGC1A,TGFB1,THBS1,TIMP1,TIMP3,ZEB2,ZYX	CEBPB,CTNNB1,HIF1A,JUN,MYC,NFKBIA,NFkB (complex),RB1,RELA,SMAD1,SMAD1/5,SMAD2,SMAD3,SMAD4,SMAD7,SP1,STAT1,STAT3,TGFB1,TP53,Tgf beta,YAP1
Mouse_DE_contrast_genotype_RAGE_KO_vs_RAGE_control - 2020-01-24 12:50 PM		IKBKG		kinase						3.62e-09	ATP2A2,C3,Ccl2,CEBPB,CLDN8,CSF1,CSF2,CTSF,CXCL3,HLA-A,LIFR,NID1,RGS16,SERPINE2,SOD3,TNFAIP2,TNFRSF1B	CHUK,HIF1A,IKBKB,IKBKG,NFKB1,NFKBIA,NFkB (complex),NR3C1,RELA,STAT3,TNF,TP53,TP73
Mouse_DE_contrast_genotype_RAGE_KO_vs_RAGE_control - 2020-01-24 12:50 PM		gefitinib		chemical drug						3.73e-09	C3,Ccl2,CDC6,CDH2,CEBPB,FMO2,ID1,ITGA2,KIT,LIFR,LTF,OSMR,PLAUR,SLC20A1,SLPI,Sult1a1,TIMP3,TOP2A,TRAF1	Ap1,EGFR,ERBB2,ERK1/2,ESR2,FOS,HIF1A,JUN,MAPK8,MYC,NFKB1,NFKBIA,NFkB (complex),NOTCH1,NR3C1,RELA,SIRT1,SP1,SRC (family),STAT3,TP53,gefitinib
Mouse_DE_contrast_genotype_RAGE_KO_vs_RAGE_control - 2020-01-24 12:50 PM		BRD4		kinase						4.05e-09	ABLIM1,BDH1,CDC6,CDKN2B,COL4A1,FOSL2,ITGA5,LOXL1,NAV1,PDGFB,PIM1,PLAT,RRM2,SLC16A6,THBS1,TIMP1,TOP2A	BRD4,IL6,JUN,NFKB1,NFkB (complex),RELA,STAT3
Mouse_DE_contrast_genotype_RAGE_KO_vs_RAGE_control - 2020-01-24 12:50 PM		ramipril		chemical drug						5.74e-09	ACE2,COL4A1,COL4A2,DDR1,ITGA2,LAMC1,NOS2,TGFB1,TIMP1	ADIPOQ,EGR1,NFKB1,NFkB (complex),RELA,STAT3,ramipril
Mouse_DE_contrast_genotype_RAGE_KO_vs_RAGE_control - 2020-01-24 12:50 PM		TP73		transcription regulator						6.98e-09	AQP5,C3,Ccl2,COL18A1,CXCL3,DCLRE1A,FASN,FST,G0S2,HAGH,HS6ST1,IGFBP3,ITGA5,JAG2,KIT,LCP1,LRG1,NUPR1,PDGFB,SERPINA1,SERPINE2,SFN,TBX1,TGFB1,THBS1,TIMP1,TIMP3,TNFAIP2,TNFRSF1B	E2F1,HIF1A,JUN,NFKB1,NFKBIA,NFkB (complex),NR3C1,RELA,SMAD3,SMAD4,SNAI1,SP1,STAT1,STAT3,TP53,TP63,TP73,YBX1
Mouse_DE_contrast_genotype_RAGE_KO_vs_RAGE_control - 2020-01-24 12:50 PM		prostaglandin E2		chemical - endogenous mammalian						8.19e-09	AHR,Ccl2,CD40,CD44,CEBPB,Clec2d (includes others),CSF1,CXCL3,DUSP1,ETS1,FASN,FBXO31,FOSB,FOSL2,FST,ID1,IGFBP7,ITGA5,JAG2,JAK3,NOS2,NT5E,SCN9A,TGFB1,THBS1	Ap1,ERK1/2,HIF1A,JUN,NFKB1,NFKBIA,NFkB (complex),NR3C1,P38 MAPK,RELA,RELB,SMAD3,SP1,STAT3,TGFB1,TP53,prostaglandin E2
Mouse_DE_contrast_genotype_RAGE_KO_vs_RAGE_control - 2020-01-24 12:50 PM		CG		complex						1.06e-08	Ccl2,Ccl7,CDC6,CDH2,CEBPB,CEP170,CXCL3,DUSP1,FOSL2,FST,G0S2,GPC1,HLA-A,HMGA1,IGFBP3,ITGAV,KHK,LIF,MCAM,NOS2,PLAT,PLAUR,PLXND1,RGS4,SLC20A1,SPRY2,TIMP1	Ap1,CEBPB,CG,ERK1/2,ESR1,ESR2,FOS,HIF1A,JUN,MAPK8,NFKB1,NFKBIA,NFkB (complex),NR3C1,RELA,SIRT1,STAT3,TP53,beta-estradiol
Mouse_DE_contrast_genotype_RAGE_KO_vs_RAGE_control - 2020-01-24 12:50 PM		HMGA1	0	transcription regulator						1.17e-08	ALPL,CD44,COL4A1,COL4A2,CPE,FOSL2,ID3,IER2,IGFALS,IGFBP3,IGFBP7,IL15,KIT,NOS2,SLC27A2,SOD3,ZYX	Ap1,E2F1,HMGA1,IL4,JUN,MIF,NFATC2,NFKBIA,NFkB (complex),NR3C1,SP1,STAT3,STAT6,TP53
Mouse_DE_contrast_genotype_RAGE_KO_vs_RAGE_control - 2020-01-24 12:50 PM		EGF		growth factor						1.21e-08	ATP2A2,Ccl2,CD44,CEBPB,CLDN2,CLDN8,DUSP1,ETS1,FASN,FGFR1,FOSB,FST,GRB7,ID1,IER2,IGFALS,IGFBP3,ITGA2,JAG2,LTF,MAPK11,NOS2,PLAT,PLAUR,RRM2,SERPINA1,SLC1A2,SPRY2,TGFB1,THBS1,TIMP1,TIMP3,VCAM1	Ap1,CEBPB,EGF,EGR1,ERK1/2,ESR1,ESR2,FOS,HGF,HIF1A,JUN,Jnk,NFKB1,NFkB (complex),RELA,STAT3,beta-estradiol,prostaglandin E2
Mouse_DE_contrast_genotype_RAGE_KO_vs_RAGE_control - 2020-01-24 12:50 PM		OSM		cytokine						1.38e-08	AADAC,AHR,ALB,ANXA3,BAMBI,C1S,Ccl2,CDH2,CSF2,CXCL3,EPHB2,FASN,FOSB,GLUL,HLA-A,HLA-F,ID1,IGFBP3,IL15,LIF,LIFR,LRG1,MSC,NOS2,OSMR,SBNO2,SERPINA1,SLC16A6,SLPI,TIMP1,TIMP3,TNFAIP2,TOP2A,VCAM1	Ap1,ERK1/2,HIF1A,IL6,JUN,NFKB1,NFKBIA,NFkB (complex),OSM,OSMR,RELA,SMAD3,SP1,STAT3,TGFB1,TP53
Mouse_DE_contrast_genotype_RAGE_KO_vs_RAGE_control - 2020-01-24 12:50 PM		HGF		growth factor						1.52e-08	AHR,AKAP12,Ccl2,CD40,CD44,CDC6,CDKN2B,COL4A1,CSF1,CSF2,ETS1,FLNA,FOSB,ID1,IGFBP3,ITGA2,LAMC2,NOS2,OSMR,PIM1,PKMYT1,PLAUR,SLC1A2,SLC20A1,SPRY2,STAB1,TGFB1,THBS1,TIMP1,TIMP3,TNFAIP2,VCAM1	Ap1,ERK1/2,HGF,HIF1A,JUN,NFATC2,NFKB1,NFKBIA,NFkB (complex),RELA,STAT3,TNF,VEGFA
Mouse_DE_contrast_genotype_RAGE_KO_vs_RAGE_control - 2020-01-24 12:50 PM		butyric acid		chemical - endogenous mammalian						1.58e-08	ABCC2,ADCY1,ALB,CBS/CBSL,CD44,CDC6,COL4A1,COL4A2,CSF1,CSF2,CYP4A11,DDR1,DUSP1,ESYT2,FASN,G0S2,HSPG2,IGFBP3,IQGAP1,ITGA5,KIT,NOS2,OAS2,PLAT,SLC1A2,TGFB1,TIMP1,TIMP3,TNFAIP2,TOP2A	E2F1,HIF1A,IL6,JUN,NFKB1,NFKBIA,NFkB (complex),NR3C1,RELA,RELB,SMAD3,SP1,STAT3,TGFB1,TNF,TP53,butyric acid
Mouse_DE_contrast_genotype_RAGE_KO_vs_RAGE_control - 2020-01-24 12:50 PM		SRF		transcription regulator						1.63e-08	AKAP12,CDKN2B,CNN2,Cyp2d9 (includes others),ETS1,FHL2,FLNA,FLT4,FOSB,FST,G0S2,GLIPR1,HSPG2,IER2,IGHM,IL15,LTF,MAP3K14,MYH9,NET1,PDLIM7,RAMP1,SLPI,SVIL,Tpm2,ZYX	MRTFA,MRTFB,SRF,YAP1
Mouse_DE_contrast_genotype_RAGE_KO_vs_RAGE_control - 2020-01-24 12:50 PM		cisplatin		chemical drug						1.84e-08	ABCC2,ALB,ANKFY1,ATP6V0C,CAPN6,Ccl2,CD44,CDKN2B,CSF1,CXCL3,DUSP1,ESYT2,FASN,FXYD5,G0S2,HAO2,IGFBP3,IL15,LAMB3,LAMC2,MCAM,MICALL2,NOS2,NREP,PLAT,PLXNB2,Pmaip1,PPARGC1A,RBP4,RPS21,RRM2,SESN1,SLC15A2,SULF2,TGFB1,THBS1,TIMP1,TIMP3,TNFRSF1B,TOP2A,TXNIP,VCAM1	Ap1,E2F1,FOS,HIF1A,IL6,JUN,MAPK14,NFKB1,NFKBIA,NFkB (complex),NR3C1,P38 MAPK,RELA,SP1,STAT3,TP53,cisplatin
Mouse_DE_contrast_genotype_RAGE_KO_vs_RAGE_control - 2020-01-24 12:50 PM		dextran sulfate		chemical drug						2.49e-08	AHR,C3,Ccl2,CD40,CD74,COL18A1,CSF2,CXCL3,DCLRE1A,EXO1,FGFR1,ID3,LCP1,Madcam1,NOS2,OSMR,PDGFB,RRM2,THBS1,TNFRSF1B,TOP2A,VCAM1	APP,IL17A,IL1B,IL6,JUN,NFKB1,NFKBIA,NFkB (complex),RELA,RELB,STAT1,STAT3,dextran sulfate
Mouse_DE_contrast_genotype_RAGE_KO_vs_RAGE_control - 2020-01-24 12:50 PM		Ige		complex						2.65e-08	ATP2A2,C3,Ccl2,Ccl7,CD40,CD74,COL18A1,CSF2,CXCL3,FHL2,IL15,ITGA5,ITGAV,LIF,PDGFB,PIK3IP1,PTPRS,RGS16,SDC3,TGFB1,TNFRSF1B,TPPP3,TRAF1,VAV2,VCAM1	Ap1,EGR1,Fcer1,HIF1A,IL6,Ige,JUN,NFATC2,NFKB1,NFKBIA,NFkB (complex),RELA,STAT3,STAT6,TP53
Mouse_DE_contrast_genotype_RAGE_KO_vs_RAGE_control - 2020-01-24 12:50 PM		SMARCA4		transcription regulator						3.35e-08	ACE2,AHR,ALB,BAMBI,CD44,CD74,CDC6,CDKN2B,CEBPB,CSF1,EPHB2,FAM167A,FBP1,FHL2,FLNB,FMO2,FOSL2,HLA-F,ID3,IGFBP7,ITGA5,ITGAV,KIT,LAMC2,MAP1B,PCSK9,PLAT,PLAUR,Pmaip1,RAMP1,RRM2,SERPINE2,SOD3,SPRY2,ST6GALNAC4,WDR45	CCND1,E2F1,JUN,MYOD1,NFKBIA,NFkB (complex),NR3C1,RB1,RELA,SMAD3,SMAD4,SMARCA4,SP1,STAT1,STAT3,TP53
Mouse_DE_contrast_genotype_RAGE_KO_vs_RAGE_control - 2020-01-24 12:50 PM		EDN1		cytokine						3.36e-08	ATP2A2,CDH2,COL4A1,EIF3J,FLT4,FOSB,FST,ITGA2,ITGA5,ITGAV,MCAM,MSN,MYO9B,PLAUR,SLC1A2,THBS1,TIMP1,TIMP3,VCAM1	Ap1,EDN1,HIF1A,HRAS,JUN,NFKB1,NFKBIA,NFkB (complex),NOTCH1,PTK2,RELA,SMAD3,SP1,STAT3,TNF,TP53,VEGFA,YAP1
Mouse_DE_contrast_genotype_RAGE_KO_vs_RAGE_control - 2020-01-24 12:50 PM		EGFR		kinase						3.51e-08	CEBPB,CLDN2,CSF2,DUSP1,FASN,FOSL2,GPC1,HMGA1,ID1,IER2,IGFBP3,IQGAP2,ITGA2,Ivl,LGR6,NOS2,OSMR,PLAT,PLAUR,SDF2L1,SERPINE2,SLPI,SPRY2,ST3GAL2,THBS1,TXNIP,WNT7B,ZEB2	Ap1,CTNNB1,EGF,EGFR,EGR1,EP300,ERBB2,ERK1/2,ESR2,FOS,FOXO1,FOXO3,HIF1A,JUN,KRAS,MYC,NFKB1,NFKBIA,NFkB (complex),PI3K (family),RELA,SP1,STAT3,TP53,YAP1
Mouse_DE_contrast_genotype_RAGE_KO_vs_RAGE_control - 2020-01-24 12:50 PM		D-glucose		chemical - endogenous mammalian						3.52e-08	ACE2,ALDOB,ANXA3,ATP2A2,ATP5MC2,C3,Ccl2,CEBPB,COL4A1,DUSP1,FASN,FBP1,FST,GLUL,ID1,IER2,ITGA5,LAMC1,LCP1,MCAM,NEXN,NOS2,PC,PLAUR,PPARGC1A,RRM2,SCN9A,SCUBE3,SIRT3,SVIL,TGFB1,THBS1,TIMP1,Tpm2,TXNIP,VAMP8,VCAM1	Ap1,CTNNB1,Ca2+,D-glucose,EP300,FOS,INSR,JUN,KLF4,MAPK14,NFkB (complex),NOTCH1,NR3C1,PDGF BB,PPARA,RELA,STAT3,STAT5A,dexamethasone
Mouse_DE_contrast_genotype_RAGE_KO_vs_RAGE_control - 2020-01-24 12:50 PM		ethanol		chemical - endogenous mammalian						3.61e-08	Ccl2,Ccl7,CEBPB,CLIC4,CXCL3,CYP4A11,DUSP1,EPHX1,FASN,FOSB,FOSL2,HAO2,HLA-A,ID1,IGHM,IL15,MAP1B,MGST3,NOS2,PLAT,PPARGC1A,SERPINA1,Sik1,SLC1A2,TGFB1,TIMP1,VCAM1	ADIPOQ,Ap1,EGR1,ERK1/2,FOS,HIF1A,IFNG,JUN,Jnk,MAPK14,NFKB1,NFKBIA,NFkB (complex),RELA,STAT3,ethanol
Mouse_DE_contrast_genotype_RAGE_KO_vs_RAGE_control - 2020-01-24 12:50 PM		IL33		cytokine						3.61e-08	ACAT1,ATP10A,Ccl2,Ccl7,CD40,CSF2,Cxcl3,CXCL3,G0S2,IL15,ITGA5,NOS2,PDGFB,PLAT,SUCNR1,TGFB1,TIMP1,TNFAIP2,TNFRSF1B,TRAF1,ZC3H12A	Ap1,CCL2,HIF1A,IL1B,IL33,IRF3,Ige,JUN,NFATC2,NFKB1,NFKBIA,NFkB (complex),RELA,SMAD3,STAT3,TP53
Mouse_DE_contrast_genotype_RAGE_KO_vs_RAGE_control - 2020-01-24 12:50 PM		AHR	0	ligand-dependent nuclear receptor						4.05e-08	ALB,ATOH8,CDH2,CDKN2B,COL16A1,COL4A1,COL4A2,DCLK3,FMO2,IGHM,ITGA5,KIT,LTBP2,LTBP3,NID1,NNMT,NOS2,NRG4,PDGFB,PLAT,SLC1A4,STEAP4,SYT12,TGFB1,THBS1,TIMP3	AHR,AR,Ap1,CTNNB1,HIF1A,IL6,JUN,NFKB1,NFkB (complex),PI3K (complex),RELA,SMAD1,SMAD2,SMAD3,SMAD4,SP1,STAT3,TGFB1,TP53
Mouse_DE_contrast_genotype_RAGE_KO_vs_RAGE_control - 2020-01-24 12:50 PM		TNFSF11		cytokine						4.27e-08	AHR,Ccl2,Ccl7,CD40,CD44,CXCL3,DUSP1,ETS1,FHL2,IL15,ITGA5,ITGAV,NOS2,PIM1,PLAUR,RGS16,SLC20A1,Tcf7,TGFB1,TNFRSF1B,TRAF1,VCAM1	Ap1,FOS,HIF1A,IFNG,IL1B,JUN,Jnk,NFKB1,NFKBIA,NFkB (complex),RELA,STAT3,TNFSF11,TP53
Mouse_DE_contrast_genotype_RAGE_KO_vs_RAGE_control - 2020-01-24 12:50 PM		FOXO1		transcription regulator						4.29e-08	ALB,ALDOB,ANXA3,BLNK,CD40,CDKN2B,COL4A1,COL4A2,FASN,FLNB,FLT4,FOSB,FST,HYOU1,IGFBP7,IL15,ITGAV,NDUFA7,PIK3IP1,PPARGC1A,SFN,SPRY2,Tcf7,TGFB1,THBS1,TRAF1,TXNIP,UBASH3B,VCAM1	AKT1,Ap1,CEBPB,CREBBP,CTNNB1,FOS,FOXO1,FOXO3,IRS1,Insulin,JUN,MAPK14,NFkB (complex),NR3C1,PPARA,PPARG,PPARGC1A,RELA,SMAD3,STAT3,TP53
Mouse_DE_contrast_genotype_RAGE_KO_vs_RAGE_control - 2020-01-24 12:50 PM		AGT		growth factor						4.39e-08	ACE2,ANXA3,CACNA2D1,Ccl2,CD44,COL4A1,CXCL3,CYP4A11,DUSP1,ETS1,FASN,HSPG2,ID3,IGFBP3,IL15,ITGA2,ITGA5,ITGAV,LIF,NOS2,NREP,PALLD,PPARGC1A,SOD3,TGFB1,TIMP1,TNFRSF1B,TXNIP,VCAM1,ZEB2	AGT,Ap1,ERK1/2,HIF1A,IL1B,JUN,NFKB1,NFKBIA,NFkB (complex),NOS3,RELA,SMAD3,SMAD4,SMAD7,SP1,STAT1,STAT3,TGFB1,TP53,Tgf beta
Mouse_DE_contrast_genotype_RAGE_KO_vs_RAGE_control - 2020-01-24 12:50 PM		IL4		cytokine						4.4e-08	ABLIM1,AHR,ARID5A,C3,Ccl2,Ccl7,CD276,CD40,CD44,CD74,CLDN2,COL18A1,CSF1,CSF2,CXCL3,DOCK10,EPHX1,FASN,FLNA,FLNB,FOSB,GNA14,ID3,IER2,IGF2R,IL15,ITGA2,ITGAV,Ivl,JAK3,KIT,LIF,LIFR,MYH9,NOS2,OAS3,PIM1,PPARGC1A,RNF5,RNPS1,SCN9A,SDF2L1,STAB1,Tcf7,TGFB1,TIMP1,TIMP3,VCAM1	Ap1,HIF1A,IFNG,IL12 (complex),IL1B,IL2,IL4,JUN,NFKB1,NFKBIA,NFkB (complex),PPARA,RELA,STAT1,STAT3,STAT6
Mouse_DE_contrast_genotype_RAGE_KO_vs_RAGE_control - 2020-01-24 12:50 PM		mifepristone		chemical drug						4.49e-08	ABCC2,ALPL,C3,Ccl2,CD74,CEBPB,COL18A1,CSF2,CTSF,DUSP1,FST,IGFBP3,ITGA2,JAK3,KIT,LAMB3,LAMC2,LTF,PC,PLAT,SLC1A2,TGFB1,TIMP3	AR,Ap1,ERK1/2,ESR2,HIF1A,JUN,NFKB1,NFKBIA,NFkB (complex),NR3C1,PPARA,PPARG,RELA,RELB,SMAD2,STAT3,TNF,dexamethasone,mifepristone,progesterone
Mouse_DE_contrast_genotype_RAGE_KO_vs_RAGE_control - 2020-01-24 12:50 PM		3-deazaneplanocin		chemical drug						4.69e-08	AKNA,CEBPB,IGFBP3,LAMB3,MAP3K14,NUPR1,PPP1R18,SLPI,TGFB1,TIMP3,TNS3	3-deazaneplanocin,EZH2,NFKB1,SUZ12
Mouse_DE_contrast_genotype_RAGE_KO_vs_RAGE_control - 2020-01-24 12:50 PM		ESR1		ligand-dependent nuclear receptor						6.05e-08	ABCA3,ABLIM1,ADCY1,ANXA3,C3,CDKN2B,CEBPB,CLDN2,CLDN8,Clec2d (includes others),COL16A1,CPE,CSF2,CXCL3,CYP4A11,DCBLD2,FASN,FGFR1,FLNA,FOSB,FOSL2,FST,GJB3,ID1,IGFBP3,IQGAP1,JAK3,LIFR,LTF,MAP1B,MAP3K14,MAPK11,MARK1,MYO9B,NOS2,NPW,NUP210,PALLD,PLAUR,POLD4,PPARGC1A,PSAT1,RBP4,RGS16,RND1,Rpl36,RPL41,SESN1,SLC1A4,SLC39A4,SLC7A5,SYNPO,TGFB1,TNFAIP2,TNS3,TXNIP,UQCR10,UQCR11,YPEL3	4-hydroxytamoxifen,Ap1,CEBPB,EGF,EGR1,ESR1,ESR2,FOS,HIF1A,JUN,NFkB (complex),RELA,SMAD3,SMAD4,SP1,STAT1,STAT3,beta-estradiol
Mouse_DE_contrast_genotype_RAGE_KO_vs_RAGE_control - 2020-01-24 12:50 PM		JUN		transcription regulator						6.08e-08	AKAP12,C3,Ccl2,Ccl7,CD44,CLDN2,CSF1,CSF2,CXCL3,DUSP1,FLNC,HMGA1,IGF2R,IGFBP3,IGFBP7,ITGAV,LIF,NOS2,PLAUR,Pmaip1,PXDN,SLC10A2,SULF2,SVIL,TGFB1,THBS1,TIMP1,TIMP3,VCAM1,ZEB2	Ap1,E2F1,EGR1,FOS,HIF1A,IL6,JUN,Jnk,NFKB1,NFKBIA,NFkB (complex),NR3C1,P38 MAPK,RB1,RELA,SMAD3,SP1,STAT3,TP53
Mouse_DE_contrast_genotype_RAGE_KO_vs_RAGE_control - 2020-01-24 12:50 PM		CEBPB	0.012	transcription regulator						6.75e-08	ALB,BLNK,C3,Ccl2,CDC6,CDKN2B,CEBPB,CXCL3,Cyp2d9 (includes others),DYNLT1,FHL2,HLA-A,HMGA1,ID1,IGFBP3,INMT,LAMC1,NOS2,NUPR1,PLAUR,PLXND1,PPARGC1A,RGS4,SERPINA1,SLC12A2,TGFB1,USP33,ZYX	Ap1,CCR5,CEBPA,CEBPB,E2F1,EP300,IL6,JUN,NFKB1,NFKBIA,NFkB (complex),NR3C1,PPARG,PTGS2,RELA,SP1,STAT3,TP53
Mouse_DE_contrast_genotype_RAGE_KO_vs_RAGE_control - 2020-01-24 12:50 PM		BSCL2		other						7.82e-08	Ccl2,Ccl7,CD74,HMGA1,MARK1,NOS2,PC,SLPI,SUCNR1,Sult1a1,TIMP1
Mouse_DE_contrast_genotype_RAGE_KO_vs_RAGE_control - 2020-01-24 12:50 PM		progesterone		chemical - endogenous mammalian						7.92e-08	ACAT1,ALPL,AMY2A,C3,CD40,CDH2,CDKN2B,CEBPB,CES1,CSF1,CTSF,FST,ID1,ID3,IGFBP3,IHH,IL15,INMT,ITGA2,ITGA5,LAMB3,LIF,LTF,NET1,NOS2,PEG3,RBP4,RRM2,SFN,SPSB1,TGFB1,TIMP1,TIMP3,TNFRSF21,WNT7B	Ap1,CCL2,ERK1/2,ESR1,ESR2,IL1B,IL6,IRF3,JUN,NFKB1,NFKBIA,NFkB (complex),RELA,SMAD3,SP1,STAT3,progesterone
Mouse_DE_contrast_genotype_RAGE_KO_vs_RAGE_control - 2020-01-24 12:50 PM		VEGFA		growth factor						8.3e-08	ATP5MC2,Ccl2,CD40,CLIC4,CSF2,ETS1,FGFR1,FLT4,FOSB,ID1,ID3,ITGA2,ITGAV,NOS2,PDGFB,PIM1,PLAT,PPARGC1A,RGS5,TGFB1,THBS1,TIMP1,VCAM1	Ap1,ERK1/2,FOS,HIF1A,IFNG,JUN,Jnk,NFATC2,NFKB1,NFKBIA,NFkB (complex),NR3C1,P38 MAPK,RELA,STAT3,VEGFA
Mouse_DE_contrast_genotype_RAGE_KO_vs_RAGE_control - 2020-01-24 12:50 PM		SMAD7		transcription regulator						9.03e-08	ALDOB,Ccl2,CDH2,CDKN2B,FST,ID1,ID3,LTBP2,LTBP3,NET1,NOS2,PLAT,PMEPA1,TGFB1,TIMP1,TIMP3	AR,Ap1,CEBPB,CTNNB1,JUN,NFkB (complex),NR3C1,P38 MAPK,RELA,SMAD1,SMAD2,SMAD3,SMAD4,SMAD7,SP1,STAT1,STAT3
Mouse_DE_contrast_genotype_RAGE_KO_vs_RAGE_control - 2020-01-24 12:50 PM		CHUK		kinase						9.21e-08	C3,Ccl2,CEBPB,CLDN8,COL18A1,CSF1,CSF2,CTSF,CXCL3,HLA-A,LIFR,NID1,RGS16,SERPINE2,SOD3,TIMP3,TNFAIP2,TNFRSF1B,VCAM1	CHUK,HIF1A,IKBKB,IKBKG,NFKB1,NFKBIA,NFkB (complex),NR3C1,RELA,STAT1,STAT3,TNF,TP53
Mouse_DE_contrast_genotype_RAGE_KO_vs_RAGE_control - 2020-01-24 12:50 PM		cholesterol		chemical - endogenous mammalian						9.87e-08	ACAT1,Ccl2,Ccl7,CES1,CSF1,CXCL3,EPHX1,FASN,IHH,PCSK9,PPARGC1A,PSAT1,RGS16,RPS28,SLC7A5,TGFB1,THBS1,TIMP1,TIMP3,VCAM1	APOE,Ap1,JUN,LPL,NFKB1,NFKBIA,NFkB (complex),NR3C1,Nr1h,P38 MAPK,RELA,SMAD3,SMAD4,SP1,STAT1,STAT3,cholesterol
Mouse_DE_contrast_genotype_RAGE_KO_vs_RAGE_control - 2020-01-24 12:50 PM		paclitaxel		chemical drug						9.92e-08	CD40,CD44,CSF2,FLNA,G0S2,HLA-A,IER2,IGFBP3,IGHM,IHH,ITGA5,LCP1,MYO7A,NREP,NT5E,OSMR,PLAUR,PRSS22,SCN9A,SLC12A2,SVIL,THBS1,TRAF1	Ap1,CTNNB1,ERK1/2,FOXO1,HIF1A,IL6,JUN,MYC,NFKB1,NFKBIA,NFkB (complex),NOTCH1,RAF1,RELA,STAT3,TNF,Vegf,paclitaxel
Mouse_DE_contrast_genotype_RAGE_KO_vs_RAGE_control - 2020-01-24 12:50 PM		STAT3		transcription regulator						9.96e-08	AHR,Ccl2,CD40,CD74,CDH2,CDKN2B,CEBPB,CSF2,CXCL3,FASN,FST,GLIPR1,HLA-A,ID1,IHH,ITGAV,LIF,LTF,NOS2,OAS2,OAS3,PCSK9,PDGFB,PIM1,PLAUR,PPARGC1A,SERPINA1,SERPINE2,SLFN13,SYNPO,TGFB1,THBS1,TIMP1,TNFRSF1B	CEBPB,HIF1A,IFNG,IL6,IgG,JUN,NFKB1,NFKBIA,NFkB (complex),RELA,SMAD3,SOCS3,SREBF1,STAT1,STAT3,STAT6,TNF,TP53
Mouse_DE_contrast_genotype_RAGE_KO_vs_RAGE_control - 2020-01-24 12:50 PM		calcitriol		chemical drug						1.02e-07	ABLIM1,AHR,ALB,ALPL,C3,CD40,CDC6,CEBPB,CES1,Clec2d (includes others),COL4A1,COL4A2,CSF1,CSF2,CXCL3,DUSP1,EPHB2,EXO1,FASN,HAGH,ID1,IGFBP3,KPNA2,LTF,NUPR1,PC,PMEPA1,RRM2,SERPINA1,SPRY2,TGFB1,THBS1,TXNIP	Ap1,CEBPB,EGR1,ESR1,ESR2,FOXO3,HIF1A,IL1,IL6,JUN,NFKB1,NFkB (complex),RELA,RNA polymerase II,STAT3,VDR,beta-estradiol,calcitriol,prostaglandin E2
Mouse_DE_contrast_genotype_RAGE_KO_vs_RAGE_control - 2020-01-24 12:50 PM		MAP2K1		kinase						1.11e-07	AHR,CD44,CDKN2B,CLDN2,CSF2,CXCL3,DUSP1,FASN,FLNA,ITGA5,NET1,NOS2,PIM1,PLAUR,RRM2,SERPINA1,SERPINE2,THBS1	Ap1,CCND1,CTNNB1,HIF1A,IL6,JUN,MAP2K1,MYC,NFKB1,NFkB (complex),PD98059,RELA,SMAD3,SMAD4,SP1,STAT1,STAT3,TGFB1,TP53
Mouse_DE_contrast_genotype_RAGE_KO_vs_RAGE_control - 2020-01-24 12:50 PM		PPARG		ligand-dependent nuclear receptor						1.25e-07	ABCA3,ATP2A2,BDH1,C3,Ccl2,CD40,CEBPB,CES1,CTPS1,Cxcl3,CXCL3,CYP4A11,EPHX1,ETS1,FASN,FST,HYOU1,IGFBP3,IGFBP7,IHH,IVD,LAMB3,NOS2,PC,PPARGC1A,RBP4,SERPINA1,Tpm2,VAMP8,VCAM1	AR,Ap1,CEBPA,Esrra,JUN,LDL,NFE2L2,NFKB1,NFKBIA,NFkB (complex),NR1H3,NR1H4,NR3C1,NR5A2,PPARA,PPARG,PPARGC1A,RELA,SCD,SMAD3,STAT1,troglitazone
Mouse_DE_contrast_genotype_RAGE_KO_vs_RAGE_control - 2020-01-24 12:50 PM		YAP1		transcription regulator						1.4e-07	ACAT1,CDC6,CDKN2B,FASN,FLNA,ID1,ITGA5,LIFR,MYH9,NDUFS8,NUPR1,PDGFB,RRM2,SFN,THBS1,TOP2A,VCAM1	AR,ESR1,HIF1A,Histone h3,RNA polymerase II,SMAD2,SMAD3,SMAD4,SP1,STAT3,TP53,TP63,TP73,YAP1,YBX1
Mouse_DE_contrast_genotype_RAGE_KO_vs_RAGE_control - 2020-01-24 12:50 PM		FGF19		growth factor						1.61e-07	AMY2A,Cyp2d9 (includes others),FASN,FBP1,G0S2,ID1,MCAM,PEG3,RGS16,SERPINA1,SLC10A2,SLPI	Ap1,EGR1,ESR2,FGF19,NR0B2,Nr1h,PPARA
Mouse_DE_contrast_genotype_RAGE_KO_vs_RAGE_control - 2020-01-24 12:50 PM		pirinixic acid		chemical toxicant						1.75e-07	AADAC,ACAT1,C3,Ccl2,CDH2,CXCL3,CYP4A11,ECI1,FASN,FBP1,G0S2,GLUL,H2-T10,HSD17B11,JAG2,LAMB3,LIFR,MGST3,NOS2,NRG4,NUDT7,PCSK9,PLEKHB1,PPARGC1A,PTPRS,SLC10A2,SLC27A2,VCAM1	ADIPOQ,CEBPA,EGR1,NFKB1,NFkB (complex),NR1H3,NR3C1,PPARA,PPARD,PPARG,PPARGC1A,RELA,SIRT1,SMAD3,STAT3,oleic acid,pirinixic acid
Mouse_DE_contrast_genotype_RAGE_KO_vs_RAGE_control - 2020-01-24 12:50 PM		F2		peptidase						1.79e-07	Ccl2,CD44,CDC6,COL4A1,CTPS1,CXCL3,DOCK10,DUSP1,ETS1,FOSB,FOSL2,HMGA1,IER2,MYH9,NOS2,PDGFB,PLAT,PLAUR,THBS1,TRAF1,VCAM1	Ap1,ERK1/2,F2,F2R,FOS,HIF1A,JUN,Jnk,NFKB1,NFKBIA,NFkB (complex),RELA,RELB,SMAD3,SP1,STAT3,TGFB1,TP53
Mouse_DE_contrast_genotype_RAGE_KO_vs_RAGE_control - 2020-01-24 12:50 PM		ITGB1		transmembrane receptor						1.79e-07	CDH2,FLNA,HSPG2,IGHM,IHH,ITGA5,ITGAV,LAMC1,LOXL1,LTBP3,MMP24,NOS2,PLAUR,TGFB1,THBS1	Ap1,FN1,HIF1A,ITGA5,ITGB1,ITGB3,JUN,NFKB1,NFkB (complex),RELA,SMAD3,SMAD4,SP1,STAT3,TGFB1,TP53
Mouse_DE_contrast_genotype_RAGE_KO_vs_RAGE_control - 2020-01-24 12:50 PM		FGF2		growth factor						1.99e-07	ALB,BAMBI,Ccl2,CSF1,ETS1,FGFR1,FLNA,ID3,IGFBP3,ITGA5,MCAM,Nes,NOS2,PDGFB,PLAT,PLAUR,SLC20A1,SLC41A2,SPRY2,TGFB1,THBS1,TIMP1,TIMP3,TOP2A,VCAM1,WNT7B,ZEB2	Ap1,FGF2,FOS,HGF,HIF1A,JUN,Jnk,NFKB1,NFKBIA,NFkB (complex),NR3C1,P38 MAPK,RELA,SMAD3,SMAD4,SMAD7,STAT3,TP53,Tgf beta,VEGFA
Mouse_DE_contrast_genotype_RAGE_KO_vs_RAGE_control - 2020-01-24 12:50 PM		U0126		chemical - kinase inhibitor						2.18e-07	C3,Ccl2,CD44,CEBPB,CLDN2,COL4A1,CSF2,CXCL3,DUSP1,ETS1,FOSB,G0S2,IER2,IGHM,IHH,ITGA5,LIF,LIFR,MYO7A,NETO2,NOS2,NREP,OSMR,PLAUR,PRSS22,SVIL,Tcf7,THBS1,TIMP3,TRAF1,VCAM1	Ap1,ERK1/2,FOS,HIF1A,IL1B,JUN,Jnk,NFKB1,NFKBIA,NFkB (complex),NR3C1,RELA,RELB,STAT3,TP53,U0126
Mouse_DE_contrast_genotype_RAGE_KO_vs_RAGE_control - 2020-01-24 12:50 PM		tetradecanoylphorbol acetate		chemical drug						2.48e-07	ALB,ATP2A2,BCAR1,C3,CBS/CBSL,Ccl2,Ccl7,CD276,CD44,CDKN2B,CERK,CES1,CPE,CSF1,CSF2,Cxcl3,CXCL3,DUSP1,ETS1,FOSB,FOSL2,FST,HMGA1,ID1,ID3,IGFBP3,ITGA2,ITGA5,Ivl,JAK3,KIT,Krtap17-1,LAMB3,LIF,MYH9,MYO9B,NOS2,PDLIM7,PIM1,PLAT,PLAUR,RGS16,SCN9A,SERPINA1,SLC12A2,SLPI,TGFB1,THBS1,TIMP1,TNFRSF1B,TRAF1,VCAM1	Ap1,EGR1,ERK1/2,HIF1A,IFNG,IL6,JUN,NFKB1,NFKBIA,NFkB (complex),RELA,SP1,STAT3,TNF,tetradecanoylphorbol acetate
Mouse_DE_contrast_genotype_RAGE_KO_vs_RAGE_control - 2020-01-24 12:50 PM		P38 MAPK		group						2.62e-07	AQP5,Ccl2,CD40,CD44,CEBPB,CSF2,CXCL3,DUSP1,ETS1,FLNA,FST,ID3,ITGAV,KLF15,Nes,NOS2,PLAUR,PPARGC1A,RGS4,TGFB1,THBS1,TIMP1,TIMP3,TOP2A,VCAM1	Ap1,EGR1,ERK1/2,FGF2,FOS,JUN,Jnk,NFKB1,NFKBIA,NFkB (complex),P38 MAPK,RELA,SMAD3,SMAD4,SMAD7,SP1,STAT3,TP53,Tgf beta,hyaluronic acid
Mouse_DE_contrast_genotype_RAGE_KO_vs_RAGE_control - 2020-01-24 12:50 PM		TRAF3IP2		other						2.68e-07	Ccl2,Ccl7,CSF1,CSF2,CXCL3,Madcam1,NOS2,STEAP4,TGFB1,VCAM1,ZC3H12A	Ap1,FOS,HIF1A,IL17A,IL18,IL33,JUN,NFATC2,NFKB1,NFKBIA,NFkB (complex),NR3C1,RELA,STAT3,TP53,TRAF3IP2
Mouse_DE_contrast_genotype_RAGE_KO_vs_RAGE_control - 2020-01-24 12:50 PM		cycloheximide		chemical reagent						3.05e-07	ADCY1,AHR,ALB,AQP5,CD44,CEBPB,CSF1,CSF2,CXCL3,CYP4A11,DUSP1,FGFR1,FOSB,FOSL2,FST,NOS2,PDGFB,PLAT,PLAUR,TGFB1,THBS1,TIMP1,TNFAIP2,TRAF1,VCAM1	Ap1,EGR1,FOS,HIF1A,IL1B,JUN,Jnk,NFKB1,NFKBIA,NFkB (complex),NR3C1,P38 MAPK,RELA,STAT3,TNF,cycloheximide,prostaglandin E2
Mouse_DE_contrast_genotype_RAGE_KO_vs_RAGE_control - 2020-01-24 12:50 PM		SP1		transcription regulator						3.18e-07	AKAP12,ALPL,ATP2A2,ATP6V0C,CBS/CBSL,Ccl2,CD40,CDH2,CDKN2B,CEBPB,CES1,CXCL3,Cyp2d9 (includes others),FASN,FGFR1,FLNA,HMGA1,IGFBP3,IL15,ITGA2,ITGAV,KIT,LTBP3,PDGFB,PIM1,PLAUR,SCTR,SERPINE2,TGFB1,TIMP1,TIMP3,ZEB2	AR,Ap1,CEBPB,CTNNB1,E2F1,FOXO1,HIF1A,JUN,NFKBIA,NFkB (complex),NOTCH1,NR3C1,RB1,RELA,SMAD1,SMAD2,SMAD3,SMAD4,SMAD7,SP1,STAT3,TP53,VEGFA,Vegf,YAP1
Mouse_DE_contrast_genotype_RAGE_KO_vs_RAGE_control - 2020-01-24 12:50 PM		APP		other						3.26e-07	ALB,AMPH,BASP1,C1S,C3,Ccl2,Ccl7,CD40,CD44,CD74,CDH2,COL18A1,CSF1,CSF2,CXCL3,EPHB2,FGFR1,FLNA,FOSB,GPC1,HMGA1,HSPG2,IGF2R,IL15,ITGA2,LIF,MAP1B,NDUFS8,Nes,NOS2,PDGFB,PLAT,Pmaip1,RAMP1,SLC1A2,SLFN13,TAGAP,TBX1,TGFB1,TNFAIP2,TOP2A,Tpm2,VCAM1,YPEL3	APP,HIF1A,NFATC2,NFE2L2,NFKB1,NFKBIA,NFkB (complex),RELA,RELB,STAT3,TLR4,TP53,heme
Mouse_DE_contrast_genotype_RAGE_KO_vs_RAGE_control - 2020-01-24 12:50 PM		APOE		transporter						3.62e-07	ACAT1,Ccl2,CD40,CD44,COL18A1,CSF1,CXCL3,GLUL,GPX3,HSPG2,ITGA5,LTBP2,NOS2,PC,PCSK9,PMEPA1,SCTR,TGFB1,TIMP1,Tpm2,TXNIP,VCAM1,ZYX	APOE,Ap1,CD44,FOS,HIF1A,IFNG,IL10,Immunoglobulin,JUN,Jnk,NFATC2,NFKB1,NFKBIA,NFkB (complex),NR4A1,RELA,SMAD3,STAT3,YAP1
Mouse_DE_contrast_genotype_RAGE_KO_vs_RAGE_control - 2020-01-24 12:50 PM		Immunoglobulin		complex						3.69e-07	BLVRB,CBS/CBSL,Ccl2,CD40,CD44,CD74,CDH2,CSF1,CSF2,CXCL3,DUSP1,FASN,FBP1,FLNB,FOSB,LTBP3,NDUFA6,NDUFA7,NDUFS8,NOS2,NT5E,OAS2,PC,PPARGC1A,RGS16,STAB1,TGFB1,TIMP1,TNFRSF1B,TRAF1,VCAM1	Ap1,FOS,IL10,IL2,Immunoglobulin,JUN,Jnk,NFKB1,NFKBIA,NFkB (complex),NR4A1,RELA,RELB,STAT3
Mouse_DE_contrast_genotype_RAGE_KO_vs_RAGE_control - 2020-01-24 12:50 PM		COL4A3		other						3.7e-07	COL4A1,COL4A2,DDR1,ITGA2,LAMC1,TGFB1,TIMP1	Ap1,COL4A3,HIF1A,ITGB3,NFKBIA,NFkB (complex),RELA,SMAD4,STAT3,TP53,VEGFA
Mouse_DE_contrast_genotype_RAGE_KO_vs_RAGE_control - 2020-01-24 12:50 PM		TRPV4		ion channel						3.7e-07	AQP5,Ccl2,Ccl7,PPARGC1A,THBS1,TIMP1,VCAM1	ATP,CEBPB,Ccl2,ERK,FOXO1,IL6,Insulin,JUN,NFKB1,NFkB (complex),NR3C1,PPARA,RELA,STAT3,TP53,TRPV4
Mouse_DE_contrast_genotype_RAGE_KO_vs_RAGE_control - 2020-01-24 12:50 PM		PPARA		ligand-dependent nuclear receptor						3.75e-07	AADAC,ACAT1,ALDOB,C1S,C3,Ccl2,CEBPB,Clec2d (includes others),CYP4A11,ECI1,FASN,G0S2,GLUL,H2-T10,HSD17B11,IGFBP3,KHK,LAMB3,LIFR,MGST3,NOS2,PC,PPARGC1A,RBP4,SLC10A2,SLC27A2,TOP2A,VCAM1	Ap1,FOXO1,NFkB (complex),NR1H3,PPARA,PPARD,PPARG,PPARGC1A,SMAD3,STAT3,fatty acid,fenofibrate,oleic acid,pirinixic acid
Mouse_DE_contrast_genotype_RAGE_KO_vs_RAGE_control - 2020-01-24 12:50 PM		SIRT1		transcription regulator						3.8e-07	ABCC2,Apoc1,Ccl2,CD74,CDH2,CDKN2B,CEBPB,FASN,FGFR1,HLA-A,ID1,IGHM,LTBP2,NEURL1,NOS2,OAS2,P3H3,PC,Pmaip1,PPARGC1A,RGS16,SFRP5,SIRT3,SOD3,SYNPO,TIMP3	Ap1,H2AX,HIF1A,JUN,NFKBIA,NFkB (complex),NR0B2,NR1H4,PI3K (complex),RELA,SIRT1,SMAD3,SMAD4,STAT1,STAT3,TNF
Mouse_DE_contrast_genotype_RAGE_KO_vs_RAGE_control - 2020-01-24 12:50 PM		NFAT5		transcription regulator						3.9e-07	ATP2A2,Ccl2,CSF2,CXCL3,IGFBP7,LIF,NOS2,PLAT,RRM2,TNFAIP2,TNFRSF21,TRAF1	Ap1,E2F1,HIF1A,JUN,NFAT5,NFKB1,NFKBIA,NFkB (complex),NR3C1,RELA,SP1,STAT3,TP53,VEGFA
Mouse_DE_contrast_genotype_RAGE_KO_vs_RAGE_control - 2020-01-24 12:50 PM		PRL		cytokine						4.43e-07	ANXA3,ATP2A2,CD40,FLT4,ID1,ID3,IGFALS,IGFBP3,LAMC1,MSN,NOS2,NUPR1,OAS2,OAS3,PC,PIM1,PLAT,SAMD9L,TGFB1,TIMP1,ZCCHC2	Ap1,D-glucose,ERK1/2,JUN,NFATC2,NFKB1,NFKBIA,NFkB (complex),NR0B2,NR1H4,PPARD,PPARG,PRL,RELA,SMAD3,SMAD4,STAT1,STAT3,STAT6,TP53
Mouse_DE_contrast_genotype_RAGE_KO_vs_RAGE_control - 2020-01-24 12:50 PM		IGFBP1		other						4.81e-07	CEBPB,IGFBP3,ITGA2,ITGA5,ITGAV,TGFB1	CEBPB,CTNNB1,EGR1,FN1,FOXO1,FOXO3,HIF1A,IGF1,IGF1R,IGFBP1,ITGB1,Insulin,JUN,NR3C1,PPARA,RELA,SMAD3,SP1,STAT3,TP53,estrogen receptor
Mouse_DE_contrast_genotype_RAGE_KO_vs_RAGE_control - 2020-01-24 12:50 PM		IgG		complex						4.82e-07	C3,Ccl2,CD40,CDKN2B,CEBPB,CSF1,CSF2,DUSP1,FOSB,FST,IER2,PIM1,PLAUR,STAB1,SYNPO,TGFB1,THBS1,VCAM1	Ap1,EGR1,HIF1A,IFNG,IGF1,IL1B,IgG,JUN,NFKB1,NFKBIA,NFkB (complex),NR3C1,P38 MAPK,RELA,SMAD3,SMAD4,STAT1,STAT3,TP53
Mouse_DE_contrast_genotype_RAGE_KO_vs_RAGE_control - 2020-01-24 12:50 PM		IFNAR1		transmembrane receptor						4.85e-07	CD40,CSF1,Cxcl3,CXCL3,HLA-A,IL15,ITGAV,LIF,NOS2,OAS2,OAS3,PLAT,THBS1,TNFAIP2,VCAM1	HIF1A,IFNAR1,IFNG,IL1B,IRF3,Interferon alpha,JUN,NFKB1,NFKBIA,NFkB (complex),RELA,STAT1,STAT3,TNF,cytokine
Mouse_DE_contrast_genotype_RAGE_KO_vs_RAGE_control - 2020-01-24 12:50 PM		TO-901317		chemical reagent						4.86e-07	ALB,Apoc1,C3,C4bp,Ccl2,Cyp2d9 (includes others),CYP4A11,ECI1,EPHX1,FASN,FBP1,HSD17B11,LIFR,NOS2,PCSK9,SLC27A2,TGFB1,TIMP1,TIMP3	Ap1,C3,CEBPA,JUN,KLF11,NFE2L2,NFkB (complex),NR1H3,NR3C1,Nr1h,PPARA,PPARG,SREBF1,STAT1,STAT3,TO-901317,cholesterol
Mouse_DE_contrast_genotype_RAGE_KO_vs_RAGE_control - 2020-01-24 12:50 PM		norepinephrine		chemical - endogenous mammalian						5.02e-07	ATP2A2,Ccl2,CEBPB,DCLK3,DUSP1,FOSL2,FST,ID1,LAMB3,MCAM,NOS2,PPARGC1A,RBP4,Sik1,TGFB1,USP33	Ap1,CEBPB,FOS,FOXO1,GCG,HIF1A,IL1,Insulin,JUN,MAPK14,MAPK8,NFKB1,NFkB (complex),NR3C1,PPARA,RELA,SIRT1,SP1,STAT3,norepinephrine
Mouse_DE_contrast_genotype_RAGE_KO_vs_RAGE_control - 2020-01-24 12:50 PM		CCL5		cytokine						5.35e-07	AHR,Ccl2,CD40,CD44,CXCL3,DUSP1,HMGA1,IER2,NOS2,PLAUR,THBS1	Ap1,CCL5,ERK1/2,FOS,HIF1A,IFNG,IL10,JUN,Jnk,NFKB1,NFKBIA,NFkB (complex),NR3C1,P38 MAPK,RELA,STAT3
Mouse_DE_contrast_genotype_RAGE_KO_vs_RAGE_control - 2020-01-24 12:50 PM		LY294002		chemical - kinase inhibitor						5.4e-07	ACAT1,Ccl2,CD44,CD74,CDKN2B,CEBPB,CSF2,CXCL3,DUSP1,ETS1,FASN,FOSB,HEXIM1,IER2,IGFBP3,IGHM,ITGAV,LAMB3,LAMC2,LIF,NOS2,PIM1,SFN,SLC38A3,SPRY2,TGFB1,THBS1,TNFRSF1B,TOP2A,VCAM1	Ap1,EGR1,HIF1A,IGF1,IL1B,IL6,JUN,LY294002,NFKB1,NFKBIA,NFkB (complex),NOTCH1,NR3C1,P38 MAPK,PTEN,RELA,SP1,STAT3,TP53
Mouse_DE_contrast_genotype_RAGE_KO_vs_RAGE_control - 2020-01-24 12:50 PM		actinomycin D		biologic drug						5.9e-07	ABCC2,ALB,AQP5,CDH2,DUSP1,ETS1,FASN,FGFR1,FLNA,FOSL2,NOS2,PLAUR,RGS4,SDC3,SLC20A1,TGFB1,TNFAIP2,TNFRSF1B,TRAF1	ADIPOQ,Ap1,EGR1,FOS,HIF1A,JUN,Jnk,MAPK8,NFKB1,NFKBIA,NFkB (complex),NR3C1,RELA,SIRT1,SMAD3,SP1,STAT3,TGFB1,TNF,TP53,actinomycin D
Mouse_DE_contrast_genotype_RAGE_KO_vs_RAGE_control - 2020-01-24 12:50 PM		CCR2		g-protein coupled receptor						6.25e-07	Ccl2,Ccl7,CD40,COL4A1,COL4A2,CSF1,CSF2,CXCL3,HSPG2,SLPI,TGFB1,THBS1,TIMP1	Ap1,CCL2,CCR2,Ccl2,HIF1A,IFNG,IRF3,NFKBIA,NFkB (complex),RELA,SMAD3,SP1,STAT3,TGFB1,TP53,hyaluronic acid
Mouse_DE_contrast_genotype_RAGE_KO_vs_RAGE_control - 2020-01-24 12:50 PM		estrogen receptor		group						6.28e-07	C3,CD44,COL4A1,COL4A2,ETS1,FGFR1,FLNC,GJB3,LAMC2,LTF,MAP1B,MMP24,MSN,NT5E,PLAUR,SYNPO,TGFB1,TIMP1,TIMP3	Ap1,CTNNB1,E2F1,EGF,EGR1,FOS,HIF1A,JUN,MMP9,NFATC2,NFKBIA,NFkB (complex),NR3C1,RELA,SP1,TP53,estrogen receptor
Mouse_DE_contrast_genotype_RAGE_KO_vs_RAGE_control - 2020-01-24 12:50 PM		OGA		enzyme						6.9e-07	ABLIM1,Ccl2,CD40,CD44,CDKN2B,CEBPB,CPE,FBP1,FGFR1,FLNA,FLNB,GLUL,IGFBP3,IGFBP7,ITGA2,LIF,MCAM,MICALL2,NDUFA6,RBP4,SERPINE2,SFRP5,TGFB1,THBS1,TIMP1,TIMP3	CEBPB,CTNNB1,E2F1,FOXO1,Insulin,JUN,MYC,NFKB1,NFKBIA,NFkB (complex),NR3C1,OGA,PPARA,RELA,RELB,SP1,STAT3,TCF,TP53
Mouse_DE_contrast_genotype_RAGE_KO_vs_RAGE_control - 2020-01-24 12:50 PM		ursodeoxycholic acid		chemical - endogenous mammalian						7.72e-07	ABCC2,Ccl2,COL4A1,CYP4A11,FASN,NOS2,SCTR,SLC10A2,TGFB1,TIMP1	E2F1,IRF3,JUN,KLF11,MAP2K1/2,NFE2L2,NFKB1,NFKBIA,NFkB (complex),NR0B2,NR1H4,NR3C1,Nr1h,RELA,SMAD3,SP1,STAT3,TP53,cholesterol,ursodeoxycholic acid
Mouse_DE_contrast_genotype_RAGE_KO_vs_RAGE_control - 2020-01-24 12:50 PM		bee venom		chemical - endogenous non-mammalian						7.82e-07	Ccl2,Ccl7,FOSB,ITGA5,ITGAV,MSN,MYH9,NOS2,NUPR1,TNFAIP2,TOP2A,TRAF1	Ap1,HIF1A,NFKB1,NFKBIA,NFkB (complex),RELA,RELB,STAT3,TP53,bee venom
Mouse_DE_contrast_genotype_RAGE_KO_vs_RAGE_control - 2020-01-24 12:50 PM		IL13		cytokine						8.31e-07	C3,Ccl2,Ccl7,CD40,CD44,CEBPB,CLDN2,COL18A1,CXCL3,G0S2,GPX3,NID1,NOS2,PIEZO1,PPARGC1A,RIN2,SEPTIN11,SERPINA1,SLC16A6,SLPI,TGFB1,THBS1,TIMP1,TNFRSF1B,VCAM1	Ap1,FOS,HIF1A,IL10,IL13,JUN,Jnk,NFKB1,NFKBIA,NFkB (complex),NR3C1,P38 MAPK,RELA,SMAD3,STAT3,hyaluronic acid
Mouse_DE_contrast_genotype_RAGE_KO_vs_RAGE_control - 2020-01-24 12:50 PM		Pdgf (complex)		complex						8.73e-07	Ccl2,CD44,CDKN2B,COL4A1,CXCL3,FOSB,ITGA5,PLAUR,TGFB1,TIMP1,TIMP3,VCAM1	Ap1,CCL2,CTNNB1,EDN1,FOS,HIF1A,IRF3,JUN,Jnk,NFkB (complex),NR3C1,P38 MAPK,Pdgf (complex),RELA,SMAD3,SP1,STAT3,TP53
Mouse_DE_contrast_genotype_RAGE_KO_vs_RAGE_control - 2020-01-24 12:50 PM		glucocorticoid		chemical drug						9.21e-07	ACE2,AHR,CD44,CD74,CEBPB,CSF1,CSF2,DUSP1,FASN,GLUL,GPX3,IGFBP3,IGHM,JAK3,NOS2,PLAT,PPARGC1A,SLPI,TGFB1,TXNIP,VCAM1	Ap1,HIF1A,IFNG,IL1,IL6,JUN,MIF,NFKB1,NFKBIA,NFkB (complex),RELA,RELB,STAT3,TP53,glucocorticoid
Mouse_DE_contrast_genotype_RAGE_KO_vs_RAGE_control - 2020-01-24 12:50 PM		HIF1A		transcription regulator						9.41e-07	AKAP12,ATP2A2,Ccl2,CD44,CDH2,CSF1,CTPS1,Cxcl3,CXCL3,ETS1,FHL2,ID1,IGFBP3,IL15,ITGA5,ITGAV,LIFR,NOS2,NT5E,PDGFB,PLAUR,TGFB1,THBS1,TIMP1,TNFAIP2,VCAM1	Ap1,ERK1/2,FOS,HIF1A,IL6,JUN,MIF,NFKB1,NFKBIA,NFkB (complex),NR3C1,RELA,STAT3,TNF,TP53
Mouse_DE_contrast_genotype_RAGE_KO_vs_RAGE_control - 2020-01-24 12:50 PM		IL2		cytokine						1.04e-06	AHR,C3,CARD10,Ccl2,CD40,CD44,CD74,CDC6,CSF1,CSF2,CTPS1,CXCL3,ETS1,FGFR1,ITGA2,JAK3,KIT,LIF,LIFR,LTBP3,NAV1,NET1,NETO2,NOS2,NT5E,PIM1,RGS16,SESN1,TGFB1,TIMP1,TNFRSF1B,TNFRSF21,TRAF1	Ap1,HIF1A,IL10,IL18,IL2,Immunoglobulin,JUN,NFATC2,NFKB1,NFKBIA,NFkB (complex),NR4A1,RELA,STAT3,TP53
Mouse_DE_contrast_genotype_RAGE_KO_vs_RAGE_control - 2020-01-24 12:50 PM		FSH		complex						1.09e-06	AHR,AKAP12,ALPL,ATP2A2,CARD10,CDH2,COL18A1,CPE,DUSP1,FGFR1,FLNC,FOSB,FOSL2,FOXK2,FST,ID1,IGFBP3,ITGA5,PCSK6,PLAT,RGS16,RGS4,RGS5,THBS1,TIMP1	Ap1,CG,CTNNB1,Ca2+,EP300,ERK,FOXO1,FSH,HIF1A,JUN,JUNB,NFKBIA,NFkB (complex),NOTCH1,NR3C1,RELA,SP3,STAT3,TP53,VEGFA,Vegf
Mouse_DE_contrast_genotype_RAGE_KO_vs_RAGE_control - 2020-01-24 12:50 PM		ESR2		ligand-dependent nuclear receptor						1.13e-06	A4GALT,ABLIM1,AKAP12,BAMBI,C3,CBS/CBSL,CDH2,CES1,COL16A1,CSF2,FASN,FGFR1,FST,GJB3,GPX3,IGFBP3,ITGA2,KAZALD1,NOS2,PDGFB,PLAT,PLAUR,POLD4,PSAT1,RBP4,SYNPO,TGFB1,TIMP1,TNS3	Ap1,CEBPB,EP300,ESR1,ESR2,HIF1A,JUN,NFATC2,NFKBIA,NFkB (complex),RELA,SMAD3,SMAD4,SP1,STAT3,TNF,TP53,beta-estradiol,estrogen receptor
Mouse_DE_contrast_genotype_RAGE_KO_vs_RAGE_control - 2020-01-24 12:50 PM		SP600125		chemical - kinase inhibitor						1.14e-06	BDH1,Ccl2,CD44,CEBPB,COL4A1,COL4A2,CSPG4,CXCL3,DUSP1,FASN,FOSB,IL15,ITGA2,NOS2,NUPR1,RGS4,SLC10A2,SLC16A6,TGFB1,THBS1,VCAM1	Ap1,CEBPB,EGR1,FAS,FOXO1,HIF1A,Insulin,JUN,NFKB1,NFkB (complex),NR3C1,P38 MAPK,PPARA,RELA,SMAD3,SP1,SP600125,STAT3,TGFB1,TP53,prostaglandin E2
Mouse_DE_contrast_genotype_RAGE_KO_vs_RAGE_control - 2020-01-24 12:50 PM		DCN		other						1.17e-06	DUSP1,FST,ITGAV,KIT,NOS2,TGFB1,THBS1,TIMP3,VCAM1	DCN,HIF1A,IL1B,IL6,JUN,NFKB1,NFKBIA,NFkB (complex),RELA,SMAD3,SMAD4,SMAD7,SP1,STAT3,TGFB1,TNF,TP53,Tgf beta
Mouse_DE_contrast_genotype_RAGE_KO_vs_RAGE_control - 2020-01-24 12:50 PM		SPDEF		transcription regulator						1.19e-06	CD40,CDH2,COL16A1,COL4A1,COL4A2,FGFR1,ITGA5,LAMC1,PLAUR,TGFB1	CTNNB1,FN1,MYC,NFkB (complex),RELA,SMAD3,SP1,SPDEF,STAT3,TCF,TP53
Mouse_DE_contrast_genotype_RAGE_KO_vs_RAGE_control - 2020-01-24 12:50 PM		NKX2-1		transcription regulator						1.25e-06	AQP5,BDH1,CD74,CDKN2B,GJB3,HLA-A,INMT,LRG1,Nes,PC,RRM2,SCN7A,Tcf7,TGFB1,THBS1,WNT7B
Mouse_DE_contrast_genotype_RAGE_KO_vs_RAGE_control - 2020-01-24 12:50 PM		LCN2		transporter						1.29e-06	Ccl2,Ccl7,CDH2,CXCL3,FASN,IL15,MSN,NOS2,PPARGC1A,RBP4,TGFB1	CEBPB,FOXO1,HIF1A,Insulin,JUN,LCN2,MET,NFKB1,NFKBIA,NFkB (complex),NR3C1,PPARA,RELA,STAT1,STAT3,STAT6,epigallocatechin-gallate
Mouse_DE_contrast_genotype_RAGE_KO_vs_RAGE_control - 2020-01-24 12:50 PM		Mek		group						1.29e-06	ACAT1,Ccl2,CLDN2,DDR1,EPHB2,ETS1,FASN,FGFR1,ID1,IER2,IL15,PPARGC1A,SLC16A6,SLC20A1,SPRY2,THBS1,TOP2A,Tpm2	Akt,Ap1,E2F1,EGFR,FOS,FOXO1,HIF1A,JUN,MAPK14,MYC,Mek,NFKBIA,NFkB (complex),NOTCH1,NR3C1,NfkB1-RelA,PRKAA,RELA,SIRT1,SP1,STAT3,TP53
Mouse_DE_contrast_genotype_RAGE_KO_vs_RAGE_control - 2020-01-24 12:50 PM		TNFRSF1A		transmembrane receptor						1.3e-06	AQP5,Ccl2,CD44,CDC6,CDH2,CEBPB,CSF2,CXCL3,IL15,Madcam1,NOS2,PIM1,TGFB1,TRAF1,VCAM1	Ap1,HIF1A,JUN,NFKB1,NFKBIA,NFkB (complex),NR3C1,P38 MAPK,RELA,RELB,STAT3,TNFRSF1A,TP53
Mouse_DE_contrast_genotype_RAGE_KO_vs_RAGE_control - 2020-01-24 12:50 PM		IL17A		cytokine						1.31e-06	C3,Ccl2,Ccl7,CD40,CDH2,CEBPB,CSF2,CXCL3,LIF,NOS2,OSMR,PLXNB2,RGS16,SPSB1,STEAP4,TIMP1,TNFRSF1B,VCAM1,ZC3H12A	Ap1,HIF1A,IL10,IL17A,IL1B,JUN,NFKB1,NFKBIA,NFkB (complex),RELA,STAT3,TNF,TP53
Mouse_DE_contrast_genotype_RAGE_KO_vs_RAGE_control - 2020-01-24 12:50 PM		RELA		transcription regulator						1.33e-06	AHR,C3,CBS/CBSL,Ccl2,CD40,CD44,CEBPB,CSF2,CXCL3,DUSP1,FOSB,ID1,IER2,IGHM,KIT,Madcam1,NOS2,OAS2,PDGFB,Pmaip1,SERPINE2,SLC1A2,TGFB1,TNFAIP2,TRAF1,VCAM1	Ap1,CEBPB,HIF1A,IFNG,IL1B,JUN,NFKB1,NFKBIA,NFkB (complex),NR3C1,RELA,RELB,STAT3,TNF,TP53
Mouse_DE_contrast_genotype_RAGE_KO_vs_RAGE_control - 2020-01-24 12:50 PM		F2R		g-protein coupled receptor						1.34e-06	Ccl2,CD44,CXCL3,DUSP1,FBP1,IGFBP7,LAMB3,MCAM,PLAT,PLAUR,THBS1,VCAM1	ATP,Ap1,F2R,FOS,GNAQ,HIF1A,JUN,NFKB1,NFkB (complex),NR3C1,P38 MAPK,PI3K (complex),RELA,STAT3,TP53
Mouse_DE_contrast_genotype_RAGE_KO_vs_RAGE_control - 2020-01-24 12:50 PM		MAP3K1		kinase						1.38e-06	COL4A1,CSF2,DUSP1,PLAUR,RGS4,TGFB1,THBS1,TIMP1,TOP2A	Ap1,E2F1,ERK,FOS,HIF1A,JUN,MAP3K1,MAPK14,NFKBIA,NFkB (complex),NR3C1,P38 MAPK,RELA,SP1,STAT3,TP53
Mouse_DE_contrast_genotype_RAGE_KO_vs_RAGE_control - 2020-01-24 12:50 PM		ATF4		transcription regulator						1.41e-06	ARHGAP24,CEBPB,FASN,HYOU1,IGFBP7,IHH,NUPR1,OSMR,PEG3,Pmaip1,PSAT1,SLC1A4,SLC38A3,SLC6A9,SLC7A5	ATF4,IRF3,NFE2L2,NFKB1,NFkB (complex),RELA,SMAD3
Mouse_DE_contrast_genotype_RAGE_KO_vs_RAGE_control - 2020-01-24 12:50 PM		VCAN		other						1.41e-06	AGRN,C1S,C3,Ccl2,CEBPB,CPE,CXCL3,FST,ITGA5,MAP1B,OAS2,OAS3,TGFB1,TIMP1,VCAM1	Ap1,ERK1/2,FOS,JUN,Jnk,NFKB1,NFKBIA,NFkB (complex),NR3C1,P38 MAPK,RELA,RELB,SMAD3,STAT3,VCAN,hyaluronic acid
Mouse_DE_contrast_genotype_RAGE_KO_vs_RAGE_control - 2020-01-24 12:50 PM		CCN1		other						1.45e-06	C3,Ccl2,Ccl7,CXCL3,ITGA2,ITGA5,ITGAV,NOS2,TGFB1,TIMP1,WNT7B	Ap1,CCN1,ERK1/2,FOS,HIF1A,ITGB3,JUN,MAP2K1/2,NFKB1,NFKBIA,NFkB (complex),NR3C1,RELA,SMAD3,SMAD4,STAT3,TP53
Mouse_DE_contrast_genotype_RAGE_KO_vs_RAGE_control - 2020-01-24 12:50 PM		maslinic acid		chemical - endogenous non-mammalian						1.45e-06	AMY2A,CD44,CEBPB,ETS1,IGHM,MSN,NOS2,PLAUR,SLC1A2,TGFB1,THBS1	Akt,Ap1,HIF1A,JUN,NFkB (complex),NR3C1,NfkB1-RelA,P38 MAPK,RELA,STAT3,maslinic acid
Mouse_DE_contrast_genotype_RAGE_KO_vs_RAGE_control - 2020-01-24 12:50 PM		doxorubicin		chemical drug						1.51e-06	ABCA3,ALB,ATP2A2,CAPN6,Ccl2,CD40,CD44,DUSP1,EXO1,GLIPR1,ID1,IGFBP7,LAMC2,NOS2,NT5E,Pmaip1,PMEPA1,RGS16,RRM2,SESN1,SFN,SIRT3,SVIL,TGFB1,TIMP1,TOP2A	Ap1,E2F1,EGR1,FOS,HIF1A,IL6,JUN,Jnk,MAPK14,NFKB1,NFKBIA,NFkB (complex),NR3C1,RELA,SP1,STAT3,TP53,doxorubicin,prostaglandin E2
Mouse_DE_contrast_genotype_RAGE_KO_vs_RAGE_control - 2020-01-24 12:50 PM		CHADL		other						1.53e-06	Ccl2,CSPG4,IGFBP3,IHH,SMPD3,STEAP4,VCAM1
Mouse_DE_contrast_genotype_RAGE_KO_vs_RAGE_control - 2020-01-24 12:50 PM		FN1		enzyme						1.7e-06	CDH2,CEBPB,CLIC4,CSF2,CXCL3,FLNA,GJB3,ITGA5,ITGAV,NOS2,PDGFB,PLAUR,TGFB1,THBS1,TNFAIP2,VAV2,ZYX	Ap1,CTNNB1,FN1,HIF1A,IFNG,ITGB1,JUN,NFKBIA,NFkB (complex),NR3C1,P38 MAPK,RELA,SMAD3,SMAD4,SMAD7,STAT1,STAT3,TP53,Tgf beta
Mouse_DE_contrast_genotype_RAGE_KO_vs_RAGE_control - 2020-01-24 12:50 PM		IL15	0.04	cytokine						1.71e-06	AHR,BAMBI,Ccl2,CD40,CD44,CD74,CDKN2B,CEBPB,CSF1,CSF2,ETS1,FBP1,GPC1,IL15,KIT,LIF,NOS2,PIM1,PKMYT1,PLCG2,PPARGC1A,RGS16,SYNPO,TIMP1,TOP2A,VCAM1	Ap1,HIF1A,IL10,IL15,IL2,IL4,JUN,NFKB1,NFKBIA,NFkB (complex),RELA,SMAD3,SMAD4,STAT1,STAT3,STAT6
Mouse_DE_contrast_genotype_RAGE_KO_vs_RAGE_control - 2020-01-24 12:50 PM		nitrofurantoin		chemical drug						1.77e-06	ABCC2,ALB,C3,CAPN6,CES1,CXCL3,CYP4A11,ID1,IGFBP3,PLAT,SERPINA1,SLC27A2,TIMP1,TIMP3,VCAM1
Mouse_DE_contrast_genotype_RAGE_KO_vs_RAGE_control - 2020-01-24 12:50 PM		LDL		complex						1.85e-06	ATP2A2,C3,CBS/CBSL,Ccl2,CD40,CSF2,CXCL3,DUSP1,FOSB,G0S2,HYOU1,IGFBP3,ITGAV,LAMB3,MSC,NOS2,PLAT,TGFB1,VCAM1	Ap1,ERK1/2,IL1B,JUN,LDL,NFKB1,NFKBIA,NFkB (complex),RELA,RELB,STAT3,TP53,lipopolysaccharide
Mouse_DE_contrast_genotype_RAGE_KO_vs_RAGE_control - 2020-01-24 12:50 PM		TP63		transcription regulator						1.99e-06	AHR,CDH2,CDKN2B,COL4A1,FASN,FST,HAGH,ID1,ID3,IGFBP3,IGFBP7,IHH,ITGA2,Ivl,JAG2,KHK,NT5E,Pmaip1,RRM2,SFN,SLC41A2,TGFB1,THBS1,TIMP3,TOP2A,TRAF1,ZEB2	E2F1,FOS,HIF1A,JUN,MDM2,NFKBIA,NFkB (complex),NR3C1,RELA,SMAD3,SMAD4,SNAI1,SP1,STAT1,STAT3,TP53,TP63,TP73,YBX1
Mouse_DE_contrast_genotype_RAGE_KO_vs_RAGE_control - 2020-01-24 12:50 PM		MAPK14		kinase						2.05e-06	Ccl2,Ccl7,CD40,DUSP1,FASN,FOSL2,MAPK11,NOS2,PLAUR,Pmaip1,PPARGC1A,TGFB1,TIMP1,TOP2A,Tpm2,VCAM1	Ap1,EGF,EGR1,FOS,HIF1A,JUN,Jnk,MAPK14,NFkB (complex),NR3C1,P38 MAPK,RELA,SMAD3,SP1,STAT3,TGFB1,TP53
Mouse_DE_contrast_genotype_RAGE_KO_vs_RAGE_control - 2020-01-24 12:50 PM		E. coli B5 lipopolysaccharide		chemical - endogenous non-mammalian						2.08e-06	Apoc1,Ccl2,Ccl7,CD40,CD44,CES1,CSF2,Cxcl3,CXCL3,Cyp2d9 (includes others),DUSP1,FASN,HLA-A,IL15,LIF,NOS2,PPARGC1A,TGFB1,THBS1	Ap1,E. coli B5 lipopolysaccharide,HIF1A,IFNG,IL10,IL1B,IL6,JUN,NFKB1,NFKBIA,NFkB (complex),NR3C1,P38 MAPK,RELA,STAT3
Mouse_DE_contrast_genotype_RAGE_KO_vs_RAGE_control - 2020-01-24 12:50 PM		MYC		transcription regulator						2.17e-06	ACAT1,AHR,AKAP12,ALB,CD44,CDH2,CDKN2B,CLIC4,COL4A1,COL4A2,CSPG4,DUSP1,FASN,FGFR1,FLNA,FOXE1,GLUL,GPC1,HLA-A,HMGA1,ID1,ID3,IQGAP2,JAG2,LAMB3,MGST3,MSN,PDLIM7,PEG3,PLAUR,PNCK,PSAT1,RPL41,RPS12,RPS15A,RPS18,RRM2,SERPINA1,SERPINE2,SLC7A5,Tcf7,TGFB1,THBS1,TIMP1,TNS3,TXNIP,VCAM1,WNT7B	Ap1,CTNNB1,E2F1,ERK1/2,JUN,MMP9,MYC,NFKB1,NFKBIA,NFkB (complex),NR3C1,RELA,SMAD3,SMAD4,SP1,STAT1,STAT3,TCF,TP53
Mouse_DE_contrast_genotype_RAGE_KO_vs_RAGE_control - 2020-01-24 12:50 PM		HBB		transporter						2.26e-06	Ccl2,CSF1,CSF2,CXCL3,IL15,LIF,TGFB1,VCAM1	Ap1,HBB,IL6,JUN,NFKB1,NFKBIA,NFkB (complex),RELA,STAT3,TNFSF12
Mouse_DE_contrast_genotype_RAGE_KO_vs_RAGE_control - 2020-01-24 12:50 PM		Vegf		group						2.34e-06	AHR,AKAP12,Ccl2,CD40,CD44,CDC6,CSF2,CYP4A11,DCBLD2,ETS1,FLNA,FLT4,FOSB,FST,ID1,IGFBP3,IHH,ITGA2,OSMR,PC,PKDCC,PKMYT1,PLAUR,SFN,SLC20A1,TGFB1,TIMP1,VCAM1	Ap1,ERK1/2,FOS,HIF1A,JUN,Jnk,MYC,NFKB1,NFKBIA,NFkB (complex),NR3C1,P38 MAPK,RAF1,RELA,STAT3,VEGFA,Vegf
Mouse_DE_contrast_genotype_RAGE_KO_vs_RAGE_control - 2020-01-24 12:50 PM		TNFSF14		cytokine						2.49e-06	Ccl2,CD40,CSF2,CXCL3,Madcam1,TGFB1,VCAM1	Ap1,CCL2,ERK1/2,HIF1A,IL10,IRF3,JUN,NFKB1,NFKBIA,NFkB (complex),NR3C1,P38 MAPK,RELA,SMAD3,STAT3,TNFSF14
Mouse_DE_contrast_genotype_RAGE_KO_vs_RAGE_control - 2020-01-24 12:50 PM		bexarotene		chemical drug						2.51e-06	Ccl2,DUSP1,ID1,IER2,IL15,MPC2,Nes,NOS2,PCSK9,PLAT,PLAUR,SLC7A5,TGFB1,UQCC3,VAMP8,VCAM1	FOS,HIF1A,IL6,JUN,NFKB1,NFKBIA,NFkB (complex),NR3C1,RELA,SMAD3,SMAD4,STAT1,STAT3,TNF,TP53,bexarotene
Mouse_DE_contrast_genotype_RAGE_KO_vs_RAGE_control - 2020-01-24 12:50 PM		phorbol esters		chemical - other						2.56e-06	BCAR1,CD44,CDH2,CERK,DUSP1,LIF,PLAT,SLC12A2,SLC1A2,TGFB1,TIMP1	APP,Ap1,EGF,EGR1,FOS,HIF1A,JUN,Jnk,NFATC2,NFKBIA,NFkB (complex),NR3C1,RELA,STAT1,STAT3,TP53,phorbol esters
Mouse_DE_contrast_genotype_RAGE_KO_vs_RAGE_control - 2020-01-24 12:50 PM		WNT3A		cytokine						2.6e-06	AHR,ALPL,CD44,CDH2,CEBPB,FHL2,ID1,KIT,Nes,NOS2,PMEPA1,SLPI,Tcf7,TGFB1,THBS1,TIMP3,TXNIP,VCAM1,WNT7B	APC,Ap1,CCND1,CTNNB1,HIF1A,JUN,MYC,NFkB (complex),PI3K (complex),PIK3CA,RELA,SP1,STAT3,TCF,TP53,WNT3A
Mouse_DE_contrast_genotype_RAGE_KO_vs_RAGE_control - 2020-01-24 12:50 PM		INSR		kinase						2.8e-06	ALB,Ccl2,CDC6,DUSP1,ECI1,FASN,FBP1,FLNC,GRB7,IER2,IGF2R,IQGAP1,ITGA5,KIT,LCP1,PDGFB,PIM1,PPARGC1A,RGS16,RRM2,SLC20A1,TGFB1,Tpm2,VCAM1	ADIPOQ,D-glucose,EGR1,FOXO1,FOXO3,HIF1A,IGF1,IGF2,INS,INSR,JUN,NFKB1,NFKBIA,NFkB (complex),NR0B2,NR1H4,PPARA,PPARD,PPARG,RELA,SP1,SREBF1,STAT3,TP53
Mouse_DE_contrast_genotype_RAGE_KO_vs_RAGE_control - 2020-01-24 12:50 PM		fenofibrate		chemical drug						2.91e-06	ACAT1,Ccl2,CD40,CDH2,CEBPB,CYP4A11,FASN,FBP1,GLUL,JAG2,NUDT7,PPARGC1A,PTPRS,SLC27A2,TBX1,TGFB1,TIMP1,TXNIP,VCAM1	ADIPOQ,Ap1,CCL2,CEBPA,EGR1,FOS,IRF3,JUN,Jnk,NFKB1,NFkB (complex),NR1H3,NR3C1,PPARA,PPARG,RELA,SMAD3,SREBF1,STAT3,fenofibrate
Mouse_DE_contrast_genotype_RAGE_KO_vs_RAGE_control - 2020-01-24 12:50 PM		fluticasone propionate		chemical drug						2.97e-06	C3,CD74,CES1,CSF2,HLA-F,OAS2,PPARGC1A,SERPINA1,SESN1,SLC16A6,SLPI,TGFB1,THBS1,TIMP1,TIMP3	IL4,JUN,NFKBIA,NFkB (complex),NR3C1,RELA,STAT3,STAT6,TP53,TP73,TSLP,fluticasone propionate
Mouse_DE_contrast_genotype_RAGE_KO_vs_RAGE_control - 2020-01-24 12:50 PM		SYK		kinase						2.99e-06	AKAP12,ARID5A,CD44,CSF2,DOCK10,FST,OAS2,PIM1,PLCG2,SFRP5,TAGAP,TGFB1	Ap1,IL4,JUN,NFATC2,NFKB1,NFKBIA,NFkB (complex),NR3C1,P38 MAPK,RELA,SMAD3,SMAD4,STAT1,STAT3,STAT6,SYK,TNFRSF1A
Mouse_DE_contrast_genotype_RAGE_KO_vs_RAGE_control - 2020-01-24 12:50 PM		tranilast		chemical drug						2.99e-06	CD40,CSF2,NOS2,TGFB1,TXNIP,VCAM1	Ap1,ERK1/2,HIF1A,IFNG,IL10,JUN,NFKB1,NFKBIA,NFkB (complex),RELA,STAT3,TNF,TP53,tranilast
Mouse_DE_contrast_genotype_RAGE_KO_vs_RAGE_control - 2020-01-24 12:50 PM		trichostatin A		chemical drug						3.11e-06	ADCY1,AGRN,AKAP12,ALPL,Ccl2,CD44,CDC6,CDH2,CDKN2B,CSF2,CTPS1,CXCL3,DUSP1,FASN,FGFR1,FOSL2,FST,ID1,ID3,IGFBP3,KIT,MGST3,MICALL2,MSN,MYO9B,Nes,NOS2,PIM1,PPRC1,PSAT1,RNF5,SLC1A2,TGFB1,THBS1,TIMP1,TIMP3,TNFAIP2,TOP2A,TXNIP,VCAM1	Ap1,CTNNB1,HDAC1,HIF1A,IL6,JUN,MYC,NFKB1,NFkB (complex),NR3C1,P38 MAPK,RELA,SMAD3,SMAD4,SP1,STAT3,TGFBR2,TP53,decitabine,trichostatin A
Mouse_DE_contrast_genotype_RAGE_KO_vs_RAGE_control - 2020-01-24 12:50 PM		LEP		growth factor						3.15e-06	ACAT1,ALDOB,APOH,ATP2A2,Ccl2,CD40,CEBPB,COL4A1,CSF2,Cyp2d9 (includes others),CYP4A11,FASN,FGFR1,IGFBP3,LIF,LIFR,NOS2,NPW,PLAT,PPARGC1A,STEAP4,TGFB1,THBS1,TIMP1,TIMP3,VCAM1	Ap1,CEBPB,FOXO1,HIF1A,IL6,Insulin,JUN,LEP,LEPR,NFKB1,NFKBIA,NFkB (complex),NR3C1,PPARA,RELA,SMAD3,SMAD4,SMAD7,STAT3,STAT6,TP53,Tgf beta,VEGFA
Mouse_DE_contrast_genotype_RAGE_KO_vs_RAGE_control - 2020-01-24 12:50 PM		2-(4-amino-1-isopropyl-1H-pyrazolo[3,4-d]pyrimidin-3-yl)-1H-indol-5-ol		chemical reagent						3.19e-06	AHR,C1S,CD44,CDC6,EXO1,HEXIM1,ID1,ID3,ITGA2,KPNA2,LIF,PMEPA1,SPRY2,TOP2A,TXNIP	2-(4-amino-1-isopropyl-1H-pyrazolo[3,4-d]pyrimidin-3-yl)-1H-indol-5-ol,HIF1A,NFKB1,NOTCH1,RELA,STAT3,TP53
Mouse_DE_contrast_genotype_RAGE_KO_vs_RAGE_control - 2020-01-24 12:50 PM		indomethacin		chemical drug						3.19e-06	ABCA3,CAPN6,Ccl2,CD44,CEBPB,FASN,FXYD5,ID1,LAMC2,NOS2,PIM1,PLAUR,RPS21,RPS28,SLC7A5,TIMP1,TNFRSF21,UQCR10	Ap1,EGF,EGR1,ERK1/2,HIF1A,IGF1,JUN,NFKB1,NFkB (complex),NOS2,PI3K (complex),RELA,STAT3,TP53,indomethacin
Mouse_DE_contrast_genotype_RAGE_KO_vs_RAGE_control - 2020-01-24 12:50 PM		methotrexate		chemical drug						3.19e-06	ALB,C3,CES1,Ces1b/Ces1c,CLDN2,COL4A1,CSF1,CYP4A11,DUSP1,FASN,ID1,IGFBP3,NOS2,SLC27A2,TGFB1,THBS1,TIMP3,VCAM1	AGER,Ap1,E2F1,ERK1/2,IKBKB,IL6,JUN,NFKB1,NFKBIA,NFkB (complex),NR3C1,RELA,SMAD3,SP1,STAT3,TP53,TP73,methotrexate
Mouse_DE_contrast_genotype_RAGE_KO_vs_RAGE_control - 2020-01-24 12:50 PM		SB-431542		chemical reagent						3.28e-06	Ccl2,Ccl7,CD44,CLIC4,FST,ID1,ID3,IGFBP7,SCN7A,SLC1A2,SPSB1,TGFB1	AR,Ap1,CEBPB,ESR2,HIF1A,JUN,NFKBIA,NFkB (complex),NR3C1,P38 MAPK,PPARG,RELA,SB-431542,SMAD1/5,SMAD2,SMAD3,SMAD4,SMAD7,SP1,STAT3,VEGFA,progesterone
Mouse_DE_contrast_genotype_RAGE_KO_vs_RAGE_control - 2020-01-24 12:50 PM		Nr1h		group						3.37e-06	Apoc1,C3,Ccl2,CD40,CSF1,CSF2,FASN,FLT4,IL15,NOS2,PPARGC1A,SBNO2,THBS1,TIMP3	CSF2,HIF1A,KLF11,NFE2L2,NFKB1,NFKBIA,NFkB (complex),NR1H3,Nr1h,PPARA,PPARD,PPARG,RELA,SMAD3,SP1,STAT1,STAT3,STAT6,TP53,cholesterol,fatty acid
Mouse_DE_contrast_genotype_RAGE_KO_vs_RAGE_control - 2020-01-24 12:50 PM		SMAD1		transcription regulator						3.85e-06	ALPL,CDKN2B,COL4A1,CSF1,CXCL3,ID1,PDGFB,VCAM1	Ap1,CEBPB,CREBBP,CTNNB1,EP300,Notch,RNA polymerase II,SMAD1,SMAD3,SMAD4,SP1,STAT3,TP53,ZEB2
Mouse_DE_contrast_genotype_RAGE_KO_vs_RAGE_control - 2020-01-24 12:50 PM		TIMP1	0	cytokine						3.9e-06	A4GALT,CD40,CD44,IGFBP3,PLAT,PLAUR,TIMP3
Mouse_DE_contrast_genotype_RAGE_KO_vs_RAGE_control - 2020-01-24 12:50 PM		TGFBR2		kinase						3.99e-06	Ccl2,Ccl7,CD44,CDH2,CDKN2B,CLIC4,FST,IHH,NOS2,PDGFB,SCN7A,SLC1A2,TGFB1,THBS1,TIMP1,TXNIP	CEBPB,CTNNB1,HIF1A,IFNG,NFKBIA,NFkB (complex),RELA,SMAD1,SMAD2,SMAD3,SMAD4,SMAD7,SP1,STAT1,STAT3,TGFBR2,TP53,Tgf beta
Mouse_DE_contrast_genotype_RAGE_KO_vs_RAGE_control - 2020-01-24 12:50 PM		lactosylceramide		chemical - endogenous mammalian						4.04e-06	Ccl2,Ccl7,CD40,CSF2,NOS2,VCAM1	Ap1,ERK1/2,HIF1A,JUN,LYN,NFKB1,NFKBIA,NFkB (complex),NR3C1,P38 MAPK,RELA,RELB,STAT1,STAT3,lactosylceramide
Mouse_DE_contrast_genotype_RAGE_KO_vs_RAGE_control - 2020-01-24 12:50 PM		IRF3		transcription regulator						4.25e-06	ABCC2,Ccl2,CD40,CDH2,CLIC4,Cxcl3,FST,HLA-F,IL15,NOS2,OAS2,OAS3,PLCG2,Pmaip1,SAMD9L,TIMP3	HIF1A,IFN alpha/beta,IRF3,Ifn,Interferon alpha,NFKBIA,NFkB (complex),RELA,SMAD3,STAT1,STAT3,STAT6,TNF
Mouse_DE_contrast_genotype_RAGE_KO_vs_RAGE_control - 2020-01-24 12:50 PM		GCG		other						4.28e-06	CBS/CBSL,CEBPB,FASN,FOSL2,FST,IVD,PPARGC1A,Sik1,TGFB1,VCAM1	Ap1,CTNNB1,Ca2+,D-glucose,EP300,FOS,FOXO1,FOXO3,GCG,INS,JUN,MAPK14,NFKBIA,NFkB (complex),NOTCH1,NR0B2,NR1H4,PPARA,PPARD,PPARG,PRKCB,RELA,SP1,SREBF1,STAT3,TP53
Mouse_DE_contrast_genotype_RAGE_KO_vs_RAGE_control - 2020-01-24 12:50 PM		CD36		transmembrane receptor						4.36e-06	ATP2A2,COL4A1,CSF2,CXCL3,FASN,IGFBP7,IL15,LIF,PDGFB,PLAUR,PPARGC1A	CD36,FOS,HIF1A,IL1B,JUN,NFKB1,NFKBIA,NFkB (complex),NR3C1,RELA,SMAD3,SP1,STAT3,TGFB1,TNF,TP53,cytokine
Mouse_DE_contrast_genotype_RAGE_KO_vs_RAGE_control - 2020-01-24 12:50 PM		DUSP1	0.004	phosphatase						4.75e-06	Ccl2,CD40,CSF2,CXCL3,DUSP1,LTF,NOS2,PDGFB,PLAT,PLAUR,SYNPO,VCAM1	Ap1,DUSP1,ERK1/2,FOS,IL6,JUN,Jnk,NFKB1,NFKBIA,NFkB (complex),RELA,SMAD3,SMAD4,STAT1,STAT3,cytokine
Mouse_DE_contrast_genotype_RAGE_KO_vs_RAGE_control - 2020-01-24 12:50 PM		CASR		g-protein coupled receptor						5.04e-06	ABCC2,CD44,Clec2d (includes others),COL4A1,COL4A2,CSF1,ID1,IGFBP3,IQGAP1,NUPR1,SERPINA1,TXNIP,ZYX
Mouse_DE_contrast_genotype_RAGE_KO_vs_RAGE_control - 2020-01-24 12:50 PM		OSMR	0.014	transmembrane receptor						5.22e-06	ALB,Ccl2,FASN,LRG1,OSMR,PIM1,SBNO2,SERPINA1,TIMP1	CTNNB1,NFKB1,NFkB (complex),OSM,OSMR,RELA,SMAD3,SMAD4,STAT1,STAT3,STAT6
Mouse_DE_contrast_genotype_RAGE_KO_vs_RAGE_control - 2020-01-24 12:50 PM		HNF1B		transcription regulator						5.68e-06	ALB,ALDOB,CD44,DUSP1,ID1,ID3,IGFBP3,IHH,PCSK9,PLAUR,SERPINA1,ZEB2	CEBPB,FOXO1,HNF1A,HNF1B,HNF4A,Insulin,NR3C1,PPARA,STAT3
Mouse_DE_contrast_genotype_RAGE_KO_vs_RAGE_control - 2020-01-24 12:50 PM		TGFA		growth factor						6.05e-06	ALB,CEBPB,CSF2,FOSL2,LAMC2,PLAT,SERPINA1,SLC1A2,SLPI,TGFB1	Akt,Ap1,CEBPB,EGFR,ERBB2,ESR1,ESR2,FOS,HIF1A,IL6,JUN,MYC,NFKB1,NFKBIA,NFkB (complex),NOTCH1,NfkB1-RelA,RELA,SP1,STAT3,TGFA,TP53,beta-estradiol
Mouse_DE_contrast_genotype_RAGE_KO_vs_RAGE_control - 2020-01-24 12:50 PM		USF1		transcription regulator						6.05e-06	AKAP12,CBS/CBSL,DUSP1,FASN,IGF2R,IGFBP3,MYH9,SYNPO,TGFB1,TXNIP
Mouse_DE_contrast_genotype_RAGE_KO_vs_RAGE_control - 2020-01-24 12:50 PM		ERK1/2		group						6.09e-06	C3,Ccl2,CD40,CD44,CEBPB,CSF2,CXCL3,DUSP1,ETS1,FOSB,HLA-A,HMGA1,ID1,ID3,IGFBP3,ITGA2,NOS2,PLAUR,TIMP1,VCAM1	Ap1,ERK1/2,FOS,HIF1A,JUN,Jnk,NFATC2,NFKB1,NFKBIA,NFkB (complex),PRKCA,RELA,RELB,SMAD1/5,SMAD3,SP1,STAT3,TGFB1,TP53
Mouse_DE_contrast_genotype_RAGE_KO_vs_RAGE_control - 2020-01-24 12:50 PM		streptozocin		chemical drug						6.17e-06	ALB,ALPL,CBS/CBSL,COL4A1,CYP4A11,FASN,GPX3,HSPG2,IGFALS,KIT,NOS2,NT5E,PPARGC1A,SLC1A2,SOD3,TGFB1,TXNIP	ALB,Ap1,CEBPB,FOXO1,HIF1A,IFNG,Insulin,LEP,NFKB1,NFKBIA,NFkB (complex),NR3C1,PPARA,PPARG,RELA,SMAD3,SP1,STAT3,TGFB1,TP53,streptozocin
Mouse_DE_contrast_genotype_RAGE_KO_vs_RAGE_control - 2020-01-24 12:50 PM		KITLG		growth factor						6.24e-06	BLVRB,Ccl2,CDKN2B,CSF1,CSF2,CXCL3,FGFR1,IGFBP3,IGHM,ITGAV,KIT,KPNA2,LTF,MAPK11,PDGFB,PIK3IP1,PIM1,TXNIP	Ap1,IL6,JUN,KIT,KITLG,NFKB1,NFKBIA,NFkB (complex),PTPN11,RELA,RELB,SMAD3,SMAD4,STAT1,STAT3,STAT5A
Mouse_DE_contrast_genotype_RAGE_KO_vs_RAGE_control - 2020-01-24 12:50 PM		CD44	0	other						6.59e-06	Ccl2,Ccl7,CD44,COL18A1,CSF2,FASN,ITGA5,ITGAV,LAMC1,LTBP2,PMEPA1,SERPINA1,THBS1,Tpm2,VCAM1,ZYX	Akt,Ap1,CD44,CSF1,FOS,HIF1A,IFNG,JUN,NFKBIA,NFkB (complex),NPM1,NR3C1,NfkB1-RelA,RELA,SMAD3,SP1,STAT3,TGFB1,TP53
Mouse_DE_contrast_genotype_RAGE_KO_vs_RAGE_control - 2020-01-24 12:50 PM		E. coli serotype 0127B8 lipopolysaccharide		chemical - endogenous non-mammalian						7.23e-06	Ccl2,Ccl7,CD40,GLUL,GNA14,IL15,LAMC1,LAMC2,LIF,LIFR,NOS2,PDGFB,SLC1A2,SLC7A5,SOD3	E. coli serotype 0127B8 lipopolysaccharide,HIF1A,IFNG,IL1B,JUN,NFKB1,NFKBIA,NFkB (complex),RELA,STAT3,TNF,TP53
Mouse_DE_contrast_genotype_RAGE_KO_vs_RAGE_control - 2020-01-24 12:50 PM		WT1		transcription regulator						7.75e-06	CBS/CBSL,CLIC4,COL4A1,CSF1,CSPG4,ETS1,FGFR1,FOSB,FOXK2,HCFC1R1,HSPG2,PLAUR,SLC15A2,SLC20A1,TGFB1,THBS1,TIMP3	EGR1,HIF1A,IGF1,JUN,RELA,TP53,WT1
Mouse_DE_contrast_genotype_RAGE_KO_vs_RAGE_control - 2020-01-24 12:50 PM		STAT6		transcription regulator						8.53e-06	ABLIM1,ARID5A,Ccl2,CD40,CLDN2,CXCL3,CYP4A11,DOCK10,EPHX1,FASN,GNA14,IER2,IGF2R,IL15,Ivl,LIF,LIFR,OAS3,PPARGC1A,SCN9A,SERPINA1,Tcf7,TIMP1,VCAM1	HIF1A,IFNG,IL13,IL4,IL6,JUN,NFKB1,NFKBIA,NFkB (complex),NR3C1,RELA,SMAD3,SMAD4,STAT1,STAT3,STAT6
Mouse_DE_contrast_genotype_RAGE_KO_vs_RAGE_control - 2020-01-24 12:50 PM		GNB2		enzyme						8.75e-06	AHR,CXCL3,DUSP1,FBXO31,FOSB,FOSL2,JAG2
Mouse_DE_contrast_genotype_RAGE_KO_vs_RAGE_control - 2020-01-24 12:50 PM		tamoxifen		chemical drug						9.11e-06	C3,CDH2,CPE,EPHX1,FASN,FHL2,G0S2,IGFBP3,LIF,LTBP2,NNMT,NOS2,PTPRS,SCTR,SDC3,SLC1A2,SLC7A5,YPEL3,ZEB2	CTNNB1,E2F1,HIF1A,JUN,L-glutamic acid,MYC,NFKB1,NFKBIA,NFkB (complex),NR3C1,RELA,SMAD3,SP1,STAT3,TCF,TGFB1,TP53,tamoxifen
Mouse_DE_contrast_genotype_RAGE_KO_vs_RAGE_control - 2020-01-24 12:50 PM		VDR		transcription regulator						9.16e-06	Ccl2,CD44,CEBPB,Clec2d (includes others),COL4A1,COL4A2,CSF1,CSF2,ID1,IGFBP3,IQGAP1,NUPR1,SERPINA1,SLC10A2,TGFB1,TXNIP,ZYX	Ap1,CEBPA,CEBPB,IL10,IL6,JUN,NFKB1,NFKBIA,NFkB (complex),PTH,RELA,RNA polymerase II,SMAD3,SP1,STAT3,VDR,calcitriol,cholecalciferol
Mouse_DE_contrast_genotype_RAGE_KO_vs_RAGE_control - 2020-01-24 12:50 PM		PIK3CA		kinase						9.93e-06	Ccl2,CD44,CDH2,CEBPB,FASN,JAG2,NOS2,PDGFB,TGFB1	Akt,Ap1,FN1,HIF1A,JUN,LY294002,NFKB1,NFKBIA,NFkB (complex),NR3C1,NfkB1-RelA,PI3K (complex),PIK3CA,RELA,SMAD3,SP1,STAT3,TP53,hyaluronic acid
Mouse_DE_contrast_genotype_RAGE_KO_vs_RAGE_control - 2020-01-24 12:50 PM		L-triiodothyronine		chemical - endogenous mammalian						1.03e-05	ALB,ATP2A2,C1S,CD44,CDKN2B,COL4A1,CYP4A11,DUSP1,FASN,FGFR1,GNA14,ID1,ID3,IGFBP3,IGHM,ITGAV,MGST3,NID1,NOS2,NT5E,PPARGC1A,PSAT1,RGS16,SYNPO,SYT12	AGT,Ap1,CEBPB,FOXO1,HIF1A,Insulin,JUN,L-triiodothyronine,LEP,NFKBIA,NFkB (complex),NR3C1,PPARA,PPARG,RB1,RELA,SP1,STAT3,STAT5A,THRA,THRB,TP53
Mouse_DE_contrast_genotype_RAGE_KO_vs_RAGE_control - 2020-01-24 12:50 PM		TNFSF12		cytokine						1.04e-05	Ccl2,Ccl7,CSF2,CXCL3,JAG2,KLF15,Madcam1,MAP3K14,PPARGC1A,TIMP1,VCAM1	Ap1,Ccl2,IL10,JUN,Map3k7,NFKB1,NFKBIA,NFkB (complex),NR3C1,P38 MAPK,RELA,RELB,STAT3,TNFSF12
Mouse_DE_contrast_genotype_RAGE_KO_vs_RAGE_control - 2020-01-24 12:50 PM		mevalonic acid		chemical - endogenous mammalian						1.05e-05	CD40,FASN,NOS2,PCSK9,PLAT,TGFB1,VCAM1	Ap1,CEBPB,FOXO1,HIF1A,Insulin,NFKB1,NFKBIA,NFkB (complex),NR3C1,Nr1h,PPARA,RELA,STAT1,STAT3,TNF,TP53,mevalonic acid
Mouse_DE_contrast_genotype_RAGE_KO_vs_RAGE_control - 2020-01-24 12:50 PM		Jnk		group						1.06e-05	Ccl2,CD40,CD44,CDH2,CLDN2,CXCL3,DUSP1,ETS1,FOSB,NOS2,PDGFB,PLAT,PLAUR,TGFB1,TIMP1,VCAM1	Ap1,ERK1/2,HIF1A,JUN,Jnk,NFKB1,NFKBIA,NFkB (complex),NR3C1,P38 MAPK,RELA,RELB,STAT3,VEGFA,cytokine
Mouse_DE_contrast_genotype_RAGE_KO_vs_RAGE_control - 2020-01-24 12:50 PM		IL7		cytokine						1.09e-05	AHR,BLNK,Ccl2,CSF1,CSF2,CXCL3,IGHM,JAK3,LIF,PIK3IP1,PIM1,RGS16,Tcf7	Ap1,IL12 (complex),IL15,IL2,IL4,IL6,IL7,JUN,NFKB1,NFKBIA,NFkB (complex),RELA,STAT3,STAT6
Mouse_DE_contrast_genotype_RAGE_KO_vs_RAGE_control - 2020-01-24 12:50 PM		COLQ		other						1.12e-05	AGRN,COL4A1,COL4A2,GPC1,HSPG2,LTBP3,NID1,TGFB1,TIMP1
Mouse_DE_contrast_genotype_RAGE_KO_vs_RAGE_control - 2020-01-24 12:50 PM		JAK1		kinase						1.12e-05	CD40,HLA-A,HLA-F,ID1,LIF,LRG1,OSMR,PDGFB,TNFRSF21	Ap1,ERK1/2,HIF1A,IFNAR1,IL6,IRF3,JAK1,JUN,NFKB1,NFKBIA,NFkB (complex),RELA,SMAD3,SMAD4,STAT1,STAT3,STAT6
Mouse_DE_contrast_genotype_RAGE_KO_vs_RAGE_control - 2020-01-24 12:50 PM		MRTFA		transcription regulator						1.14e-05	CNN2,FLNA,G0S2,HLA-A,ID1,LTF,MYH9,NREP,RAMP1,SLC1A2,SLC20A1,SLPI,TBX1,Tpm2	MRTFA,MRTFB,SRF
Mouse_DE_contrast_genotype_RAGE_KO_vs_RAGE_control - 2020-01-24 12:50 PM		PTH		other						1.14e-05	ALPL,ATP2A2,Ccl2,CEBPB,CSF1,DUSP1,FOSB,FOSL2,GALNT3,IGFBP3,ITGAV,KIF26A,TGFB1,WNT7B	Ap1,CEBPB,CTNNB1,Ca2+,EP300,ERK1/2,FOS,HIF1A,IL6,JUN,NFKB1,NFkB (complex),NOTCH1,NR3C1,PTH,RELA,STAT3,TP53,norepinephrine
Mouse_DE_contrast_genotype_RAGE_KO_vs_RAGE_control - 2020-01-24 12:50 PM		PTPN1		phosphatase						1.15e-05	ARID5A,Ccl7,CXCL3,DUSP1,FASN,IGFALS,NOS2,PPARGC1A	Ap1,CEBPB,FOS,FOXO1,HIF1A,Insulin,JUN,MAPK14,MAPK8,NFkB (complex),NR3C1,P38 MAPK,PPARA,PTPN1,RELA,SIRT1,STAT1,STAT3,STAT6
Mouse_DE_contrast_genotype_RAGE_KO_vs_RAGE_control - 2020-01-24 12:50 PM		KLF4		transcription regulator						1.17e-05	ALB,ALPL,ATP2A2,CD44,CDKN2B,DUSP1,FOXE1,ID3,NOS2,PEG3,PLAT,PLAUR,SERPINA1,SLPI,SOD3,TGFB1,THBS1,VCAM1	CEBPB,CREBBP,CTNNB1,E2F1,EP300,HIF1A,JUN,KLF4,MYC,NFKB1,NFKBIA,NFkB (complex),RELA,RNA polymerase II,SMAD3,SMAD4,SMAD7,SP1,STAT3,TCF,TNFSF11,TP53
Mouse_DE_contrast_genotype_RAGE_KO_vs_RAGE_control - 2020-01-24 12:50 PM		MYD88		other						1.23e-05	BAMBI,C3,Ccl2,CD40,CD44,CLIC4,CSF2,CXCL3,DCLRE1A,DUSP1,HLA-A,IL15,Nes,NOS2,TGFB1,TIMP1,VCAM1,ZC3H12A	Ap1,ERK1/2,HIF1A,IL10,JUN,MYD88,NFATC2,NFKB1,NFKBIA,NFkB (complex),RELA,STAT1,STAT3,TLR4,Tlr
Mouse_DE_contrast_genotype_RAGE_KO_vs_RAGE_control - 2020-01-24 12:50 PM		GNB1		enzyme						1.26e-05	AHR,CXCL3,DUSP1,FBXO31,FOSB,FOSL2,JAG2
Mouse_DE_contrast_genotype_RAGE_KO_vs_RAGE_control - 2020-01-24 12:50 PM		MRTFB		transcription regulator						1.26e-05	CNN2,FLNA,G0S2,HLA-A,ID1,LOXL1,LTF,MYH9,NREP,RAMP1,SLC20A1,SLPI,THBS1	MRTFB,SMAD2,TP73,YAP1
Mouse_DE_contrast_genotype_RAGE_KO_vs_RAGE_control - 2020-01-24 12:50 PM		Tnf (family)		group						1.26e-05	Ccl2,CD40,CLDN2,CSF1,CXCL3,FST,JAG2,NOS2,NT5E,PDGFB,TNFRSF1B,TRAF1,VCAM1	Ap1,EGR1,FOS,HIF1A,IL1,IL6,JUN,Jnk,NFKB1,NFKBIA,NFkB (complex),RELA,STAT3,Tnf (family),cytokine,prostaglandin E2
Mouse_DE_contrast_genotype_RAGE_KO_vs_RAGE_control - 2020-01-24 12:50 PM		clopidogrel		chemical drug						1.26e-05	AGRN,ATOH8,KLF15,LGR6,NUPR1,PSAT1,RGS16,SLC1A4,WNT7B
Mouse_DE_contrast_genotype_RAGE_KO_vs_RAGE_control - 2020-01-24 12:50 PM		DETA-NONOate		chemical reagent						1.33e-05	CXCL3,DUSP1,GLO1,NOS2,SOD3,TIMP1,TXNIP,VCAM1	Ap1,CAT,DETA-NONOate,ERK1/2,FOS,HIF1A,JUN,NFKB1,NFKBIA,NFkB (complex),NR3C1,P38 MAPK,RELA,RELB,STAT3,TP53
Mouse_DE_contrast_genotype_RAGE_KO_vs_RAGE_control - 2020-01-24 12:50 PM		docosahexaenoic acid		chemical drug						1.4e-05	Ccl2,CD40,CD44,CEBPB,CSF1,FASN,LOXL1,NOS2,PLAT,TGFB1,THBS1,TIMP1,TNFRSF1B,VCAM1	Ap1,CCL2,EGR1,HIF1A,IL1B,IL6,IRF3,JUN,NFKB1,NFKBIA,NFkB (complex),NR3C1,P38 MAPK,RELA,SMAD3,STAT3,docosahexaenoic acid,prostaglandin E2
Mouse_DE_contrast_genotype_RAGE_KO_vs_RAGE_control - 2020-01-24 12:50 PM		cardiotoxin		chemical - other						1.46e-05	CAPN6,Ccl2,Ccl7,FGFR1,IGFBP7,ITGA5,KPNA2,MYH9,NOS2,PDGFB,PEG3,TIMP1,TNFRSF1B
Mouse_DE_contrast_genotype_RAGE_KO_vs_RAGE_control - 2020-01-24 12:50 PM		UTP		chemical - endogenous mammalian						1.47e-05	Ccl2,CDH2,FLNA,NOS2,THBS1,VCAM1	Akt,Ap1,FOS,HIF1A,JUN,Jnk,MAPKAPK2,NFkB (complex),NOS3,NR3C1,NfkB1-RelA,P38 MAPK,RELA,STAT1,STAT3,UTP,ZFP36
Mouse_DE_contrast_genotype_RAGE_KO_vs_RAGE_control - 2020-01-24 12:50 PM		DACH1		transcription regulator						1.5e-05	CXCL3,FGFR1,ID1,IER2,IGFBP3,PLAT,TGFB1	AR,DACH1,ESR2,IL6,JUN,NFKB1,NFkB (complex),RELA,SMAD2,SMAD3,SP1,STAT3,TP53
Mouse_DE_contrast_genotype_RAGE_KO_vs_RAGE_control - 2020-01-24 12:50 PM		MOG		other						1.53e-05	Ccl2,Ccl7,CD40,CD44,CSF2,NOS2,TGFB1,VCAM1	Ap1,HIF1A,IL10,IL17A,IL4,Immunoglobulin,JUN,MOG,NFATC2,NFKB1,NFKBIA,NFkB (complex),NR4A1,RELA,STAT3,STAT6
Mouse_DE_contrast_genotype_RAGE_KO_vs_RAGE_control - 2020-01-24 12:50 PM		MAPK1		kinase						1.56e-05	C1S,CDH2,DUSP1,FHL2,FLNC,FOSB,FOSL2,GRB7,IGFBP7,ITGAV,LIF,NOS2,NT5E,NUPR1,OAS2,OAS3,PDGFB,RGS16,SPRY2,SPSB1,TNFRSF1B	CREBBP,E2F1,EP300,FOS,HIF1A,JUN,MAPK1,NFKB1,NFKBIA,NFkB (complex),NR3C1,RELA,RNA polymerase II,SMAD3,SMAD4,STAT1,STAT3,TP53,cytokine
Mouse_DE_contrast_genotype_RAGE_KO_vs_RAGE_control - 2020-01-24 12:50 PM		thioacetamide		chemical toxicant						1.57e-05	ABCC2,AKAP12,CAPN6,CD44,CDH17,CTSF,EPHX1,GNG11,GPX3,IGFBP3,LAMC2,PCSK6,PDGFB,PTPRS,ST3GAL2,TGFB1,TIMP1	HIF1A,NFKBIA,NFkB (complex),RELA,STAT3,TNF,thioacetamide
Mouse_DE_contrast_genotype_RAGE_KO_vs_RAGE_control - 2020-01-24 12:50 PM		RNA polymerase II		complex						1.58e-05	ALPL,ARID5A,BLNK,CD40,CSF1,DUSP1,FOSL2,ID1,IGFBP3,KPNA2,NOS2,PKMYT1,RPS21,SFN,SLC27A2,TGFB1,TOP2A,WNT7B	ESR1,Histone h3,RNA polymerase II,SP1
Mouse_DE_contrast_genotype_RAGE_KO_vs_RAGE_control - 2020-01-24 12:50 PM		CCL2		cytokine						1.72e-05	Ccl2,CD40,CEBPB,CXCL3,IL15,ITGA5,TGFB1,TIMP1,VCAM1,ZC3H12A	Ap1,CCL2,FOS,HIF1A,IL10,IL17A,JUN,Jnk,NFKB1,NFKBIA,NFkB (complex),NR3C1,P38 MAPK,RELA,STAT3
Mouse_DE_contrast_genotype_RAGE_KO_vs_RAGE_control - 2020-01-24 12:50 PM		SOCS3		phosphatase						1.72e-05	Ccl2,CD40,FASN,IGFALS,NOS2,OAS2,PCSK9,PPARGC1A,TGFB1,TNFRSF1B	Ap1,ESR2,FOXO3,IL1B,JUN,LEP,LEPR,NFKB1,NFKBIA,NFkB (complex),NR5A2,PPARG,RELA,SMAD3,SMAD4,SOCS3,SP1,SREBF1,STAT1,STAT3,STAT6
Mouse_DE_contrast_genotype_RAGE_KO_vs_RAGE_control - 2020-01-24 12:50 PM		heme		chemical - endogenous mammalian						1.75e-05	Ccl2,CSF1,CSF2,CXCL3,IL15,LIF,NOS2,TGFB1	APP,C3,C5,HIF1A,JUN,NFKB1,NFKBIA,NFkB (complex),RELA,STAT1,STAT3,TP53,heme
Mouse_DE_contrast_genotype_RAGE_KO_vs_RAGE_control - 2020-01-24 12:50 PM		FKBP4		enzyme						1.78e-05	C3,FASN,IHH,LIF,NOS2	AR,ESR2,FKBP4,NFkB (complex),PPARG,SMAD2,progesterone
Mouse_DE_contrast_genotype_RAGE_KO_vs_RAGE_control - 2020-01-24 12:50 PM		E. coli lipopolysaccharide		chemical - endogenous non-mammalian						1.79e-05	Ccl2,CD40,CEBPB,CSF2,CXCL3,IL15,NOS2,TGFB1,VCAM1	Ap1,E. coli lipopolysaccharide,HIF1A,IL10,JUN,NFATC2,NFKB1,NFKBIA,NFkB (complex),NR3C1,P38 MAPK,RELA,RELB,STAT3,TLR4
Mouse_DE_contrast_genotype_RAGE_KO_vs_RAGE_control - 2020-01-24 12:50 PM		SNAI1		transcription regulator						1.8e-05	CDH2,FASN,FLNA,FLNB,FLNC,FST,ID1,ITGA2,LIF,SLC27A2,SVIL,TGFB1,ZEB2	Ap1,CEBPB,HIF1A,RELA,SMAD3,SMAD4,SMAD7,SNAI1,SP1,STAT3,TGFB1,TP53
Mouse_DE_contrast_genotype_RAGE_KO_vs_RAGE_control - 2020-01-24 12:50 PM		TRADD		other						1.84e-05	CSF2,CXCL3,RND1,TNFAIP2,TRAF1,VCAM1	Ap1,HIF1A,IKBKB,IL1B,JUN,NFKB1,NFKBIA,NFkB (complex),NR3C1,P38 MAPK,RELA,STAT3,TNFRSF1A,TP53,TRADD
Mouse_DE_contrast_genotype_RAGE_KO_vs_RAGE_control - 2020-01-24 12:50 PM		SMAD1/5		group						2.02e-05	CEBPB,ID1,ID3,PLAUR
Mouse_DE_contrast_genotype_RAGE_KO_vs_RAGE_control - 2020-01-24 12:50 PM		SUZ12		enzyme						2.09e-05	ATP2A2,HSD17B11,IGFBP3,LAMB3,LAMC2,MAP7D1,Nes,SLC7A5,TGFB1,TNFAIP2,TNFRSF1B,TNS3	EZH2,NFKB1,SUZ12
Mouse_DE_contrast_genotype_RAGE_KO_vs_RAGE_control - 2020-01-24 12:50 PM		ADAM12		peptidase						2.23e-05	Ccl2,Ccl7,CEBPB,COL4A2,CSF2,IGFBP3,LAMB3,SERPINE2,SFRP5	ADAM12,EGFR,HIF1A,JUN,MYC,NFKBIA,NFkB (complex),NOTCH1,RELA,SP1,STAT3,TNF
Mouse_DE_contrast_genotype_RAGE_KO_vs_RAGE_control - 2020-01-24 12:50 PM		PTK2		kinase						2.28e-05	Ccl2,CSPG4,ITGA5,PALLD,THBS1,TIMP1,TIMP3,VCAM1	AKT2,Ap1,CCL2,CEBPB,HIF1A,IRF3,JUN,NFKBIA,NFkB (complex),NR3C1,P38 MAPK,PTK2,RELA,SMAD3,SMAD4,SMAD7,SP1,STAT3,TP53,VEGFA
Mouse_DE_contrast_genotype_RAGE_KO_vs_RAGE_control - 2020-01-24 12:50 PM		FOXO4		transcription regulator						2.3e-05	ANXA3,CDKN2B,COL4A1,COL4A2,FASN,FLNB,FLT4,IGFBP7,TGFB1,VCAM1
Mouse_DE_contrast_genotype_RAGE_KO_vs_RAGE_control - 2020-01-24 12:50 PM		epigallocatechin-gallate		chemical drug						2.32e-05	AHR,Ccl7,CEBPB,COL18A1,CSF2,CXCL3,FOSB,FOSL2,ITGAV,NOS2,RBP4,SLC10A2,TGFB1,TIMP1,TRAF1,VCAM1	Ap1,FOS,HIF1A,JUN,NFKB1,NFKBIA,NFkB (complex),NR3C1,RELA,RELB,STAT3,TP53,epigallocatechin-gallate
Mouse_DE_contrast_genotype_RAGE_KO_vs_RAGE_control - 2020-01-24 12:50 PM		4-hydroxytamoxifen		chemical drug						2.32e-05	C3,CEBPB,COL16A1,DUSP1,FGFR1,FOSB,FOSL2,IER2,IGFBP3,POLD4,PPARGC1A,RBP4,RGS16,RND1	4-hydroxytamoxifen,Ap1,EGR1,EP300,ERK1/2,ESR1,ESR2,GPER1,HIF1A,IGF1,JUN,NFKB1,NFkB (complex),RELA,SP1,STAT3,TP53,estrogen receptor
Mouse_DE_contrast_genotype_RAGE_KO_vs_RAGE_control - 2020-01-24 12:50 PM		S1PR2		g-protein coupled receptor						2.43e-05	Ccl2,PDGFB,TGFB1,TIMP1,VCAM1	Ap1,FOS,IL6,JUN,Jnk,NFKB1,NFKBIA,NFkB (complex),NR3C1,P38 MAPK,PTK2,RELA,RELB,S1PR2,SMAD3,STAT3,YAP1
Mouse_DE_contrast_genotype_RAGE_KO_vs_RAGE_control - 2020-01-24 12:50 PM		KLF2		transcription regulator						2.47e-05	AQP5,Ccl2,Ccl7,CD40,CD44,CDH2,CDKN2B,COL4A1,ID1,ID3,TGFB1,THBS1,TIMP1,VCAM1	FOS,HIF1A,IgG,JUN,KLF2,NFKB1,NFKBIA,NFkB (complex),NR3C1,PTK2,RELA,SMAD3,STAT1,STAT3,TP53,YAP1
Mouse_DE_contrast_genotype_RAGE_KO_vs_RAGE_control - 2020-01-24 12:50 PM		resiquimod		chemical drug						2.47e-05	Ccl2,Ccl7,CD40,CD44,CEBPB,Clec2d (includes others),CSF2,CXCL3,IL15,LIF,MSN,NOS2,PLAT,ZC3H12A	Ap1,HIF1A,IL10,IL1B,IRF3,JUN,MYD88,NFKB1,NFKBIA,NFkB (complex),RELA,STAT3,TLR7,resiquimod
Mouse_DE_contrast_genotype_RAGE_KO_vs_RAGE_control - 2020-01-24 12:50 PM		MYCN		transcription regulator						2.55e-05	ABCA3,BASP1,COL18A1,COL4A1,FAU,HLA-A,HMGA1,IGFBP7,ITGA2,MYH9,RGS5,RPL37A,RPL41,RPS12,RPS28,SLC1A2,ZEB2,ZYX
Mouse_DE_contrast_genotype_RAGE_KO_vs_RAGE_control - 2020-01-24 12:50 PM		halofuginone		chemical drug						2.61e-05	AKAP12,CD44,CDH17,EPHX1,GNG11,GPX3,IGFBP3,PCSK6,PTPRS,ST3GAL2,TGFB1,TIMP1	FOS,HIF1A,JUN,NFkB (complex),NR3C1,TP53,halofuginone
Mouse_DE_contrast_genotype_RAGE_KO_vs_RAGE_control - 2020-01-24 12:50 PM		STAT5B		transcription regulator						2.8e-05	ADGRV1,ATP2A2,CD276,Cyp2d9 (includes others),CYP4A11,FMO2,FOSL2,G0S2,HAO2,IGFALS,MPC2,MTMR11,NNMT,NT5E,NUDT7,PIM1,SYBU,TRAF1
Mouse_DE_contrast_genotype_RAGE_KO_vs_RAGE_control - 2020-01-24 12:50 PM		RPSA		translation regulator						2.8e-05	Ccl7,CSF2,CXCL3,DUSP1,NOS2,TRAF1	Ap1,ERK1/2,FOS,HIF1A,JUN,NFKB1,NFKBIA,NFkB (complex),NR3C1,RELA,RELB,RPSA,STAT3,TP53
Mouse_DE_contrast_genotype_RAGE_KO_vs_RAGE_control - 2020-01-24 12:50 PM		IFNLR1		transmembrane receptor						2.88e-05	CSF1,Cxcl3,CXCL3,ITGAV,LIF,THBS1,TNFAIP2	IFNLR1,NFkB (complex),RELA,SMAD3,SMAD4,STAT1,STAT3
Mouse_DE_contrast_genotype_RAGE_KO_vs_RAGE_control - 2020-01-24 12:50 PM		CD40LG		cytokine						2.9e-05	A4GALT,AHR,CD40,CD44,CSF1,DUSP1,FFAR4,FOSB,FOSL2,G0S2,ID3,IL15,NET1,NOS2,PIM1,PKMYT1,PLAUR,RNF5,SERPINA10,TNFAIP2,TRAF1,VCAM1	Ap1,CD40,CD40LG,CREBBP,HIF1A,IL15,IL1B,JUN,NFKB1,NFKBIA,NFkB (complex),RELA,RELB,STAT3,TNF
Mouse_DE_contrast_genotype_RAGE_KO_vs_RAGE_control - 2020-01-24 12:50 PM		MIF		cytokine						2.92e-05	Ccl2,CD44,CEBPB,CXCL3,DUSP1,FASN,IL15,NOS2,TGFB1,TIMP1,VCAM1	Ap1,ERK1/2,FOS,HIF1A,IFNG,IL10,JUN,Jnk,MIF,NFKB1,NFKBIA,NFkB (complex),NR3C1,P38 MAPK,RELA,STAT3
Mouse_DE_contrast_genotype_RAGE_KO_vs_RAGE_control - 2020-01-24 12:50 PM		thyroid hormone		chemical - endogenous mammalian						2.96e-05	ALDOB,Apoc1,ATP2A2,BCAR1,CDKN2B,CPE,FASN,ID1,IGFBP3,IGHM,NUDT7,SERPINE2,SYT12,UQCR10	Ap1,CTNNB1,EP300,ESR1,ESR2,LEP,MYC,NFKBIA,NFkB (complex),PPARG,RB1,RELA,SP1,STAT3,STAT5A,TCF,THRA,THRB,TP53,estrogen receptor,thyroid hormone
Mouse_DE_contrast_genotype_RAGE_KO_vs_RAGE_control - 2020-01-24 12:50 PM		BMP6		growth factor						3.03e-05	AQP5,CD44,EPHX1,ID1,ID3,ITGA5,PCSK6,PMEPA1,SLC20A1,TIMP1	Ap1,BMP6,ERK1/2,JUN,NFKB1,NFkB (complex),NR3C1,P38 MAPK,RELA,SMAD1/5,SMAD5,STAT3
Mouse_DE_contrast_genotype_RAGE_KO_vs_RAGE_control - 2020-01-24 12:50 PM		N-nitro-L-arginine methyl ester		chemical drug						3.03e-05	Ccl2,CSF1,CXCL3,ITGAV,MAP1B,NOS2,PPARGC1A,TGFB1,TIMP1,VCAM1	Ap1,FAS,HIF1A,IL1,JUN,N-nitro-L-arginine methyl ester,NFKB1,NFkB (complex),NOS2,NOS3,NR3C1,P38 MAPK,RELA,STAT1,STAT3,TP53
Mouse_DE_contrast_genotype_RAGE_KO_vs_RAGE_control - 2020-01-24 12:50 PM		STK11		kinase						3.21e-05	ALB,ATP5MC2,Ccl2,CTPS1,Cxcl3,CYP4F8,ID1,MCAM,NDUFS8,NET1,NOS2,NT5E,POLD4,PSAT1,RRM2,TOP2A,UQCR10,UQCR11	Akt,Ap1,ERBB2,ESR2,FOS,HIF1A,NFKBIA,NFkB (complex),NfkB1-RelA,RELA,SMAD2,SP1,STK11,TP53,TP73,YAP1
Mouse_DE_contrast_genotype_RAGE_KO_vs_RAGE_control - 2020-01-24 12:50 PM		ATF5		transcription regulator						3.31e-05	ID1,PLAT,Pmaip1,TXNIP
Mouse_DE_contrast_genotype_RAGE_KO_vs_RAGE_control - 2020-01-24 12:50 PM		NFKBIE		transcription regulator						3.31e-05	CSF2,CXCL3,LIF,VCAM1	Ap1,HIF1A,NFKB1,NFKBIA,NFKBIE,NFkB (complex),RELA,RELB,STAT3
Mouse_DE_contrast_genotype_RAGE_KO_vs_RAGE_control - 2020-01-24 12:50 PM		IL1R1		transmembrane receptor						3.32e-05	Ccl2,Ccl7,CXCL3,LIFR,NOS2,TGFB1,TIMP1,TRAF1	Ap1,FOS,HIF1A,IL1B,IL1R1,JUN,Jnk,MAPK14,NFKB1,NFKBIA,NFkB (complex),RELA,RELB,STAT3
Mouse_DE_contrast_genotype_RAGE_KO_vs_RAGE_control - 2020-01-24 12:50 PM		NOS3		enzyme						3.35e-05	ACE2,Ccl2,CXCL3,NOS2,SOD3,TGFB1,VCAM1	ATP,Ap1,HIF1A,JUN,LDL,MYD88,NFE2L2,NFKB1,NFKBIA,NFkB (complex),NOS3,NR3C1,RELA,STAT3,TP53,heme
Mouse_DE_contrast_genotype_RAGE_KO_vs_RAGE_control - 2020-01-24 12:50 PM		SMAD5		transcription regulator						3.41e-05	ALPL,CSF1,ID1,ID3,PDGFB,VCAM1
Mouse_DE_contrast_genotype_RAGE_KO_vs_RAGE_control - 2020-01-24 12:50 PM		THBS4		other						3.41e-05	Ccl2,CD40,HYOU1,MMP24,SDF2L1,VCAM1	ERN1,NFkB (complex),THBS4
Mouse_DE_contrast_genotype_RAGE_KO_vs_RAGE_control - 2020-01-24 12:50 PM		crocidolite asbestos		chemical toxicant						3.41e-05	Ccl2,CD44,FOSL2,LIF,NOS2,ZYX	Akt,Ap1,ERK,ERK1/2,HIF1A,JUN,NFKB1,NFKBIA,NFkB (complex),NR3C1,NfkB1-RelA,RELA,STAT3,TNF,TP53,crocidolite asbestos
Mouse_DE_contrast_genotype_RAGE_KO_vs_RAGE_control - 2020-01-24 12:50 PM		MAPK9		kinase						3.5e-05	Ccl2,Ccl7,CEBPB,FASN,FOSL2,HMGA1,IER2,LIF,NOS2,PLAT,SERPINA1,SOD3,ZYX	EGFR,HIF1A,IFNG,IL1B,JUN,MAPK8,MAPK9,MYC,NFKB1,NFKBIA,NFkB (complex),NOTCH1,NR3C1,PRKCD,RELA,SIRT1,SP1,STAT3
Mouse_DE_contrast_genotype_RAGE_KO_vs_RAGE_control - 2020-01-24 12:50 PM		lysophosphatidic acid		chemical - other						3.61e-05	CACNA2D1,Ccl2,CSF1,CXCL3,DUSP1,HYOU1,IL15,LIF,PLAUR,VCAM1	Ap1,FOS,HIF1A,IL10,JUN,Jnk,NFKB1,NFKBIA,NFkB (complex),NR3C1,RELA,RELB,STAT3,TP53,lysophosphatidic acid
Mouse_DE_contrast_genotype_RAGE_KO_vs_RAGE_control - 2020-01-24 12:50 PM		NFE2L2		transcription regulator						3.69e-05	ABCC2,ACE2,AHR,Ccl2,Ces1g,COL4A2,CXCL3,EPHX1,GNA14,GPX3,HYOU1,INMT,MGST3,NOS2,Pmaip1,PPARGC1A,PSAT1,SLC1A4,SLC38A3,SLC6A9,SOD3,TGFB1,VCAM1	Ap1,EP300,HMOX1,IL13,IL4,JUN,NFE2L2,NFKB1,NFKBIA,NFkB (complex),NR3C1,RELA,RELB,STAT1,STAT3,STAT6
Mouse_DE_contrast_genotype_RAGE_KO_vs_RAGE_control - 2020-01-24 12:50 PM		PDX1		transcription regulator						3.75e-05	ACE2,ALB,ALDOB,ATP2A2,Ccl2,CD44,FGFR1,GALNT18,ID1,ID3,IGFBP3,PC,Pmaip1,TXNIP	CEBPB,ESR1,FOXO1,Histone h3,Insulin,NR3C1,PDX1,PPARA,RNA polymerase II,SP1,STAT3
Mouse_DE_contrast_genotype_RAGE_KO_vs_RAGE_control - 2020-01-24 12:50 PM		D-fructose		chemical - endogenous mammalian						3.88e-05	Ccl2,Ccl7,FASN,TGFB1,THBS1,TIMP1,TIMP3	Ap1,D-fructose,H2AX,HIF1A,IFNG,LEP,NFKBIA,NFkB (complex),NR1H4,Nr1h,PPARG,RELA,SIRT1,SP1,STAT3,TNF
Mouse_DE_contrast_genotype_RAGE_KO_vs_RAGE_control - 2020-01-24 12:50 PM		BDNF		growth factor						3.91e-05	AGRN,ATP5MC2,CSPG4,DUSP1,FLNA,FLNB,FOSB,GLUL,LAMC1,MAP1B,NOS2,PLXNB2,RGS4,RPL37A,Sik1,SPRY2,SYNPO,THBS1,TXNIP	Ap1,BDNF,CREBBP,HIF1A,JUN,L-glutamic acid,MAP2K1/2,NFKB1,NFkB (complex),NR3C1,PI3K (complex),RELA,SMAD3,STAT3,cocaine
Mouse_DE_contrast_genotype_RAGE_KO_vs_RAGE_control - 2020-01-24 12:50 PM		TAZ		enzyme						3.94e-05	AMPH,BASP1,CD44,CDH2,DUSP1,KIT,LCP1,NOS2,RGS4,TGFB1	HIF1A,NFKB1,NFKBIA,NFkB (complex),RELA,STAT3,TAZ
Mouse_DE_contrast_genotype_RAGE_KO_vs_RAGE_control - 2020-01-24 12:50 PM		NOS2	0.041	enzyme						3.98e-05	ATP2A2,Ccl2,Ccl7,CD44,COL4A1,CXCL3,FASN,H2-T10,NOS2,PC,PPARGC1A,Tcf7,TGFB1,TIMP1	Ap1,FOS,HIF1A,IFNG,IL10,IL12 (complex),JUN,Jnk,NFKB1,NFKBIA,NFkB (complex),NOS2,RELA,STAT3
Mouse_DE_contrast_genotype_RAGE_KO_vs_RAGE_control - 2020-01-24 12:50 PM		FOS		transcription regulator						4.11e-05	AKR1D1,C3,Ccl7,CD44,CLDN2,COL16A1,COL18A1,FASN,FOSB,LTBP2,LTBP3,MYH9,NET1,PLAT,PLAUR,Pmaip1,PMEPA1,RGS4,RPS18,SERPINE2,SLC10A2,SLPI,SULF2,TGFB1,TIMP1,VCAM1,WNT7B	Ap1,CCND1,CTNNB1,ESR1,ESR2,FOS,GATA4,HIF1A,JUN,MYC,NFKB1,NFKBIA,NFkB (complex),NR3C1,RELA,RELB,SP1,STAT3,TP53
Mouse_DE_contrast_genotype_RAGE_KO_vs_RAGE_control - 2020-01-24 12:50 PM		NR1H4		ligand-dependent nuclear receptor						4.23e-05	ABCC2,C3,Ccl2,CEBPB,Ces1g,FASN,NOS2,PPARGC1A,SLC10A2,Sult1a1,TGFB1,TIMP1,TXNIP	Ap1,CEBPB,EGR1,ESR2,FOXO1,IL1B,Insulin,JUN,LEP,NFKB1,NFKBIA,NFkB (complex),NR0B2,NR1H4,NR3C1,Nr1h,PPARA,PPARG,RELA,SP1,STAT3,obeticholic acid
Mouse_DE_contrast_genotype_RAGE_KO_vs_RAGE_control - 2020-01-24 12:50 PM		11,12-epoxyeicosatrienoic acid		chemical - endogenous mammalian						4.25e-05	CD44,CYP4A11,DUSP1,PLAT,VCAM1	11,12-epoxyeicosatrienoic acid,Akt,Ap1,HIF1A,NFkB (complex),NfkB1-RelA,RELA
Mouse_DE_contrast_genotype_RAGE_KO_vs_RAGE_control - 2020-01-24 12:50 PM		RICTOR		other						4.41e-05	ATP5MC2,ATP6V0C,FAU,NDUFA6,NDUFA7,NDUFS8,OAS2,RGS16,Rpl34 (includes others),RPL41,RPS18,RPS21,SLC10A2,SUCNR1,UQCR10,UQCR11,VCAM1
Mouse_DE_contrast_genotype_RAGE_KO_vs_RAGE_control - 2020-01-24 12:50 PM		TLR9		transmembrane receptor						4.51e-05	Ccl2,Ccl7,CD40,CERK,CSF1,CSF2,CXCL3,DUSP1,NOS2,OAS2,OAS3,SCN9A,TGFB1,TIMP1,TNFRSF1B,VAV2	Ap1,HIF1A,IFNG,IL10,IL1B,Immunoglobulin,JUN,NFATC2,NFKB1,NFKBIA,NFkB (complex),NR4A1,RELA,STAT3,TLR9,cytokine
Mouse_DE_contrast_genotype_RAGE_KO_vs_RAGE_control - 2020-01-24 12:50 PM		IFN Beta		group						4.57e-05	CD40,CD74,CEBPB,DUSP1,HLA-A,IL15,NOS2,OAS2,OAS3,SLC16A6,SPRY2,TGFB1	HIF1A,IFN Beta,IFNAR1,IFNG,IL1B,IRF3,Ifnar,JUN,NFKB1,NFKBIA,NFkB (complex),RELA,SMAD3,SMAD4,STAT1,STAT3,STAT6
Mouse_DE_contrast_genotype_RAGE_KO_vs_RAGE_control - 2020-01-24 12:50 PM		GNAQ		enzyme						4.65e-05	ANXA3,ATP2A2,Ccl2,CD44,CDC6,CSPG4,CXCL3,FST,MAPK11,PLAT,PLAUR	Ap1,ERK1/2,FOS,GNAQ,HIF1A,IKBKB,JUN,Jnk,NFKB1,NFKBIA,NFkB (complex),NR3C1,P38 MAPK,RELA,STAT3,TP53
Mouse_DE_contrast_genotype_RAGE_KO_vs_RAGE_control - 2020-01-24 12:50 PM		cocaine		chemical drug						4.72e-05	ADCY1,CACNA2D1,Ccl2,DUSP1,FHL2,FOSB,LAMC2,NOS2,PDGFB,PPRC1,Sik1,SLC1A2,THBS1,UBASH3B	Akt,Ap1,CREBBP,DUSP1,EP300,FOS,HIF1A,JUN,Jnk,L-glutamic acid,MAPK1,NFKB1,NFkB (complex),NfkB1-RelA,RELA,STAT1,STAT3,ZFP36,cocaine
Mouse_DE_contrast_genotype_RAGE_KO_vs_RAGE_control - 2020-01-24 12:50 PM		DICER1		enzyme						4.79e-05	CD44,CDKN2B,COL18A1,ID3,IGF2R,ITGA2,ITGA5,ITGAV,LCP1,MCAM,RGS5,SCN9A,SERPINA1,SFRP5,SPRY2,SYNPO,THBS1,WNT7B	DICER1,ERBB2,ESR2,FOS,NFKBIA,SP1,TP53
Mouse_DE_contrast_genotype_RAGE_KO_vs_RAGE_control - 2020-01-24 12:50 PM		gentamicin		chemical drug						4.98e-05	ABCC2,ALPL,CBS/CBSL,Ccl2,CEBPB,HYOU1,IGFBP3,NOS2,PC,PSAT1,RBP4,Sult1a1,TGFB1,TIMP1,TTC36,VCAM1	Ap1,CAT,HIF1A,JUN,MAPK8,NFKBIA,NFkB (complex),NR3C1,P38 MAPK,RELA,SIRT1,STAT3,Sod,gentamicin
Mouse_DE_contrast_genotype_RAGE_KO_vs_RAGE_control - 2020-01-24 12:50 PM		LIPE		enzyme						5.01e-05	CD74,CEBPB,FASN,G0S2,INMT,NET1,PC,PPARGC1A,RAMP1,RBP4,RGS5	AKT1,CREBBP,FOXO1,FOXO3,LIPE,NFkB (complex),NR1H3,PPARA,PPARD,PPARG,PPARGC1A,TP53,fatty acid
Mouse_DE_contrast_genotype_RAGE_KO_vs_RAGE_control - 2020-01-24 12:50 PM		NR3C1		ligand-dependent nuclear receptor						5.01e-05	ACAT1,AQP5,CARD10,Ccl2,CEBPB,CSF2,CXCL3,DUSP1,GLIPR1,GLUL,GPX3,IER2,IGFALS,IL15,ITGAV,Ivl,LIF,MAP3K14,MPC2,NOS2,PC,SERPINA1,SLC10A2,TGFB1,THBS1,TIMP3,TNFAIP2,TNFRSF1B,TNFRSF21,TRAF1,VCAM1	Ap1,FOS,HIF1A,JUN,NFKB1,NFKBIA,NFkB (complex),NR3C1,PPARA,RELA,RELB,STAT3,TNF,TP53,dexamethasone
Mouse_DE_contrast_genotype_RAGE_KO_vs_RAGE_control - 2020-01-24 12:50 PM		IGF2		growth factor						5.09e-05	Ccl2,CDC6,DUSP1,IER2,IGF2R,IGFBP3,ITGA5,NOS2,PDGFB,PIM1,RGS16,RRM2,SLC20A1	Ap1,EGR1,ESR1,FOXO1,FOXO3,HGF,HIF1A,Histone h3,IGF1,IGF2,INS,INSR,JUN,NFKB1,PPARA,RELA,RNA polymerase II,SP1,SREBF1,STAT5A,TP53
Mouse_DE_contrast_genotype_RAGE_KO_vs_RAGE_control - 2020-01-24 12:50 PM		bleomycin		chemical drug						5.59e-05	C3,Ccl2,FGFR1,ID1,KLF15,LTBP2,MSN,NOS2,PLAT,PPARGC1A,TGFB1,THBS1,TIMP1,TIMP3	Ap1,CEBPB,HGF,HIF1A,JUN,NFKB1,NFKBIA,NFkB (complex),RELA,SMAD3,SMAD4,SMAD7,SP1,STAT3,TGFB1,TNF,TP53,Tgf beta,bleomycin
Mouse_DE_contrast_genotype_RAGE_KO_vs_RAGE_control - 2020-01-24 12:50 PM		SMARCB1		transcription regulator						5.75e-05	ACAT1,AMPH,CD44,CDC6,COL18A1,CSF1,Cyp2d9 (includes others),CYP4A11,CYP4F8,FBP1,OAS3,PC,PLXNB2
Mouse_DE_contrast_genotype_RAGE_KO_vs_RAGE_control - 2020-01-24 12:50 PM		benzo(a)pyrene		chemical toxicant						5.79e-05	AHR,EPHX1,FASN,FST,GNA14,GPC1,LCP1,RGS5,SERPINA1,SLC1A4,SOD3,TGFB1,THBS1,TNFAIP2,YPEL3	Ap1,EGF,EGR1,HIF1A,JUN,RELA,benzo(a)pyrene
Mouse_DE_contrast_genotype_RAGE_KO_vs_RAGE_control - 2020-01-24 12:50 PM		AIP		transcription regulator						5.91e-05	ADGRV1,AHR,DUSP1,GNG11,GPR39,RGS16,RGS4
Mouse_DE_contrast_genotype_RAGE_KO_vs_RAGE_control - 2020-01-24 12:50 PM		Hsp70		group						5.91e-05	Ccl2,CD40,CXCL3,IL15,Madcam1,NOS2,VCAM1	Ap1,CD40,CREBBP,HIF1A,Hsp70,MYD88,NFATC2,NFKB1,NFKBIA,NFkB (complex),RELA,STAT1,STAT3,TLR2,TLR4
Mouse_DE_contrast_genotype_RAGE_KO_vs_RAGE_control - 2020-01-24 12:50 PM		ITGA5	0.017	transmembrane receptor						5.91e-05	CD40,CD44,CDH2,CEBPB,IHH,NOS2,PLAUR	Ap1,CREBBP,CTNNB1,ERK1/2,HDAC1,HIF1A,ITGA5,ITGB1,JUN,NFKB1,NFkB (complex),NR3C1,P38 MAPK,PI3K (complex),Pka,RELA,STAT3
Mouse_DE_contrast_genotype_RAGE_KO_vs_RAGE_control - 2020-01-24 12:50 PM		infliximab		biologic drug						5.92e-05	Ccl2,CDC6,G0S2,IL15,MSC,SLC27A2,SLC7A5,TRAF1	ADIPOQ,EGR1,IL33,JUN,NFATC2,NFKB1,NFKBIA,NFkB (complex),RELA,STAT3,TNFSF11,infliximab
Mouse_DE_contrast_genotype_RAGE_KO_vs_RAGE_control - 2020-01-24 12:50 PM		5-O-mycolyl-beta-araf-(1->2)-5-O-mycolyl-alpha-araf-(1->1')-glycerol		chemical - endogenous non-mammalian						6.1e-05	CD40,CD44,CXCL3,DUSP1,NT5E,RGS16,SERPINE2,TRAF1,VCAM1	5-O-mycolyl-beta-araf-(1->2)-5-O-mycolyl-alpha-araf-(1->1')-glycerol,CXCL8,HIF1A,IL1B,JUN,NFKB1,NFKBIA,NFkB (complex),RELA,STAT3,TNF
Mouse_DE_contrast_genotype_RAGE_KO_vs_RAGE_control - 2020-01-24 12:50 PM		sirolimus		chemical drug						6.58e-05	ATP6V0C,Ccl2,CD40,CEBPB,CSF1,DOT1L,FASN,ID1,NDUFA6,NOS2,PDGFB,PIM1,PLAUR,PPARGC1A,RPL37A,RPL41,RPS12,RPS18,RPS21,SFN,SLC1A2,SLC38A3,TGFB1,TIMP1,TOP2A,VCAM1	Ap1,FOS,HIF1A,IFNG,JUN,Jnk,NFKBIA,NFkB (complex),NR3C1,P38 MAPK,RELA,SMAD3,SMAD4,STAT1,STAT3,VEGFA,sirolimus
Mouse_DE_contrast_genotype_RAGE_KO_vs_RAGE_control - 2020-01-24 12:50 PM		metribolone		chemical reagent						6.68e-05	AKAP12,AKNA,AKR1D1,ATP6V0C,CDC6,CDKN2B,FASN,FHL2,LIFR,MCEE,MGST3,MPC2,NDUFA6,NDUFA7,NDUFS8,NNMT,NOS2,PMEPA1,SVIL,THBS1,TXNIP,UQCR10	Ap1,CREBBP,CTNNB1,EP300,ESR1,Histone h3,JUN,MYC,NFkB (complex),Notch,RAF1,RNA polymerase II,SP1,STAT3,metribolone
Mouse_DE_contrast_genotype_RAGE_KO_vs_RAGE_control - 2020-01-24 12:50 PM		camptothecin		chemical drug						6.77e-05	ABCC2,BAMBI,CD40,Ces1b/Ces1c,CSF1,CSF2,CXCL3,FOSB,GLIPR1,HLA-A,HLA-F,ID1,ID3,IGFBP3,IQGAP2,NOS2,PDLIM7,PEG3,RRM2,SFN,SLPI,SPRY2,TGFB1,TNFRSF1B,TNS3,TRAF1,VAV2,VCAM1	Ap1,E2F1,HIF1A,JUN,NFKB1,NFKBIA,NFkB (complex),NR3C1,PRKCA,RELA,RELB,RNA polymerase II,SMAD1/5,SP1,STAT3,TP53,camptothecin
Mouse_DE_contrast_genotype_RAGE_KO_vs_RAGE_control - 2020-01-24 12:50 PM		NRAS		enzyme						6.95e-05	AGRN,AKAP12,CDC6,CDKN2B,EPHX1,ETS1,EXO1,HLA-A,IGHM,ITGA2,ITIH2,SBNO2,SERPINE2,SESN1	Ap1,JUN,MYC,NFkB (complex),NRAS,RAF1,STAT3
Mouse_DE_contrast_genotype_RAGE_KO_vs_RAGE_control - 2020-01-24 12:50 PM		IL37		cytokine						6.97e-05	CSF1,CSF2,CXCL3,TIMP1,VCAM1	Ap1,HIF1A,IL10,IL17A,IL18,IL1A,IL37,JUN,NFKB1,NFKBIA,NFkB (complex),RELA,STAT3
Mouse_DE_contrast_genotype_RAGE_KO_vs_RAGE_control - 2020-01-24 12:50 PM		selenomethylselenocysteine		chemical - endogenous mammalian						6.97e-05	CES1,CXCL3,PLAUR,RPS12,TIMP3
Mouse_DE_contrast_genotype_RAGE_KO_vs_RAGE_control - 2020-01-24 12:50 PM		methylnitrosourea		chemical toxicant						7.02e-05	CXCL3,FASN,ID1,PLAUR,RPS12,TIMP3	E2F1,EGR1,HIF1A,IGF1,IKBKB,JUN,NFKBIA,NFkB (complex),NR3C1,RELA,SP1,TP53,methylnitrosourea
Mouse_DE_contrast_genotype_RAGE_KO_vs_RAGE_control - 2020-01-24 12:50 PM		5-N-ethylcarboxamido adenosine		chemical reagent						7.05e-05	ALB,Ccl2,CDKN2B,CES1,IER2,NOS2,NT5E,TGFB1,THBS1,TXNIP	5-N-ethylcarboxamido adenosine,ADORA2B,Ap1,HIF1A,IL6,JUN,NFKB1,NFKBIA,NFkB (complex),NR3C1,NT5E,P38 MAPK,RELA,STAT3,VEGFA
Mouse_DE_contrast_genotype_RAGE_KO_vs_RAGE_control - 2020-01-24 12:50 PM		L-glutamic acid		chemical - endogenous mammalian						7.05e-05	Ccl2,CDH2,FASN,FMO2,FOSB,MAP1B,NOS2,PPARGC1A,SLC1A2,TIMP1	AKT1,Akt,Ap1,CREBBP,FOS,FOXO1,FOXO3,HIF1A,JUN,Jnk,L-glutamic acid,MAPK14,MAPK8,NFkB (complex),NR3C1,NfkB1-RelA,PPARGC1A,RELA,SIRT1,STAT3,TP53
Mouse_DE_contrast_genotype_RAGE_KO_vs_RAGE_control - 2020-01-24 12:50 PM		Interferon alpha		group						7.08e-05	A4GALT,C3,CD40,CSF2,CXCL3,DYNLT1,FASN,FOSL2,HLA-A,HLA-F,IL15,LIF,NOS2,NT5E,OAS2,OAS3,PIM1,PLAT,SAMD9L,SLFN13,SPRY2,TGFB1,VCAM1	HIF1A,IFNAR1,IFNB1,IFNG,IRF3,Interferon alpha,NFKBIA,NFkB (complex),RELA,SMAD3,SMAD4,STAT1,STAT3,STAT6
Mouse_DE_contrast_genotype_RAGE_KO_vs_RAGE_control - 2020-01-24 12:50 PM		KLF11		transcription regulator						7.19e-05	CEBPB,ITGA2,ITGAV,PDGFB,PLAT,PPARGC1A,SERPINA1,TGFB1,THBS1,TIMP1,TIMP3	FOXO1,FOXO3,INS,Ins1,KLF11,NR0B2,PPARA,PPARG,SMAD7,SP1,SREBF1
Mouse_DE_contrast_genotype_RAGE_KO_vs_RAGE_control - 2020-01-24 12:50 PM		TCF3		transcription regulator						7.22e-05	BLNK,C15orf39,CDKN2B,CERK,Clec2d (includes others),HYOU1,ID3,IGHM,KIT,PLCG2,RGS16,RRM2,SAMD9L,SDF2L1,SERINC5,SLC12A2,SLC7A5,TOP2A,ZC3H12A
Mouse_DE_contrast_genotype_RAGE_KO_vs_RAGE_control - 2020-01-24 12:50 PM		CSF3		cytokine						7.28e-05	Ccl2,CD44,CEBPB,CXCL3,ETS1,JAK3,KIT,LTF,PIM1,TGFB1,TNFRSF1B,VCAM1,YPEL3	Ap1,CSF3,FOS,HIF1A,IL6,JUN,Jnk,NFKB1,NFKBIA,NFkB (complex),NR3C1,P38 MAPK,RELA,STAT3,TNFRSF1A
Mouse_DE_contrast_genotype_RAGE_KO_vs_RAGE_control - 2020-01-24 12:50 PM		LEPR		transmembrane receptor						7.28e-05	ATP2A2,Ccl2,COL4A1,FASN,IGFBP3,LIF,NOS2,PC,PPARGC1A,RNASET2,TGFB1,TIMP1,TIMP3	ADIPOQ,Ap1,EGR1,FOXO1,FOXO3,IL1B,INS,JUN,KLF11,LEP,LEPR,NFE2L2,NFKB1,NFKBIA,NFkB (complex),Nr1h,PPARA,PPARG,RELA,SP1,SREBF1,STAT3,cholesterol
Mouse_DE_contrast_genotype_RAGE_KO_vs_RAGE_control - 2020-01-24 12:50 PM		Map3k7		kinase						7.35e-05	Ccl2,Ccl7,CSF2,CXCL3,FASN,IL15,SESN1,VCAM1	CTNNB1,Ccl2,HIF1A,IL1B,JINK1/2,JUN,Map3k7,NFKB1,NFKBIA,NFkB (complex),RELA,STAT3,TP53
Mouse_DE_contrast_genotype_RAGE_KO_vs_RAGE_control - 2020-01-24 12:50 PM		TIMP3	0.002	other						7.69e-05	BAMBI,CEBPB,KIT,LAMC2,TGFB1,THBS1,ZEB2	Ap2,HIF1A,IL6,JUN,NFKB1,NFKBIA,NFkB (complex),RELA,RELB,STAT3,TGFA,TIMP3,TNF
Mouse_DE_contrast_genotype_RAGE_KO_vs_RAGE_control - 2020-01-24 12:50 PM		cytokine		group						7.72e-05	CD40,CSF1,CSF2,CXCL3,DUSP1,LIF,NOS2,PLAT,PLAUR,TIMP1,TNFRSF1B,VCAM1	Ap1,FOS,HIF1A,IL1,JUN,Jnk,NFKB1,NFKBIA,NFkB (complex),NR3C1,RELA,RELB,STAT3,TP53,cytokine
Mouse_DE_contrast_genotype_RAGE_KO_vs_RAGE_control - 2020-01-24 12:50 PM		diethylstilbestrol		chemical drug						7.95e-05	AHR,ALPL,C3,CPE,HLA-A,IGFBP3,LTBP2,LTF,PDGFB,PIM1,RGS4,RGS5,RIN2,SCN7A,SFN,SLPI,TGFB1,TOP2A	FSH,JUN,NFkB (complex),SMAD3,diethylstilbestrol
Mouse_DE_contrast_genotype_RAGE_KO_vs_RAGE_control - 2020-01-24 12:50 PM		vancomycin		biologic drug						8.02e-05	C3,CAPN6,CD44,CSF2,FMO2,FXYD5,LAMC2,SOD3,TIMP1
Mouse_DE_contrast_genotype_RAGE_KO_vs_RAGE_control - 2020-01-24 12:50 PM		Collagen type V		complex						8.29e-05	ITGA2,ITGA5,ITGAV	Collagen type V,FN1,RELA,SMAD3,SP1,STAT3,TP53
Mouse_DE_contrast_genotype_RAGE_KO_vs_RAGE_control - 2020-01-24 12:50 PM		pyridoxal phosphate-6-azophenyl-2',4'-disulfonic acid		chemical reagent						8.29e-05	Ccl2,NOS2,THBS1	ATP,Ap1,CEBPB,ERK1/2,IL1B,JUN,NFKB1,NFKBIA,NFkB (complex),NR3C1,RELA,STAT3,norepinephrine,pyridoxal phosphate-6-azophenyl-2',4'-disulfonic acid
Mouse_DE_contrast_genotype_RAGE_KO_vs_RAGE_control - 2020-01-24 12:50 PM		cigarette smoke		chemical toxicant						8.38e-05	AHR,C3,Ccl2,COL4A2,CSF2,CXCL3,GPX3,NOS2,OAS2,OAS3,PDGFB,SLC1A4,SLC6A9,SOD3,TGFB1,TIMP1	Ap1,C3,CCN1,IRF3,JUN,NFE2L2,NFKB1,NFKBIA,NFkB (complex),RELA,RELB,SMAD3,STAT1,STAT3,STAT6,cigarette smoke
Mouse_DE_contrast_genotype_RAGE_KO_vs_RAGE_control - 2020-01-24 12:50 PM		E. coli B4 lipopolysaccharide		chemical toxicant						8.63e-05	Ccl2,CD40,CSF2,CXCL3,FOSB,GLIPR1,GNA14,HLA-A,IL15,LCP1,NOS2,PIM1,PLAUR,STAB1,TNFRSF1B,TXNIP,VCAM1	Ap1,E. coli B4 lipopolysaccharide,ERK1/2,HIF1A,IFNG,IL1B,JUN,MYD88,NFKB1,NFKBIA,NFkB (complex),RELA,SMAD3,STAT1,STAT3,STAT6
Mouse_DE_contrast_genotype_RAGE_KO_vs_RAGE_control - 2020-01-24 12:50 PM		GPER1		g-protein coupled receptor						8.73e-05	DUSP1,FASN,FOSB,IER2,LTF,RGS16,RND1	CEBPB,CREBBP,EP300,ESR1,ESR2,FOXO1,GPER1,HIF1A,Insulin,JUN,MAPK1,NFKBIA,NFkB (complex),NR3C1,PPARA,RELA,STAT3,TNF,beta-estradiol,estrogen receptor
Mouse_DE_contrast_genotype_RAGE_KO_vs_RAGE_control - 2020-01-24 12:50 PM		brefeldin A		chemical - endogenous non-mammalian						8.73e-05	ATP2A2,CD44,CEBPB,CXCL3,HLA-A,THBS1,TIMP1	Ap1,F2R,FOS,HIF1A,IL6,JUN,LEP,NFKB1,NFKBIA,NFkB (complex),PPARG,RELA,SP1,STAT3,TP53,brefeldin A,lipopolysaccharide
Mouse_DE_contrast_genotype_RAGE_KO_vs_RAGE_control - 2020-01-24 12:50 PM		COL18A1	0.001	other						8.77e-05	EPHB2,ETS1,FGFR1,ID1,ID3,ITGAV,NOS2,THBS1,TNFRSF21	Akt,Ap1,COL18A1,ERK,HIF1A,JUN,NFKB1,NFKBIA,NFkB (complex),NOTCH1,NR3C1,NfkB1-RelA,P38 MAPK,PTEN,RELA,SP1,STAT3,TP53,VEGFA
Mouse_DE_contrast_genotype_RAGE_KO_vs_RAGE_control - 2020-01-24 12:50 PM		RIPK2		kinase						9.06e-05	Ccl2,CD40,CXCL3,FASN,NOS2,PPARGC1A,TRAF1,VCAM1	Ap1,FOS,IL13,IL4,JUN,MAPK14,NFKB1,NFKBIA,NFkB (complex),NR3C1,P38 MAPK,RELA,RELB,RIPK2,STAT3,STAT6
Mouse_DE_contrast_genotype_RAGE_KO_vs_RAGE_control - 2020-01-24 12:50 PM		Histone h3		group						9.5e-05	AKAP12,AQP5,Ccl2,CD40,CDC6,CDKN2B,CSPG4,FASN,FGFR1,ID1,IGF2R,IGFBP3,NDUFA7,Nes,NOS2,PALLD,POLD4,PPARGC1A,RGS4,SLC16A6,TBX1,TOP2A,VAMP8	Ap1,CEBPB,EP300,ESR1,ESR2,Histone h3,RELA,RNA polymerase II,SMAD3,SMAD4,SP1,STAT3,TP53,estrogen receptor
Mouse_DE_contrast_genotype_RAGE_KO_vs_RAGE_control - 2020-01-24 12:50 PM		ZFHX3		transcription regulator						9.57e-05	ALB,HLA-A,ID3,Nes,RGS16,RPS12,RPS28,SERPINA1,UQCR10
Mouse_DE_contrast_genotype_RAGE_KO_vs_RAGE_control - 2020-01-24 12:50 PM		ZFP36		transcription regulator						9.57e-05	CDC6,CSF2,CXCL3,LTF,PIM1,PLAUR,TOP2A,TRAF1,VCAM1	Ap1,CTNNB1,FOXO1,IL6,JUN,NFKB1,NFKBIA,NFkB (complex),NOTCH1,RELA,RELB,SMAD3,SMAD4,STAT1,STAT3,Vegf,ZFP36
Mouse_DE_contrast_genotype_RAGE_KO_vs_RAGE_control - 2020-01-24 12:50 PM		NORAD		other						9.71e-05	BASP1,COL4A1,COL4A2,ID3,IGFBP3,THBS1
Mouse_DE_contrast_genotype_RAGE_KO_vs_RAGE_control - 2020-01-24 12:50 PM		XDH		enzyme						9.71e-05	Ccl2,CEBPB,CXCL3,DUSP1,ID3,PLAUR	Ap1,CYBB,ERK1/2,FOS,FOXO1,FOXO3,IL1B,INS,JUN,Jnk,NFKB1,NFKBIA,NFkB (complex),PPARA,RELA,SP1,SREBF1,STAT3,XDH
Mouse_DE_contrast_genotype_RAGE_KO_vs_RAGE_control - 2020-01-24 12:50 PM		BMP2		growth factor						0.0001	ADAMTS7,ALPL,CLIC4,CSF1,ETS1,FGFR1,FOSB,FST,ID1,ID3,IHH,PCSK6,TIMP1,TIMP3	Ap1,BMP2,CTNNB1,EGR1,ERK1/2,HIF1A,JUN,MYC,NFKB1,NFkB (complex),RELA,SMAD1,SMAD2,SMAD3,SMAD4,SMAD5,SP1,STAT3,TCF,TP53,prostaglandin E2
Mouse_DE_contrast_genotype_RAGE_KO_vs_RAGE_control - 2020-01-24 12:50 PM		JUNB		transcription regulator						0.000101	C3,Ccl7,CSF2,CXCL3,DUSP1,FASN,ITGAV,PLAUR,TIMP1,TIMP3,VAMP8	CEBPB,FN1,FOS,HIF1A,JUN,JUNB,NFKB1,NFKBIA,NFkB (complex),NR3C1,RELA,SMAD3,SMAD4,SMAD7,SP1,STAT3,TNF,TP53
Mouse_DE_contrast_genotype_RAGE_KO_vs_RAGE_control - 2020-01-24 12:50 PM		IL1		group						0.000102	AHR,ALB,C3,Ccl2,CD40,CSF1,CSF2,CXCL3,DUSP1,FST,KIT,LIF,NOS2,PPARGC1A,RBP4,TGFB1,TIMP1,TNFRSF1B,VCAM1	Ap1,HIF1A,IL1,IL6,JUN,MYD88,NFKB1,NFKBIA,NFkB (complex),RELA,SMAD3,STAT3,cytokine,hyaluronic acid
Mouse_DE_contrast_genotype_RAGE_KO_vs_RAGE_control - 2020-01-24 12:50 PM		phosphate		chemical - endogenous mammalian						0.000104	ACAT1,ALPL,SDF2L1,SLC20A1,TGFB1,TIMP1,Tpm2,UQCR11,ZFP30
Mouse_DE_contrast_genotype_RAGE_KO_vs_RAGE_control - 2020-01-24 12:50 PM		RORC		ligand-dependent nuclear receptor						0.000105	AKR1D1,CSF2,CXCL3,CYP4A11,CYP4F8,MGST3,MSC,NNMT,SLC1A2,SLC41A2,SULF2,Sult1a1
Mouse_DE_contrast_genotype_RAGE_KO_vs_RAGE_control - 2020-01-24 12:50 PM		ERG		transcription regulator						0.000106	ARHGAP24,CDH2,COLGALT1,DOCK10,ETS1,FLNB,FLNC,FOSB,PIM1,PLAT,PLAUR,RAPH1,SVIL,THBS1
Mouse_DE_contrast_genotype_RAGE_KO_vs_RAGE_control - 2020-01-24 12:50 PM		Ppp2c		group						0.000107	CDKN2B,DUSP1,ID1,PIM1
Mouse_DE_contrast_genotype_RAGE_KO_vs_RAGE_control - 2020-01-24 12:50 PM		acetaminophen		chemical drug						0.000108	ABCC2,ALB,Ccl2,CES1,CXCL3,CYP4A11,FLT4,GLUL,IGFBP3,NOS2,PLAUR,SLC27A2,VCAM1	Ap1,CCL5,ERK1/2,FOS,JUN,Jnk,NFKB1,NFKBIA,NFkB (complex),PPARG,PTGS2,RELA,STAT1,STAT3,Sod,TP53,acetaminophen
Mouse_DE_contrast_genotype_RAGE_KO_vs_RAGE_control - 2020-01-24 12:50 PM		chelerythrine		chemical drug						0.000109	Ccl2,CXCL3,NOS2,PIM1,VCAM1	ATP,Ap1,ERK1/2,FOS,IL6,ITGB2,JUN,Jnk,NFKB1,NFKBIA,NFkB (complex),NR3C1,RELA,STAT1,STAT3,chelerythrine
Mouse_DE_contrast_genotype_RAGE_KO_vs_RAGE_control - 2020-01-24 12:50 PM		GNA14	0.029	enzyme						0.000111	AKAP12,ANXA3,CSPG4,CXCL3,FST,LIF,PLAT,PLAUR	GNA14,NFkB (complex),RELA,SMAD3,SMAD4,STAT1,STAT3
Mouse_DE_contrast_genotype_RAGE_KO_vs_RAGE_control - 2020-01-24 12:50 PM		GNA15		enzyme						0.000112	AKAP12,C3,Ccl2,CXCL3,FHL2,FXYD5,GLUL,NEXN,PLAT,TIMP1	Ap1,CHUK,FOS,GNA15,JUN,Jnk,NFKB1,NFKBIA,NFkB (complex),RELA,STAT3,TP73
Mouse_DE_contrast_genotype_RAGE_KO_vs_RAGE_control - 2020-01-24 12:50 PM		erlotinib		chemical drug						0.000114	CD40,CSF2,CXCL3,IGFBP7,IL15,LIF,PDGFB,PLAUR,TNFRSF1B	HIF1A,IL1A,IL6,JUN,NFKB1,NFKBIA,NFkB (complex),RELA,STAT3,TNF,erlotinib
Mouse_DE_contrast_genotype_RAGE_KO_vs_RAGE_control - 2020-01-24 12:50 PM		sphingosine-1-phosphate		chemical - endogenous mammalian						0.000114	Ccl2,CD44,ETS1,NOS2,PDGFB,TGFB1,THBS1,TIMP1,VCAM1	Ap1,FOS,JUN,Jnk,NFATC2,NFKB1,NFkB (complex),NR3C1,P38 MAPK,RELA,S1PR2,STAT3,docosahexaenoic acid,sphingosine-1-phosphate
Mouse_DE_contrast_genotype_RAGE_KO_vs_RAGE_control - 2020-01-24 12:50 PM		SYVN1		transporter						0.000116	AHR,CD44,CSPG4,CTPS1,DUSP1,FASN,HLA-A,ITGAV,MCAM,SLC20A1,SLC7A5
Mouse_DE_contrast_genotype_RAGE_KO_vs_RAGE_control - 2020-01-24 12:50 PM		EP300		transcription regulator						0.000118	AKAP12,AQP5,ARHGAP24,ARID5A,CDKN2B,CXCL3,DUSP1,EPHB2,FASN,FOSL2,FRMD4A,ID1,ID3,LAMC2,NOS2,OAS3,PITPNM1,PPARGC1A,SMPD3,SPSB1,TRAF1,TXNIP	Ap1,CREBBP,E2F1,EP300,ESR1,HIF1A,Histone h3,JUN,NFKBIA,NFkB (complex),Notch,PPARG,PTGS2,RELA,RNA polymerase II,SMAD3,SP1,STAT3,TNF,TP53
Mouse_DE_contrast_genotype_RAGE_KO_vs_RAGE_control - 2020-01-24 12:50 PM		RUNX1		transcription regulator						0.000121	ALB,BDH1,CDKN2B,CSF1,CSF2,IGF2R,IGFBP3,ITGA2,ITGAV,MYH9,PLXND1,Tcf7,TIMP1	AR,E2F1,ESR2,FOS,HIF1A,IL4,JUN,NFKBIA,NFkB (complex),NR3C1,PPARG,RUNX1,SMAD2,SP1,STAT3,STAT6,TP53,progesterone
Mouse_DE_contrast_genotype_RAGE_KO_vs_RAGE_control - 2020-01-24 12:50 PM		AGER		transmembrane receptor						0.000122	Ccl2,COL4A1,CSF1,CXCL3,PDGFB,TGFB1,TXNIP,VCAM1	AGER,Ap1,FOS,IL1B,JUN,Jnk,NFKB1,NFKBIA,NFkB (complex),RELA,RELB,STAT3,Sod,Tnf (family)
Mouse_DE_contrast_genotype_RAGE_KO_vs_RAGE_control - 2020-01-24 12:50 PM		Hbb-b1		transporter						0.000123	ATP5MC2,Ccl2,Ccl7,CD44,CD74,NDUFA6,NDUFA7,NDUFS8,VCAM1
Mouse_DE_contrast_genotype_RAGE_KO_vs_RAGE_control - 2020-01-24 12:50 PM		carboplatin		chemical drug						0.000126	ABCC2,CAPN6,CD44,FXYD5,LAMC2,NT5E,TIMP1	Ap1,NFKBIA,NFkB (complex),RELA,SMAD3,carboplatin,hyaluronic acid
Mouse_DE_contrast_genotype_RAGE_KO_vs_RAGE_control - 2020-01-24 12:50 PM		mir-24		microrna						0.000126	AHR,CDH2,CDKN2B,NET1,SPRY2,Tcf7,TGFB1
Mouse_DE_contrast_genotype_RAGE_KO_vs_RAGE_control - 2020-01-24 12:50 PM		decitabine		chemical drug						0.000127	ABCC2,AGRN,AKAP12,Ccl2,CD44,CDH2,CDH6,CDKN2B,CXCL3,DUSP1,FGFR1,FLNC,FOXE1,ID1,IGFBP3,IGFBP7,ITGA2,ITGAV,MGST3,MICALL2,MSN,MYO9B,NOS2,PDGFB,PSAT1,PXDN,SFN,SLC1A2,THBS1,TIMP3,TMEFF2,TOP2A,Tpm2	Ap1,CCND1,CEBPB,CTNNB1,E2F1,HDAC1,JUN,MYC,MYOD1,NFKBIA,NFkB (complex),NR3C1,RB1,RELA,SMAD3,SMAD4,SP1,STAT3,TGFBR2,TP53,decitabine
Mouse_DE_contrast_genotype_RAGE_KO_vs_RAGE_control - 2020-01-24 12:50 PM		MEOX2		transcription regulator						0.000132	CXCL3,ID1,ID3,ITGAV,TRAF1,VCAM1	HIF1A,MEOX2,NFKB1,NFKBIA,NFkB (complex),RELA,STAT3
Mouse_DE_contrast_genotype_RAGE_KO_vs_RAGE_control - 2020-01-24 12:50 PM		mibolerone		chemical drug						0.000132	AHR,AQP5,CD74,FASN,FOSL2,HSD17B11,HYOU1,IGFBP3,LRG1,TIMP3,TOP2A
Mouse_DE_contrast_genotype_RAGE_KO_vs_RAGE_control - 2020-01-24 12:50 PM		Ifnar		group						0.000134	C3,Ccl2,Ccl7,CD40,CD74,HLA-A,IL15,OAS2,VCAM1	HIF1A,IFNB1,IFNG,IL1B,IRF3,Ifnar,JUN,NFKB1,NFKBIA,NFkB (complex),RELA,SMAD3,STAT1,STAT3,STAT6,poly rI:rC-RNA
Mouse_DE_contrast_genotype_RAGE_KO_vs_RAGE_control - 2020-01-24 12:50 PM		trinitrobenzenesulfonic acid		chemical reagent						0.000134	ABCC2,Ccl2,Ccl7,CD44,CXCL3,IL15,NOS2,TGFB1,TIMP1	Ap1,HIF1A,IFNG,NFKB1,NFKBIA,NFkB (complex),NOS2,RELA,RELB,STAT3,TP53,trinitrobenzenesulfonic acid
Mouse_DE_contrast_genotype_RAGE_KO_vs_RAGE_control - 2020-01-24 12:50 PM		miR-199a-5p (and other miRNAs w/seed CCAGUGU)		mature microrna						0.000135	C3,COL4A1,DDR1,ETS1,ID3,LAMC2,RND1,SAMD9L
Mouse_DE_contrast_genotype_RAGE_KO_vs_RAGE_control - 2020-01-24 12:50 PM		HDAC1		transcription regulator						0.000137	AKAP12,BAMBI,CD44,CDC6,DUSP1,GLUL,ID1,LGR6,Nes,NOS2,PDGFB,PPARGC1A,RRM2,SLC1A2,TBX1,TOP2A	AHR,CCND1,E2F1,ESR1,HDAC1,HDAC6,Histone h3,JUN,MYOD1,NFKBIA,NFkB (complex),NR3C1,RB1,RELA,RNA polymerase II,SP1,TP53,vorinostat
Mouse_DE_contrast_genotype_RAGE_KO_vs_RAGE_control - 2020-01-24 12:50 PM		methapyrilene		chemical drug						0.000141	ALB,ALDOB,CBS/CBSL,CES1,CXCL3,CYP4A11,FBP1,IGFALS,PC,SLC27A2,Sult1a1
Mouse_DE_contrast_genotype_RAGE_KO_vs_RAGE_control - 2020-01-24 12:50 PM		EGR1		transcription regulator						0.000142	ATP2A2,BCAR1,Ccl2,Ccl7,CD44,CSF1,CXCL3,ID1,SLC12A2,TGFB1,THBS1,TIMP1,VCAM1	Ap1,CTNNB1,EGR1,ERK1/2,FOS,HIF1A,JUN,MMP9,NFKB1,NFKBIA,NFkB (complex),NR3C1,RELA,STAT3,TNF,TP53,VEGFA
Mouse_DE_contrast_genotype_RAGE_KO_vs_RAGE_control - 2020-01-24 12:50 PM		SMAD4		transcription regulator						0.000145	Ccl2,CDH2,CDKN2B,CSF1,FST,ID1,IHH,JAG2,KLF15,PDGFB,TGFB1,THBS1,TIMP1,TIMP3,Tpm2	AR,Ap1,CEBPB,EP300,JUN,NFkB (complex),NR3C1,P38 MAPK,RB1,SMAD1,SMAD2,SMAD3,SMAD4,SMAD7,SP1,STAT3,TP53,ZEB2
Mouse_DE_contrast_genotype_RAGE_KO_vs_RAGE_control - 2020-01-24 12:50 PM		VCP		enzyme						0.000148	Ccl2,DUSP1,NOS2,VCAM1	Akt,Ap1,CAV1,EGR1,HIF1A,IRF3,JUN,NFE2L2,NFKB1,NFKBIA,NFkB (complex),NR3C1,NfkB1-RelA,P38 MAPK,RELA,SMAD3,STAT3,VCP
Mouse_DE_contrast_genotype_RAGE_KO_vs_RAGE_control - 2020-01-24 12:50 PM		EIF3E		other						0.000152	APLP1,CD40,COL18A1,RIN2,THBS1,ZEB2
Mouse_DE_contrast_genotype_RAGE_KO_vs_RAGE_control - 2020-01-24 12:50 PM		MAPKAPK2		kinase						0.000158	Ccl2,Ccl7,CXCL3,NOS2,PLAT,TOP2A,VCAM1	Ap1,EGR1,FGF2,HIF1A,IL1B,IL6,JUN,MAPKAPK2,NFKB1,NFKBIA,NFkB (complex),RELA,SP1,STAT3,TP53,cytokine
Mouse_DE_contrast_genotype_RAGE_KO_vs_RAGE_control - 2020-01-24 12:50 PM		SERPINF1		other						0.000158	CSPG4,G0S2,LOXL1,NOS2,PPARGC1A,TGFB1,THBS1	Akt,Ap1,E2F1,EGR1,ESR1,FGF2,HIF1A,Histone h3,JUN,NFKBIA,NFkB (complex),NR1H3,NR3C1,NfkB1-RelA,PPARA,PPARD,PPARG,RELA,RNA polymerase II,SERPINF1,SP1,TP53,fatty acid
Mouse_DE_contrast_genotype_RAGE_KO_vs_RAGE_control - 2020-01-24 12:50 PM		levodopa		chemical - endogenous mammalian						0.000158	ADGRB2,ALPL,APLP1,ATP2A2,Clec2d (includes others),COL4A1,DIXDC1,DUSP1,FOSB,FXYD5,GPR39,HLA-A,IQGAP1,MAPK11,MYO9B,NAV1,NT5E,PLCG2,RAMP1,SCUBE3,SH3PXD2B,SLC1A2,SMPD3,STAB1,SYT12,Tpm2,WNT7B,ZEB2,ZNF385B
Mouse_DE_contrast_genotype_RAGE_KO_vs_RAGE_control - 2020-01-24 12:50 PM		captopril		chemical drug						0.000163	ABCC2,CAPN6,CD44,LAMC2,LTBP2,NOS2,TGFB1,TIMP1	AGT,AKT1,ALB,Ap1,CREBBP,CTNNB1,ERK1/2,FOXO1,FOXO3,HIF1A,JUN,MMP9,NFKB1,NFkB (complex),PPARGC1A,RELA,TP53,captopril
Mouse_DE_contrast_genotype_RAGE_KO_vs_RAGE_control - 2020-01-24 12:50 PM		zofenopril		chemical drug						0.000163	Ccl2,CSF1,TIMP1	HIF1A,NFKB1,NFKBIA,NFkB (complex),RELA,STAT3,zofenopril
Mouse_DE_contrast_genotype_RAGE_KO_vs_RAGE_control - 2020-01-24 12:50 PM		PTEN		phosphatase						0.000175	C3,Ccl2,CD40,CD44,CDKN2B,CEBPB,DUSP1,ETS1,FASN,FGFR1,G0S2,GPX3,IGFBP3,INMT,MCAM,NOS2,PIM1,PLXNB2,PPARGC1A,SCTR,SLC20A1,SLC4A11,SPRY2,SULF2,TGFB1,THBS1,VCAM1,WDR45,YPEL3	Akt,Ap1,E2F1,EGR1,ERK1/2,HIF1A,IGF1,JUN,NFKB1,NFKBIA,NFkB (complex),NR3C1,NfkB1-RelA,PI3K (complex),PTEN,RELA,SP1,STAT3,TP53
Mouse_DE_contrast_genotype_RAGE_KO_vs_RAGE_control - 2020-01-24 12:50 PM		LGR4		transmembrane receptor						0.000175	AHR,BLVRB,CSF2,GLUL,SLC1A2,ZEB2	LGR4,NFKB1,NFKBIA,NFkB (complex),RELA,RELB,STAT3
Mouse_DE_contrast_genotype_RAGE_KO_vs_RAGE_control - 2020-01-24 12:50 PM		PRKAA		group						0.000175	Ccl2,DUSP1,FASN,HYOU1,NOS2,PPARGC1A	AKT1,Akt,Ap1,CREBBP,FOS,FOXO1,FOXO3,H2AX,HIF1A,JUN,Jnk,NFkB (complex),NR1H3,NR1H4,NfkB1-RelA,Nr1h,PPARA,PPARD,PPARG,PPARGC1A,PRKAA,RELA,SIRT1,STAT3,TP53,fatty acid
Mouse_DE_contrast_genotype_RAGE_KO_vs_RAGE_control - 2020-01-24 12:50 PM		pentoxifylline		chemical drug						0.000175	Ccl2,CXCL3,NOS2,TGFB1,TIMP1,VCAM1	Ap1,FOS,HIF1A,IL10,JUN,MAPK14,NFKB1,NFKBIA,NFkB (complex),NOS2,NR3C1,P38 MAPK,RELA,STAT3,TP53,pentoxifylline
Mouse_DE_contrast_genotype_RAGE_KO_vs_RAGE_control - 2020-01-24 12:50 PM		Notch		group						0.000178	CDKN2B,DUSP1,FLT4,ID1,ID3,Nes,NET1,ZEB2	CEBPB,Notch,SMAD3,SMAD4,SMAD7,SP1,STAT3
Mouse_DE_contrast_genotype_RAGE_KO_vs_RAGE_control - 2020-01-24 12:50 PM		cerivastatin		chemical drug						0.000178	CD40,NET1,NOS2,PCSK9,PLAT,PLAUR,TGFB1,VCAM1	Ap1,CD40LG,FOS,HIF1A,JUN,Jnk,LDL,NFATC2,NFKB1,NFKBIA,NFkB (complex),RELA,STAT3,TNF,cerivastatin
Mouse_DE_contrast_genotype_RAGE_KO_vs_RAGE_control - 2020-01-24 12:50 PM		ERK		group						0.000182	Ccl2,Ccl7,CSF2,DUSP1,ETS1,FOSL2,FST,HMGA1,ITGAV,LIF,MCAM,RGS4,SFN,THBS1,TIMP1	Ap1,ERK,ERK1/2,FOS,HIF1A,IL10,JUN,NFKB1,NFKBIA,NFkB (complex),NR3C1,RELA,STAT3,TNF,TP53
Mouse_DE_contrast_genotype_RAGE_KO_vs_RAGE_control - 2020-01-24 12:50 PM		LGALS3		other						0.000185	Ccl2,COL4A1,CTSF,CXCL3,ITGAV,NOS2,PPARGC1A,TGFB1,VCAM1	ALB,Akt,Ap1,CEBPB,CSF3,HIF1A,JUN,LGALS3,NFKB1,NFKBIA,NFkB (complex),NfkB1-RelA,RELA,RELB,SAA,STAT3,STAT5A
Mouse_DE_contrast_genotype_RAGE_KO_vs_RAGE_control - 2020-01-24 12:50 PM		HNF1A		transcription regulator						0.000188	AADAC,ABCC2,ACE2,Akr1c19,ALB,ALDOB,APOH,C1S,CBS/CBSL,CLDN2,FBP1,G0S2,GLUL,GPR39,IHH,MAPK15,MTMR11,PCSK9,SERPINA1,SERPINA10,SLC10A2,SLPI,YPEL3	HNF1A,HNF1B,HNF4A
Mouse_DE_contrast_genotype_RAGE_KO_vs_RAGE_control - 2020-01-24 12:50 PM		IRAK4		kinase						0.000195	Ccl2,CXCL3,FOSB,IER2,LIF,NOS2,RGS16,ZC3H12A	Ap1,HIF1A,IL10,IRAK4,MAPK9,NFKB1,NFKBIA,NFkB (complex),NR3C1,RELA,RELB,SIRT1,SREBF1,STAT3,TNF
Mouse_DE_contrast_genotype_RAGE_KO_vs_RAGE_control - 2020-01-24 12:50 PM		BMPR2		kinase						0.000196	CLIC4,CSF2,ID1,JAG2,VCAM1	Ap1,BMPR2,CTNNB1,ERK1/2,FOXO1,HIF1A,IFNG,JUN,NFKB1,NFKBIA,NFkB (complex),PRKG1,RELA,SMAD3,SMAD5,STAT3,TNF,USF2
Mouse_DE_contrast_genotype_RAGE_KO_vs_RAGE_control - 2020-01-24 12:50 PM		S100A9		other						0.000198	AKAP12,ALPL,C1S,C3,Ccl2,Ccl7,CXCL3,KLF15,NOS2,PIK3IP1,TXNIP,VCAM1	APP,Ap1,ERK1/2,HIF1A,JUN,NFKB1,NFKBIA,NFkB (complex),RELA,S100A8,S100A9,SMAD3,SP1,STAT1,TGFB1,TLR3,TP53
Mouse_DE_contrast_genotype_RAGE_KO_vs_RAGE_control - 2020-01-24 12:50 PM		CCR5		g-protein coupled receptor						0.000201	Ccl2,CXCL3,NOS2,SERPINA1,SLPI,TNFRSF1B	Ap1,CCL5,CCR5,HIF1A,IFNG,IL10,IL6,JUN,MAP2K1/2,NFKB1,NFKBIA,NFkB (complex),NR3C1,RELA,SMAD3,STAT1,STAT3
Mouse_DE_contrast_genotype_RAGE_KO_vs_RAGE_control - 2020-01-24 12:50 PM		PEBP1		other						0.000201	Apoc1,Ccl2,CSF2,CXCL3,FASN,RBP4	CHUK,IFNB1,IKBKB,IRF3,JUN,Map3k7,NFKB1,NFKBIA,NFkB (complex),NR3C1,PEBP1,RELA,STAT1,STAT3,TP53,TP73,TRAF3IP2
Mouse_DE_contrast_genotype_RAGE_KO_vs_RAGE_control - 2020-01-24 12:50 PM		fasudil		chemical drug						0.000201	Ccl2,CD40,NOS2,SLC1A2,TGFB1,VCAM1	HIF1A,NFATC2,NFKB1,NFKBIA,NFkB (complex),NOS3,RELA,RELB,STAT1,STAT3,TLR4,TP53,fasudil
Mouse_DE_contrast_genotype_RAGE_KO_vs_RAGE_control - 2020-01-24 12:50 PM		CREBBP		transcription regulator						0.000202	AKAP12,ARHGAP24,ARID5A,CD44,CDC6,CSF1,DUSP1,FOSB,FOSL2,FRMD4A,NOS2,OAS3,PITPNM1,PPARGC1A,SERPINE2,SLC1A2,SMPD3,SPSB1,TRAF1,VCAM1	ADIPOQ,CREBBP,CTNNB1,EGR1,EP300,HIF1A,JUN,MAPK1,NFKB1,NFKBIA,NFkB (complex),Notch,RELA,RELB,RNA polymerase II,STAT1,STAT3,TP53
Mouse_DE_contrast_genotype_RAGE_KO_vs_RAGE_control - 2020-01-24 12:50 PM		MMP9		peptidase						0.000213	Ccl2,CD44,COL18A1,JAG2,SERPINA1,SERPINE2,TGFB1,TIMP1	Ap1,CCL2,HIF1A,IL13,IRF3,JUN,MMP9,NFKB1,NFKBIA,NFkB (complex),NR3C1,P38 MAPK,RELA,SMAD3,SP1,STAT3,TGFB1,TP53
Mouse_DE_contrast_genotype_RAGE_KO_vs_RAGE_control - 2020-01-24 12:50 PM		PTPN11		phosphatase						0.000213	ABCA3,ATP2A2,CSF1,FASN,KIT,LTF,PIM1,PLAUR	EGR1,HIF1A,HRAS,IGF1,IL6,JUN,NFKB1,NFkB (complex),NOTCH1,PTPN11,RELA,SMAD3,SMAD4,SP1,STAT1,STAT3,STAT5A,STAT5B,TP53
Mouse_DE_contrast_genotype_RAGE_KO_vs_RAGE_control - 2020-01-24 12:50 PM		CLDN7		other						0.000225	ABLIM1,ANXA3,C1S,C3,IGFBP7,MLEC,NETO2,NNMT,PKMYT1,RNASET2
Mouse_DE_contrast_genotype_RAGE_KO_vs_RAGE_control - 2020-01-24 12:50 PM		CAMP		other						0.000232	Ccl2,Ccl7,CSF1,CSF2,CXCL3,LIFR,NOS2,TGFB1,TNFAIP2	Ap1,CAMP,IL10,IL1B,IRF3,JUN,NFKB1,NFKBIA,NFkB (complex),RELA,RELB,STAT3,TLR9,TP53
Mouse_DE_contrast_genotype_RAGE_KO_vs_RAGE_control - 2020-01-24 12:50 PM		MKNK1		kinase						0.000232	AGRN,ETS1,FLNA,FLNB,FOSB,LAMC1,MAP1B,PLXNB2,TXNIP
Mouse_DE_contrast_genotype_RAGE_KO_vs_RAGE_control - 2020-01-24 12:50 PM		fingolimod		chemical drug						0.000233	Ccl2,Ccl7,CD40,CDH2,CSF2,FOSB,NOS2,TGFB1	Ap1,ERK1/2,FOS,HIF1A,IFNG,JUN,Jnk,NFKB1,NFKBIA,NFkB (complex),NR3C1,P38 MAPK,PPARA,PRKCB,RELA,STAT3,fingolimod
Mouse_DE_contrast_genotype_RAGE_KO_vs_RAGE_control - 2020-01-24 12:50 PM		ADA		enzyme						0.000235	Ccl2,CXCL3,PLAT,TGFB1,TIMP1
Mouse_DE_contrast_genotype_RAGE_KO_vs_RAGE_control - 2020-01-24 12:50 PM		Histone h4		group						0.000244	AKAP12,CD40,CDC6,CXCL3,FASN,NEURL1,OAS3,RRM2,SYNPO,TBX1,VCAM1	E2F1,HDAC1,Histone h4,MYOD1,RB1,RELA,TP53
Mouse_DE_contrast_genotype_RAGE_KO_vs_RAGE_control - 2020-01-24 12:50 PM		CXCL8		cytokine						0.000254	CD44,CD74,COL18A1,CPE,CXCL3,HSPG2,ITGA5,VCAM1	Ap1,CCL2,CD44,CXCL8,FOS,HIF1A,IL18,IRF3,JUN,Jnk,NFKB1,NFKBIA,NFkB (complex),RELA,SMAD3,STAT3,YAP1
Mouse_DE_contrast_genotype_RAGE_KO_vs_RAGE_control - 2020-01-24 12:50 PM		FGF1		growth factor						0.000257	AHR,ALB,Ccl2,FGFR1,PMEPA1,Tcf7,TGFB1,THBS1,TIMP3,VCAM1	ATP,Ap1,EGR1,FGF1,FGF2,IL6,JUN,KLF11,NFE2L2,NFKB1,NFkB (complex),NR3C1,Nr1h,P38 MAPK,RELA,SP1,STAT3,TP53,cholesterol
Mouse_DE_contrast_genotype_RAGE_KO_vs_RAGE_control - 2020-01-24 12:50 PM		S1PR3		g-protein coupled receptor						0.00026	Ccl2,CD44,ETS1,VCAM1	Akt,Ap1,FOS,HIF1A,JUN,Jnk,NFKB1,NFKBIA,NFkB (complex),NR3C1,NfkB1-RelA,P38 MAPK,PI3K (complex),RELA,S1PR3,STAT3
Mouse_DE_contrast_genotype_RAGE_KO_vs_RAGE_control - 2020-01-24 12:50 PM		VIPR1		g-protein coupled receptor						0.00026	Ccl2,CD40,CXCL3,NOS2	HIF1A,NFKB1,NFKBIA,NFkB (complex),RELA,SMAD3,STAT1,STAT3,STAT6,VIPR1
Mouse_DE_contrast_genotype_RAGE_KO_vs_RAGE_control - 2020-01-24 12:50 PM		farnesyl pyrophosphate		chemical - endogenous mammalian						0.00026	FASN,NOS2,TGFB1,VCAM1	APP,Ap1,HIF1A,HRAS,JUN,NFKB1,NFKBIA,NFkB (complex),NOTCH1,NR3C1,P38 MAPK,PPARA,PPARG,PPARGC1A,RELA,SMAD3,SP1,STAT1,STAT3,TP53,farnesyl pyrophosphate
Mouse_DE_contrast_genotype_RAGE_KO_vs_RAGE_control - 2020-01-24 12:50 PM		mir-218		microrna						0.00026	CDH2,MMP24,NT5E,ZEB2
Mouse_DE_contrast_genotype_RAGE_KO_vs_RAGE_control - 2020-01-24 12:50 PM		mir-21		microrna						0.000264	CDKN2B,Cxcl3,IGHM,NOS2,OAS2,OAS3,PLAT,SESN1,SLPI,SOD3,SPRY2,TGFB1,TIMP3,TOP2A,TRAF1,VCAM1	Ap1,FOS,HIF1A,IFNG,IL6,JUN,Jnk,NFKB1,NFKBIA,NFkB (complex),NOS3,RB1,RELA,SMAD2,SMAD3,SMAD4,SMAD7,STAT1,STAT3,mir-21
Mouse_DE_contrast_genotype_RAGE_KO_vs_RAGE_control - 2020-01-24 12:50 PM		GW501516		chemical drug						0.000269	FASN,FGFR1,IGFBP3,LAMB3,LTF,PLAT,PPARGC1A,SLPI,THBS1	CEBPA,GW501516,Ins1,NFkB (complex),NR0B2,NR1H3,NR3C1,PPARA,PPARD,PPARG,RELA,SIRT1,SMAD3,SMAD4,SMAD7,SP1,STAT1,STAT3,oleic acid
Mouse_DE_contrast_genotype_RAGE_KO_vs_RAGE_control - 2020-01-24 12:50 PM		IL6ST		transmembrane receptor						0.000269	ALB,ATP2A2,CLDN2,LTF,PIM1,TNFRSF1B,VCAM1	IL6,IL6ST,JUN,NFKB1,NFkB (complex),PTPN11,RELA,STAT3,STAT5A
Mouse_DE_contrast_genotype_RAGE_KO_vs_RAGE_control - 2020-01-24 12:50 PM		TCF4		transcription regulator						0.000271	C15orf39,CD40,CDH17,CDKN2B,Clec2d (includes others),GRB7,HYOU1,ID3,IGFBP3,IL15,LAMC2,NOS2,PLAUR,RRM2,SAMD9L,SDF2L1,SERINC5,TNS3,TXNIP,ZEB2	Ap1,CREBBP,CTNNB1,EP300,Notch,RNA polymerase II,STAT3,TCF4,heparin
Mouse_DE_contrast_genotype_RAGE_KO_vs_RAGE_control - 2020-01-24 12:50 PM		EZH2		transcription regulator						0.000277	ALPL,C3,Ccl2,CDKN2B,COL4A1,CSF2,IGFBP3,LAMB3,LAMC2,MAPK15,PIK3IP1,PKMYT1,RNF5,SERPINA1,SFN,SFRP5,TBX1,TGFB1,TIMP3	Ap1,EZH2,NFKB1,NFKBIA,NFkB (complex),RELA,RELB,S100A9,SMAD3,TRAF6
Mouse_DE_contrast_genotype_RAGE_KO_vs_RAGE_control - 2020-01-24 12:50 PM		PD 123319		chemical drug						0.000279	Ccl2,FASN,FOSL2,TGFB1,TIMP1	AGT,Ap1,CEBPB,HIF1A,JUN,NFKB1,NFKBIA,NFkB (complex),NR3C1,PD 123319,RELA,STAT3,TP53,norepinephrine
Mouse_DE_contrast_genotype_RAGE_KO_vs_RAGE_control - 2020-01-24 12:50 PM		ROCK1		kinase						0.000279	CD44,COL4A2,ETS1,LAMC1,VCAM1	Akt,Ap1,ERK1/2,HIF1A,JUN,NFKB1,NFKBIA,NFkB (complex),NOTCH1,NfkB1-RelA,PTEN,RELA,ROCK1,Rock,SP1,STAT3,TP53
Mouse_DE_contrast_genotype_RAGE_KO_vs_RAGE_control - 2020-01-24 12:50 PM		dicarbethoxydihydrocollidine		chemical toxicant						0.000279	ABCC2,Ccl2,NOS2,VCAM1,WNT7B
Mouse_DE_contrast_genotype_RAGE_KO_vs_RAGE_control - 2020-01-24 12:50 PM		Collagen type III		complex						0.000281	ITGA2,ITGA5,ITGAV	Collagen type III,FN1,RELA,SMAD3,SP1,STAT3,TP53
Mouse_DE_contrast_genotype_RAGE_KO_vs_RAGE_control - 2020-01-24 12:50 PM		rabeprazole		chemical drug						0.000281	Ccl2,Cxcl3,CXCL3
Mouse_DE_contrast_genotype_RAGE_KO_vs_RAGE_control - 2020-01-24 12:50 PM		vinpocetine		chemical drug						0.000281	Ccl2,CXCL3,VCAM1	HIF1A,IKBKB,NFKB1,NFKBIA,NFkB (complex),NR3C1,RELA,STAT3,TP53,vinpocetine
Mouse_DE_contrast_genotype_RAGE_KO_vs_RAGE_control - 2020-01-24 12:50 PM		TGM2		enzyme						0.000288	ALPL,C3,CD74,OAS2,OAS3,PIM1,SAMD9L,SLC20A1,SLC27A2,SLC9B2,SLPI,TGFB1,THBS1,TNFAIP2	HIF1A,NFKB1,NFKBIA,NFkB (complex),RELA,RELB,SMAD3,SMAD4,STAT1,STAT3,TGM2
Mouse_DE_contrast_genotype_RAGE_KO_vs_RAGE_control - 2020-01-24 12:50 PM		CGA		other						0.000289	HEXIM1,HYOU1,ID1,KIT,NUPR1,SDF2L1,SFRP5,TIMP3,ZNF385B
Mouse_DE_contrast_genotype_RAGE_KO_vs_RAGE_control - 2020-01-24 12:50 PM		puromycin aminonucleoside		chemical reagent						0.000289	ABCC2,ALB,BCAR1,CAPN6,CD44,FXYD5,LAMC2,SOD3,TIMP1
Mouse_DE_contrast_genotype_RAGE_KO_vs_RAGE_control - 2020-01-24 12:50 PM		ZMPSTE24		peptidase						0.000296	CXCL3,FMO2,IGFALS,IGFBP3,RGS16,SESN1
Mouse_DE_contrast_genotype_RAGE_KO_vs_RAGE_control - 2020-01-24 12:50 PM		lipid A		chemical toxicant						0.000296	C3,Ccl2,CD40,CXCL3,ITGA5,THBS1	CCL5,HIF1A,IFNB1,IFNG,IL1B,IRF3,JUN,NFKB1,NFKBIA,NFkB (complex),RELA,SMAD3,STAT1,STAT3,STAT6,lipid A
Mouse_DE_contrast_genotype_RAGE_KO_vs_RAGE_control - 2020-01-24 12:50 PM		Fcer1		complex						0.000298	ATP2A2,Ccl2,Ccl7,CSF1,CSF2,CXCL3,LIF	Ccl2,EGR1,FOS,Fcer1,HIF1A,JUN,LYN,NFKB1,NFKBIA,NFkB (complex),NR3C1,RELA,SP1,STAT1,STAT3,TP53
Mouse_DE_contrast_genotype_RAGE_KO_vs_RAGE_control - 2020-01-24 12:50 PM		MYB		transcription regulator						0.000304	BLNK,C3,Ccl2,CDH2,CDKN2B,COL4A1,IGFBP3,IQGAP1,KIT,LIF,SLC27A2,ZC3H12A	HIF1A,MYB,NFKB1,NFKBIA,NFkB (complex),RELA,STAT3
Mouse_DE_contrast_genotype_RAGE_KO_vs_RAGE_control - 2020-01-24 12:50 PM		FAS		transmembrane receptor						0.000306	Ccl2,CD44,COL18A1,COL4A1,COL4A2,CSF1,CXCL3,FOSB,GLIPR1,HLA-F,IQGAP2,ITGAV,NOS2,PDLIM7,RND1,SLPI,TGFB1,TNFRSF1B,VCAM1	Ap1,FAS,FOS,HIF1A,IFNG,IL10,JUN,Jnk,NFKB1,NFKBIA,NFkB (complex),RELA,RELB,STAT3
Mouse_DE_contrast_genotype_RAGE_KO_vs_RAGE_control - 2020-01-24 12:50 PM		INHA		growth factor						0.000311	Cyp2d22,EPHX1,FGFR1,FST,HSD17B11,KIT,MYO7A,PIK3IP1,Tpm2
Mouse_DE_contrast_genotype_RAGE_KO_vs_RAGE_control - 2020-01-24 12:50 PM		CFTR		ion channel						0.000326	BLNK,CXCL3,Cyp2d9 (includes others),CYP4A11,HSD17B11,LRG1,NOS2,SLC27A2	CFTR,HIF1A,Hsp70,NFKBIA,NFkB (complex),NR3C1,SMAD3,STAT1,STAT3,STAT6
Mouse_DE_contrast_genotype_RAGE_KO_vs_RAGE_control - 2020-01-24 12:50 PM		Growth hormone		group						0.000328	ALB,APLP1,ATP5MC2,C3,CEBPB,COL18A1,DDR1,FASN,FOSL2,ID1,IGFALS,IGFBP3,TXNIP,ZEB2	CEBPB,EGFR,FOXO1,FOXO3,Growth hormone,INS,Ins1,Insulin,JUN,MYC,NOTCH1,NR0B2,NR3C1,PPARA,PPARG,RELA,SMAD7,SP1,SREBF1,STAT3,STAT5A,STAT5B
Mouse_DE_contrast_genotype_RAGE_KO_vs_RAGE_control - 2020-01-24 12:50 PM		PPARGC1A	0.006	transcription regulator						0.000332	ACAT1,BDH1,C3,Ccl7,CD40,CEBPB,FASN,IGFBP3,IGFBP7,LIFR,NDUFS8,PPARGC1A,RBP4,SERPINE2,Sik1,SIRT3,TIMP1,TIMP3	Ap1,CEBPA,CEBPB,FOS,FOXO1,Insulin,JUN,JUNB,NFkB (complex),NR0B2,NR1H3,NR1H4,NR3C1,NR5A2,PPARA,PPARG,PPARGC1A,RELA,SMAD3,SREBF1,STAT3
Mouse_DE_contrast_genotype_RAGE_KO_vs_RAGE_control - 2020-01-24 12:50 PM		PROC		peptidase						0.000335	ACE2,Ccl2,CXCL3,NOS2,THBS1,VCAM1	Ap1,ERK1/2,F2R,FOS,IL1B,IL6,JUN,NFKB1,NFKBIA,NFkB (complex),NR3C1,P38 MAPK,PROC,RELA,STAT3
Mouse_DE_contrast_genotype_RAGE_KO_vs_RAGE_control - 2020-01-24 12:50 PM		LAMA5		other						0.000335	Ccl2,Ccl7,CXCL3,TNFRSF1B
Mouse_DE_contrast_genotype_RAGE_KO_vs_RAGE_control - 2020-01-24 12:50 PM		tetrachlorodibenzodioxin		chemical toxicant						0.000349	ABCC2,AHR,ATOH8,BLNK,CEBPB,CES1,COL18A1,CYP4A11,DCLK3,FMO2,H2-T10,IGHM,ITGA5,NOS2,NRG4,SESN1,SFN,SLC38A3,STEAP4	17-alpha-ethinylestradiol,AHR,CTNNB1,HIF1A,IL6,JUN,NFKB1,NFkB (complex),RELA,SMAD2,SMAD4,SP1,STAT3,tetrachlorodibenzodioxin
Mouse_DE_contrast_genotype_RAGE_KO_vs_RAGE_control - 2020-01-24 12:50 PM		Esrra		transcription regulator						0.000358	ACAT1,ACE2,ALDOB,BDH1,FBP1,IHH,PPARGC1A,SIRT3,UQCR11	AR,Esrra,NR1H4,NR5A2,PPARA,PPARG,PPARGC1A
Mouse_DE_contrast_genotype_RAGE_KO_vs_RAGE_control - 2020-01-24 12:50 PM		BCL2L1		other						0.000362	Ccl2,CD44,CDC6,CXCL3,THBS1,TIMP1,TNFRSF21	Ap1,BCL2L1,CTNNB1,FOS,IL2,JUN,Jnk,MMP9,MYC,NFKB1,NFKBIA,NFkB (complex),NR3C1,P38 MAPK,RAF1,RELA,STAT3
Mouse_DE_contrast_genotype_RAGE_KO_vs_RAGE_control - 2020-01-24 12:50 PM		Go 6976		chemical - kinase inhibitor						0.000362	Ccl2,CXCL3,ETS1,ITGA5,NOS2,TRAF1,VCAM1	Ap1,Ccl2,ERK1/2,FOS,Go 6976,JUN,Jnk,NFKB1,NFKBIA,NFkB (complex),PRKCA,RELA,RELB,SMAD1/5,STAT3
Mouse_DE_contrast_genotype_RAGE_KO_vs_RAGE_control - 2020-01-24 12:50 PM		17-alpha-ethinylestradiol		chemical drug						0.000364	ABCC2,C3,Ccl2,CD74,CXCL3,Cyp2d9 (includes others),LIFR,SESN1,SFN,SLC38A3,VCAM1	17-alpha-ethinylestradiol,HIF1A,IFNG,IL6,JUN,NFKB1,NFKBIA,NFkB (complex),NOS3,RELA,STAT1,STAT3,TP53,lipopolysaccharide
Mouse_DE_contrast_genotype_RAGE_KO_vs_RAGE_control - 2020-01-24 12:50 PM		FGF21		growth factor						0.000377	BDH1,FASN,FGFR1,PPARGC1A,TBX1,TGFB1	ADIPOQ,EGR1,FGF21,HIF1A,IGF1,JUN,KLF11,NFE2L2,NFKB1,NFkB (complex),NR1H3,Nr1h,PPARA,PPARD,PPARG,PPARGC1A,RELA,SMAD3,STAT3,TP53,cholesterol,fatty acid
Mouse_DE_contrast_genotype_RAGE_KO_vs_RAGE_control - 2020-01-24 12:50 PM		LTBR		transmembrane receptor						0.000377	Ccl2,CSF2,Madcam1,NOS2,SERPINA1,VCAM1	Ap1,LTBR,MAP3K14,NFKB1,NFKBIA,NFkB (complex),NfkB1-RelA,RELA,RELB,STAT1,STAT3,TNFSF14
Mouse_DE_contrast_genotype_RAGE_KO_vs_RAGE_control - 2020-01-24 12:50 PM		TNFAIP3		enzyme						0.000377	Ccl2,CSF1,CSF2,NOS2,TGFB1,VCAM1	Ap1,HIF1A,IKBKB,IL10,IL12 (complex),JUN,NFKB1,NFKBIA,NFkB (complex),NR3C1,RELA,SMAD3,STAT3,TNFAIP3,TP53,TRAF6
Mouse_DE_contrast_genotype_RAGE_KO_vs_RAGE_control - 2020-01-24 12:50 PM		IL12 (complex)		complex						0.000381	AHR,Ccl2,CD44,CSF1,CSF2,FLT4,IL15,KIT,NOS2,PIM1,Tcf7,TGFB1,TIMP1	Ap1,HIF1A,IL12 (complex),IL15,IL2,IL4,IL6,JUN,NFKB1,NFKBIA,NFkB (complex),RELA,STAT3,STAT6
Mouse_DE_contrast_genotype_RAGE_KO_vs_RAGE_control - 2020-01-24 12:50 PM		atorvastatin		chemical drug						0.000381	ABCC2,ACE2,Ccl2,CD40,DUSP1,FOSB,NOS2,PCSK9,PLAT,SLC10A2,SOD3,TGFB1,VCAM1	Ap1,FOS,IL10,JUN,Jnk,LDL,NFKB1,NFKBIA,NFkB (complex),NOS3,RELA,RELB,STAT1,STAT3,atorvastatin
Mouse_DE_contrast_genotype_RAGE_KO_vs_RAGE_control - 2020-01-24 12:50 PM		LYN		kinase						0.000383	ATP2A2,Ccl2,Ccl7,CD40,CSF1,CSF2,ETS1,TRAF1	Ccl2,EGR1,Fcer1,HIF1A,Ige,JUN,LYN,NFATC2,NFKB1,NFKBIA,NFkB (complex),RELA,STAT1,STAT3,STAT6,lactosylceramide
Mouse_DE_contrast_genotype_RAGE_KO_vs_RAGE_control - 2020-01-24 12:50 PM		MAPK3		kinase						0.000383	CDKN2B,FOSB,FOSL2,PDGFB,PLAUR,PPARGC1A,THBS1,TIMP1	AR,ERK,HIF1A,JUN,MAP2K1,MAPK3,MYC,NFKB1,NFkB (complex),NR3C1,RELA,SMAD2,SMAD3,SMAD4,SP1,STAT1,STAT3,THRA,TP53
Mouse_DE_contrast_genotype_RAGE_KO_vs_RAGE_control - 2020-01-24 12:50 PM		kainic acid		chemical toxicant						0.000384	CACNA2D1,Ccl2,CEBPB,DUSP1,FOSB,FOSL2,HYOU1,RGS4,Sik1,SLC39A4,TIMP1	Ap1,ERK1/2,FOS,HIF1A,JUN,Jnk,MAPK3,MAPK8,NFKB1,NFkB (complex),NR3C1,P38 MAPK,RELA,SIRT1,SMAD2,STAT3,kainic acid
Mouse_DE_contrast_genotype_RAGE_KO_vs_RAGE_control - 2020-01-24 12:50 PM		IDR-1002		chemical reagent						0.000386	Ccl2,Ccl7,Cxcl3,CXCL3,ITGA5
Mouse_DE_contrast_genotype_RAGE_KO_vs_RAGE_control - 2020-01-24 12:50 PM		TLR3		transmembrane receptor						0.000387	C3,Ccl2,Ccl7,CD40,CSF2,CXCL3,DUSP1,ID1,IL15,NOS2,SCN9A,SLPI,TIMP1,TNFRSF1B,VAV2	Ap1,ERK1/2,HIF1A,IFNG,IL10,IL6,JUN,MYD88,NFKB1,NFKBIA,NFkB (complex),RELA,STAT3,TLR3
Mouse_DE_contrast_genotype_RAGE_KO_vs_RAGE_control - 2020-01-24 12:50 PM		IL18		cytokine						0.000391	Ccl2,CD40,CD44,CSF1,CSF2,CXCL3,FOSL2,KIT,LIF,NOS2,TIMP1,VCAM1	Ap1,HIF1A,IL18,IL1A,IL2,IL4,JUN,NFKB1,NFKBIA,NFkB (complex),RELA,STAT3,STAT6,cytokine
Mouse_DE_contrast_genotype_RAGE_KO_vs_RAGE_control - 2020-01-24 12:50 PM		NR1I3		ligand-dependent nuclear receptor						0.000411	ABCC2,AHR,EPHX1,FASN,IGF2R,LRG1,STEAP4,Sult1a1,TNFAIP2	CEBPA,EP300,JUN,NR1I3,PPARG,STAT3
Mouse_DE_contrast_genotype_RAGE_KO_vs_RAGE_control - 2020-01-24 12:50 PM		uranyl nitrate		chemical toxicant						0.000411	CD74,Clec2d (includes others),Cyp2d9 (includes others),FAU,FBP1,GPX3,IGFBP7,INMT,SLC27A2
Mouse_DE_contrast_genotype_RAGE_KO_vs_RAGE_control - 2020-01-24 12:50 PM		ERBB4		kinase						0.000415	DUSP1,GJB3,GPC1,NID1,SERPINE2,SLPI,THBS1,TIMP3	E2F1,EGFR,ERBB2,ERBB3,ERBB4,ESR2,FOS,JUN,MYC,NFKBIA,NOTCH1,NR3C1,RELA,SMAD2,SP1,TP53
Mouse_DE_contrast_genotype_RAGE_KO_vs_RAGE_control - 2020-01-24 12:50 PM		NFYA		transcription regulator						0.000415	ALB,CBS/CBSL,EPHX1,FASN,RGS4,RRM2,TOP2A,TXNIP	ESR1,Histone h3,NFYA,RNA polymerase II,SP1
Mouse_DE_contrast_genotype_RAGE_KO_vs_RAGE_control - 2020-01-24 12:50 PM		NR0B2		ligand-dependent nuclear receptor						0.000415	Ccl2,FASN,FBP1,NOS2,PPARGC1A,SLC10A2,TGFB1,TIMP1	AGT,Ap1,CEBPA,CEBPB,FOXO1,HIF1A,INSR,Insulin,JUN,KLF11,NFE2L2,NFkB (complex),NR0B2,NR1H3,NR3C1,Nr1h,PPARA,PPARG,STAT3,STAT5A,TP53,cholesterol
Mouse_DE_contrast_genotype_RAGE_KO_vs_RAGE_control - 2020-01-24 12:50 PM		GAP43		other						0.000419	NOS2,SLC1A2
Mouse_DE_contrast_genotype_RAGE_KO_vs_RAGE_control - 2020-01-24 12:50 PM		MBNL3		other						0.000419	ABLIM1,CD44
Mouse_DE_contrast_genotype_RAGE_KO_vs_RAGE_control - 2020-01-24 12:50 PM		Pdgfra-Pdgfrb		complex						0.000419	CSF1,TIMP1
Mouse_DE_contrast_genotype_RAGE_KO_vs_RAGE_control - 2020-01-24 12:50 PM		Sf1		other						0.000419	Ccl2,VCAM1
Mouse_DE_contrast_genotype_RAGE_KO_vs_RAGE_control - 2020-01-24 12:50 PM		TRIM54		other						0.000419	FHL2,FLNC
Mouse_DE_contrast_genotype_RAGE_KO_vs_RAGE_control - 2020-01-24 12:50 PM		8-(4-chlorophenylthio)-guanosine-3', 5'-cyclic monophosphate		chemical reagent						0.000424	Ccl2,Ccl7,NOS2,PPARGC1A	8-(4-chlorophenylthio)-guanosine-3', 5'-cyclic monophosphate,Akt,Ap1,ERK,FOS,HIF1A,JUN,MAPK14,MAPK8,NFkB (complex),NR3C1,NfkB1-RelA,RELA,SIRT1,STAT3,TP53
Mouse_DE_contrast_genotype_RAGE_KO_vs_RAGE_control - 2020-01-24 12:50 PM		GLIS2		transcription regulator						0.000424	C3,Ccl2,LTBP2,TGFB1	FOXO1,FOXO3,GLIS2,INS,PPARA,SP1,SREBF1
Mouse_DE_contrast_genotype_RAGE_KO_vs_RAGE_control - 2020-01-24 12:50 PM		CDKN2A		transcription regulator						0.000435	C3,Ccl2,Ccl7,CDKN2B,CEBPB,DDR1,DUSP1,FGFR1,FHL2,FST,IL15,ITGAV,PEG3,PMEPA1,RRM2,TNFRSF1B	CCND1,CDKN2A,E2F1,E2F3,ERK,HDAC1,IL6,JUN,NFKB1,NFKBIA,NFkB (complex),NR3C1,RB1,RELA,SP1,STAT3,TP53
Mouse_DE_contrast_genotype_RAGE_KO_vs_RAGE_control - 2020-01-24 12:50 PM		Ca2+		chemical - endogenous mammalian						0.000436	AHR,AQP5,ATP2A2,CEBPB,DUSP1,FASN,FOSL2,ID1,ID3,MCAM,Nes,PPARGC1A,SCN9A,TGFB1,VCAM1	Ap1,CEBPB,CREBBP,CTNNB1,Ca2+,EP300,FOXO1,FOXO3,HIF1A,INS,JUN,NFKBIA,NFkB (complex),NR3C1,Notch,P38 MAPK,PPARA,RELA,RNA polymerase II,SP1,SREBF1,STAT3,TNF,norepinephrine
Mouse_DE_contrast_genotype_RAGE_KO_vs_RAGE_control - 2020-01-24 12:50 PM		TLR4		transmembrane receptor						0.000437	ARID5A,BAMBI,C3,Ccl2,Ccl7,CD40,CD44,CERK,CSF2,CXCL3,IL15,NOS2,PLAT,RGS16,SIRT3,TGFB1,TRAF1,VCAM1,ZC3H12A	Ap1,E. coli lipopolysaccharide,HIF1A,IL10,IL1B,JUN,MYD88,NFE2L2,NFKB1,NFKBIA,NFkB (complex),RELA,STAT1,STAT3,TLR4
Mouse_DE_contrast_genotype_RAGE_KO_vs_RAGE_control - 2020-01-24 12:50 PM		ADGRF5		g-protein coupled receptor						0.000443	Ccl2,CSF1,CXCL3	ADGRF5,C5,CSF1,Ccl2,HIF1A,JUN,NFKB1,NFKBIA,NFkB (complex),NPM1,RELA,STAT3
Mouse_DE_contrast_genotype_RAGE_KO_vs_RAGE_control - 2020-01-24 12:50 PM		GIPR		g-protein coupled receptor						0.000443	Ccl2,Ccl7,Tcf7
Mouse_DE_contrast_genotype_RAGE_KO_vs_RAGE_control - 2020-01-24 12:50 PM		CEBPA		transcription regulator						0.000449	ABCA3,AKAP12,ALB,AQP5,C3,CEBPB,CSF1,EPHX1,FASN,G0S2,GLIPR1,HMGA1,ID1,IGFBP3,LTF,OAS2,PCSK6,PLXND1,PPARGC1A,STEAP4,THBS1	CEBPA,ESR1,FOS,HIF1A,Histone h3,JUN,NFkB (complex),NR3C1,PPARA,PPARG,PPARGC1A,PTPN11,RELA,RNA polymerase II,SMAD3,SMAD4,SP1,STAT1,STAT3,STAT5A,TP53
Mouse_DE_contrast_genotype_RAGE_KO_vs_RAGE_control - 2020-01-24 12:50 PM		ALDH1A2		enzyme						0.00045	CD44,CSF1,KIT,TIMP1,TIMP3
Mouse_DE_contrast_genotype_RAGE_KO_vs_RAGE_control - 2020-01-24 12:50 PM		CORT		other						0.00045	Ccl2,Ccl7,CXCL3,IL15,SLC20A1
Mouse_DE_contrast_genotype_RAGE_KO_vs_RAGE_control - 2020-01-24 12:50 PM		NOSTRIN		transcription regulator						0.00045	Ccl2,COL18A1,ITGA5,KIT,THBS1	Akt,Ap1,HIF1A,NFkB (complex),NOSTRIN,NfkB1-RelA,RELA
Mouse_DE_contrast_genotype_RAGE_KO_vs_RAGE_control - 2020-01-24 12:50 PM		PRKG1		kinase						0.00045	ID1,NOS2,TGFB1,THBS1,VCAM1	ATP,CEBPB,JUN,NFKB1,NFKBIA,NFkB (complex),NOS3,NR3C1,PRKG1,Rock,SMAD3,SMAD4,SMAD7,SP1,STAT1,STAT3,TP53,Tgf beta
Mouse_DE_contrast_genotype_RAGE_KO_vs_RAGE_control - 2020-01-24 12:50 PM		INS		other						0.000452	CBS/CBSL,Ccl2,CEBPB,DUSP1,FASN,FOSB,FOSL2,IER2,IGFBP3,PPARGC1A,TGFB1	Ap1,CEBPB,EGR1,FOS,FOXO1,HIF1A,IGF1,INS,Insulin,JUN,MAPK14,MAPK8,NR3C1,PPARA,PRKAA,RELA,SIRT1,STAT3,TP53
Mouse_DE_contrast_genotype_RAGE_KO_vs_RAGE_control - 2020-01-24 12:50 PM		8-bromo-cAMP		chemical reagent						0.000454	Ccl2,CEBPB,DUSP1,Nes,NOS2,PLAT,PPARGC1A,RRM2,SLC1A2,SYNPO,TGFB1,TIMP1	8-bromo-cAMP,Akt,Ap1,CREBBP,FOS,HDAC1,HIF1A,JUN,Jnk,LEP,NFKBIA,NFkB (complex),NR3C1,NfkB1-RelA,P38 MAPK,PPARG,Pka,RELA,SP1,STAT3
Mouse_DE_contrast_genotype_RAGE_KO_vs_RAGE_control - 2020-01-24 12:50 PM		ATP		chemical - endogenous mammalian						0.000469	AHR,Ccl2,CXCL3,DUSP1,FLNA,NOS2,THBS1,TNFRSF1B,VCAM1	ATP,Ap1,CCL5,IL1,IL10,JUN,NFE2L2,NFKB1,NFKBIA,NFkB (complex),NR3C1,P38 MAPK,RELA,STAT1,STAT3,VCP
Mouse_DE_contrast_genotype_RAGE_KO_vs_RAGE_control - 2020-01-24 12:50 PM		2-bromoethylamine		chemical reagent						0.000475	ABCC2,CAPN6,CD44,FXYD5,LAMC2,TIMP1
Mouse_DE_contrast_genotype_RAGE_KO_vs_RAGE_control - 2020-01-24 12:50 PM		BSG		transporter						0.000475	ABCC2,ALDOB,CDH2,CXCL3,PLAUR,TGFB1	BSG,HIF1A,NFKBIA,NFkB (complex),PLAU,RELA,SMAD3,SP1,STAT1,STAT3,TGFB1,TNF,TP53
Mouse_DE_contrast_genotype_RAGE_KO_vs_RAGE_control - 2020-01-24 12:50 PM		MAPK7		kinase						0.000475	CDH2,CXCL3,DUSP1,ID1,PLAT,STEAP4	MAPK7,NFKB1,NFKBIA,NFkB (complex),RELA,RELB,STAT3
Mouse_DE_contrast_genotype_RAGE_KO_vs_RAGE_control - 2020-01-24 12:50 PM		THRA		ligand-dependent nuclear receptor						0.000476	ATP2A2,Ccl2,CD44,CSF2,CXCL3,FASN,FGFR1,FST,SYT12,TGFB1	Akt,Ap1,EP300,FOXO1,HIF1A,JUN,L-triiodothyronine,NFKB1,NFKBIA,NFkB (complex),NfkB1-RelA,Pdgf (complex),RELA,RELB,SMAD1,SMAD3,SMAD4,SP1,STAT1,STAT3,THRA,THRB
Mouse_DE_contrast_genotype_RAGE_KO_vs_RAGE_control - 2020-01-24 12:50 PM		nitric oxide		chemical - endogenous mammalian						0.000477	AHR,Ccl7,CD44,DUSP1,HSPG2,NID1,NOS2,PPARGC1A,SFN,THBS1,TIMP3	ATP,Akt,Ap1,FOS,HIF1A,IL1B,JUN,NFKB1,NFKBIA,NFkB (complex),NR3C1,NfkB1-RelA,P38 MAPK,RELA,STAT3,TP53,nitric oxide
Mouse_DE_contrast_genotype_RAGE_KO_vs_RAGE_control - 2020-01-24 12:50 PM		PLAU		peptidase						0.000478	Ccl2,CXCL3,ITGAV,OAS3,PLAUR,SLFN13,SLPI	Ap1,CEBPB,MYC,NFKBIA,NFkB (complex),PLAU,PLAUR,PPARD,RELA,SMAD3,SMAD4,SP1,STAT1,STAT3,STAT6,TP53,nicotine
Mouse_DE_contrast_genotype_RAGE_KO_vs_RAGE_control - 2020-01-24 12:50 PM		zymosan		chemical - endogenous non-mammalian						0.000478	Ccl2,CD40,CSF1,CSF2,CXCL3,LIF,PPARGC1A	Ap1,IL10,IL1B,JUN,LYN,NFKB1,NFKBIA,NFkB (complex),RELA,SMAD3,SMAD4,STAT1,STAT3,cytokine,zymosan
Mouse_DE_contrast_genotype_RAGE_KO_vs_RAGE_control - 2020-01-24 12:50 PM		losartan potassium		chemical drug						0.000501	ATP2A2,Ccl2,Cxcl3,CXCL3,ITGAV,NOS2,TGFB1,TIMP1,VCAM1	Ap1,FOS,HIF1A,JUN,Jnk,LDL,NFKB1,NFKBIA,NFkB (complex),NOS3,NR3C1,P38 MAPK,RELA,STAT1,STAT3,losartan potassium
Mouse_DE_contrast_genotype_RAGE_KO_vs_RAGE_control - 2020-01-24 12:50 PM		CR1L		other						0.000522	C3,COL18A1,COL4A1,COL4A2,TGFB1	C3,CR1L,JUN
Mouse_DE_contrast_genotype_RAGE_KO_vs_RAGE_control - 2020-01-24 12:50 PM		CYBB		enzyme						0.000522	Ccl2,CSF2,CXCL3,DUSP1,KIT	Ap1,CYBB,ERK1/2,IL6,JUN,MYD88,NFKB1,NFKBIA,NFkB (complex),NR3C1,P38 MAPK,RELA,RELB,STAT3
Mouse_DE_contrast_genotype_RAGE_KO_vs_RAGE_control - 2020-01-24 12:50 PM		arginine		chemical - endogenous mammalian						0.000522	ALB,NOS2,PPARGC1A,SLC7A5,TGFB1	Ap1,CEBPB,FOXO1,HIF1A,IFNG,Insulin,NFKB1,NFKBIA,NFkB (complex),NOS2,NOS3,NR3C1,PPARA,RELA,SMAD3,SMAD4,STAT1,STAT3,TP53,arginine
Mouse_DE_contrast_genotype_RAGE_KO_vs_RAGE_control - 2020-01-24 12:50 PM		ITGB3		transmembrane receptor						0.000522	CD40,CSF1,ITGA5,ITGAV,PLAUR,TGFB1,TIMP1	Ap1,CCN1,FN1,FOS,ITGB3,JUN,Jnk,NFKB1,NFKBIA,NFkB (complex),NR3C1,P38 MAPK,RELA,SMAD3,SMAD4,SMAD7,SP1,STAT3,TP53,Tgf beta
Mouse_DE_contrast_genotype_RAGE_KO_vs_RAGE_control - 2020-01-24 12:50 PM		CSF2	0.026	cytokine						0.000526	C3,Ccl2,CD276,CD40,CD74,CDKN2B,CSF1,CSF2,EXO1,ID3,IL15,LCP1,NET1,NOS2,OSMR,PIM1,RRM2,SCN9A,TGFB1,THBS1,TNFRSF1B,TOP2A	Ap1,CSF2,HIF1A,IFNG,IL15,IL1B,IL4,IL6,JUN,NFKB1,NFKBIA,NFkB (complex),RELA,STAT3,STAT6
Mouse_DE_contrast_genotype_RAGE_KO_vs_RAGE_control - 2020-01-24 12:50 PM		RHOJ		enzyme						0.000528	AKAP12,ATP2A2,MYH9,PLAT
Mouse_DE_contrast_genotype_RAGE_KO_vs_RAGE_control - 2020-01-24 12:50 PM		triflusal		chemical drug						0.000528	CD74,CSF1,CSF2,TGFB1	Ap1,NFKB1,NFKBIA,NFkB (complex),RELA,RELB,triflusal
Mouse_DE_contrast_genotype_RAGE_KO_vs_RAGE_control - 2020-01-24 12:50 PM		TGFB2		growth factor						0.000535	AHR,CD40,COL4A1,HSPG2,NOS2,SESN1,TGFB1,THBS1,TIMP1	Ap1,IL12 (complex),IL1B,JUN,NFKB1,NFKBIA,NFkB (complex),NR3C1,P38 MAPK,RELA,SMAD3,SMAD4,SMAD7,STAT1,STAT3,TGFB2,TP53,Tgf beta
Mouse_DE_contrast_genotype_RAGE_KO_vs_RAGE_control - 2020-01-24 12:50 PM		ADAM10		peptidase						0.000562	ATP2A2,CACNA2D1,CD74,CDH2,CSF1,ITGA5,RGS4,TGFB1	ADAM10,AGER,APP,Ap1,CDH1,CTNNB1,FN1,HIF1A,JUN,NFKB1,NFKBIA,NFkB (complex),RELA,SMAD3,SP1,STAT1,STAT3,TNF,TP53,TP73
Mouse_DE_contrast_genotype_RAGE_KO_vs_RAGE_control - 2020-01-24 12:50 PM		TLR7		transmembrane receptor						0.000569	Ccl2,Ccl7,CD40,CD44,CEBPB,CXCL3,EIF3J,OAS2,OAS3,PLAT,RGS4,ZC3H12A,Zfp185	HIF1A,IL1B,Ifn,JUN,NFKB1,NFKBIA,NFkB (complex),RELA,RELB,STAT1,STAT3,STAT6,TLR7,TNF,resiquimod
Mouse_DE_contrast_genotype_RAGE_KO_vs_RAGE_control - 2020-01-24 12:50 PM		carbon tetrachloride		chemical toxicant						0.000569	ABCC2,Ccl2,Ces1g,Cyp2d22,DUSP1,IGF2R,NOS2,PDGFB,SCTR,TGFB1,TIMP1,TIMP3,VCAM1	Ap1,CAT,FOS,HIF1A,JUN,Jnk,NFKBIA,NFkB (complex),NR3C1,P38 MAPK,RELA,SMAD3,SMAD4,SMAD7,STAT3,TP53,Tgf beta,carbon tetrachloride
Mouse_DE_contrast_genotype_RAGE_KO_vs_RAGE_control - 2020-01-24 12:50 PM		hyaluronic acid		chemical - endogenous mammalian						0.000571	Ccl2,CD40,CD44,CXCL3,FST,NOS2,TGFB1,TIMP1,VCAM1	Ap1,FOS,HIF1A,IL10,JUN,Jnk,NFATC2,NFKB1,NFKBIA,NFkB (complex),NR3C1,P38 MAPK,RELA,STAT3,hyaluronic acid
Mouse_DE_contrast_genotype_RAGE_KO_vs_RAGE_control - 2020-01-24 12:50 PM		NFKB1		transcription regulator						0.000592	BAMBI,Ccl2,CD40,CSF1,CSF2,CXCL3,DUSP1,FOSB,IGFBP3,IGHM,Madcam1,NOS2,TGFB1,TRAF1,VCAM1	Ap1,FOS,HIF1A,IL6,JUN,Jnk,NFKB1,NFKBIA,NFkB (complex),NR3C1,RELA,RELB,SMAD3,STAT3,cytokine
Mouse_DE_contrast_genotype_RAGE_KO_vs_RAGE_control - 2020-01-24 12:50 PM		CSF1	0	cytokine						0.000594	Ccl2,Ccl7,CSF1,CXCL3,DUSP1,FHL2,ITGA5,ITGAV,SLC7A5,STAB1,THBS1,TNFRSF1B,VCAM1	ATP,Ap1,CSF1,Ccl2,FOS,HIF1A,IFNG,IL10,JUN,NFKB1,NFKBIA,NFkB (complex),NR3C1,RELA,STAT3,TP53
Mouse_DE_contrast_genotype_RAGE_KO_vs_RAGE_control - 2020-01-24 12:50 PM		CHRNA7		transmembrane receptor						0.000602	Ccl2,CXCL3,ID1,TGFB1,TIMP3	Ap1,CEBPB,CHRNA7,ERK1/2,IL6,JUN,MYC,NFKB1,NFkB (complex),NR3C1,P38 MAPK,PPARD,RELA,STAT3,nicotine,norepinephrine
Mouse_DE_contrast_genotype_RAGE_KO_vs_RAGE_control - 2020-01-24 12:50 PM		Calcineurin A		group						0.000602	ATP2A2,JAK3,PPARGC1A,TGFB1,TIMP1	CCND1,Calcineurin A,HIF1A,MYOD1,NFKB1,NFKBIA,NFkB (complex),RB1,RELA,STAT3
Mouse_DE_contrast_genotype_RAGE_KO_vs_RAGE_control - 2020-01-24 12:50 PM		PRDM16		transcription regulator						0.000602	GPX3,OAS2,OAS3,PPARGC1A,PPRC1
Mouse_DE_contrast_genotype_RAGE_KO_vs_RAGE_control - 2020-01-24 12:50 PM		VTN		other						0.000602	CXCL3,ITGA5,ITGAV,PLAUR,SFN	Ap1,FN1,ITGB3,JUN,NFkB (complex),NR3C1,P38 MAPK,PLAU,PLAUR,RELA,SMAD3,SMAD4,SP1,STAT1,STAT3,TP53,VTN
Mouse_DE_contrast_genotype_RAGE_KO_vs_RAGE_control - 2020-01-24 12:50 PM		oleanolic acid		chemical - endogenous non-mammalian						0.000602	ABCC2,AHR,AMY2A,GLO1,NOS2	FOSL1,JUN,RELA,STAT3,TP53,nitric oxide,oleanolic acid
Mouse_DE_contrast_genotype_RAGE_KO_vs_RAGE_control - 2020-01-24 12:50 PM		aspirin		chemical drug						0.000608	Ccl2,CD40,CSF1,CSF2,NOS2,PDGFB,TGFB1,THBS1,VCAM1	Ap1,IL10,IL18,IL6,JUN,NFKB1,NFKBIA,NFkB (complex),RELA,RELB,SMAD3,SMAD4,STAT3,aspirin,sphingosine-1-phosphate
Mouse_DE_contrast_genotype_RAGE_KO_vs_RAGE_control - 2020-01-24 12:50 PM		ERN1		kinase						0.000634	ATP2A2,Ccl2,CDH6,CEBPB,ETS1,FASN,NOS2,OAS2,SDF2L1,SLC20A1	Ap1,CEBPB,ERN1,FOXO1,HIF1A,Insulin,JUN,MAPK8,NFKB1,NFKBIA,NFkB (complex),NR3C1,PPARA,PRKCD,RELA,SIRT1,SMAD3,SMAD4,STAT3,sphingosine-1-phosphate
Mouse_DE_contrast_genotype_RAGE_KO_vs_RAGE_control - 2020-01-24 12:50 PM		FOXA2		transcription regulator						0.000647	ABCA3,ALB,ALDOB,C3,EPHX1,MAP1B,PIM1,SERPINA1,SOD3,TBX1,TGFB1,Tpm2,WNT7B
Mouse_DE_contrast_genotype_RAGE_KO_vs_RAGE_control - 2020-01-24 12:50 PM		BTK		kinase						0.000648	CD40,CEBPB,CXCL3,ETS1,ITGAV,OAS2,OAS3,PIM1,Zfp185	Ap1,BTK,ERK1/2,HIF1A,JUN,NFKB1,NFKBIA,NFkB (complex),NR3C1,P38 MAPK,RELA,STAT3,TNF,TP53
Mouse_DE_contrast_genotype_RAGE_KO_vs_RAGE_control - 2020-01-24 12:50 PM		PRKAG3		other						0.000649	CES1,FGFR1,GPX3,ID1,IL15,NEU2,PEG3,PPARGC1A,RAMP1,TPPP3,ZEB2
Mouse_DE_contrast_genotype_RAGE_KO_vs_RAGE_control - 2020-01-24 12:50 PM		IL11RA		transmembrane receptor						0.000649	Ccl2,Ccl7,CXCL3,TGFB1	Ap1,HIF1A,IL11RA,NFKBIA,NFkB (complex),RELA,SMAD3,SMAD4,SP1,STAT1,STAT3,TGFB1,TP53,hyaluronic acid
Mouse_DE_contrast_genotype_RAGE_KO_vs_RAGE_control - 2020-01-24 12:50 PM		MLX		transcription regulator						0.000649	Ccl2,Ccl7,FASN,TXNIP	MLX,MLXIPL
Mouse_DE_contrast_genotype_RAGE_KO_vs_RAGE_control - 2020-01-24 12:50 PM		B4GALT1		enzyme						0.000655	Ccl2,CXCL3,TGFB1
Mouse_DE_contrast_genotype_RAGE_KO_vs_RAGE_control - 2020-01-24 12:50 PM		C7		other						0.000655	Ccl2,CXCL3,VCAM1	C7,Ccl2,IL1B,JUN,NFKB1,NFKBIA,NFkB (complex),RELA
Mouse_DE_contrast_genotype_RAGE_KO_vs_RAGE_control - 2020-01-24 12:50 PM		C8		complex						0.000655	Ccl2,CXCL3,VCAM1	C8,Ccl2,IL1B,JUN,NFKB1,NFKBIA,NFkB (complex),RELA
Mouse_DE_contrast_genotype_RAGE_KO_vs_RAGE_control - 2020-01-24 12:50 PM		GDF11		growth factor						0.000655	ATP2A2,FST,VCAM1
Mouse_DE_contrast_genotype_RAGE_KO_vs_RAGE_control - 2020-01-24 12:50 PM		HAS2		enzyme						0.000655	Ccl2,CD44,TIMP1	Akt,Ap1,CD44,HAS2,HIF1A,JUN,NFKBIA,NFkB (complex),NfkB1-RelA,RELA,SMAD3,YAP1,hyaluronic acid
Mouse_DE_contrast_genotype_RAGE_KO_vs_RAGE_control - 2020-01-24 12:50 PM		PTGDR		g-protein coupled receptor						0.000655	Ccl2,CSF2,NOS2	HIF1A,NFKB1,NFKBIA,NFkB (complex),PTGDR,RELA,SMAD3,STAT1,STAT3,STAT6
Mouse_DE_contrast_genotype_RAGE_KO_vs_RAGE_control - 2020-01-24 12:50 PM		triciribine		chemical drug						0.000655	Ccl2,CXCL3,SLC1A2	Akt,Ap1,HIF1A,NFKB1,NFKBIA,NFkB (complex),NfkB1-RelA,RELA,RELB,STAT3,triciribine
Mouse_DE_contrast_genotype_RAGE_KO_vs_RAGE_control - 2020-01-24 12:50 PM		CCN5		growth factor						0.000656	CD44,IGFBP7,ITGA5,LAMB3,LAMC2,TGFB1
Mouse_DE_contrast_genotype_RAGE_KO_vs_RAGE_control - 2020-01-24 12:50 PM		carrageenan		chemical drug						0.000656	Ccl2,CXCL3,FOSB,FOSL2,KIT,NOS2	Ap1,EGR1,HIF1A,JUN,LDL,NFKB1,NFKBIA,NFkB (complex),RELA,RELB,STAT3,TNF,carrageenan,prostaglandin E2
Mouse_DE_contrast_genotype_RAGE_KO_vs_RAGE_control - 2020-01-24 12:50 PM		nicotine		chemical drug						0.000661	AHR,CACNA2D1,Ccl2,CD40,CD44,CXCL3,FASN,ID1,NOS2,PLAT,PLAUR,SLC20A1	Ap1,CTNNB1,ERK1/2,FOS,FOXO1,JUN,Jnk,NFKB1,NFKBIA,NFkB (complex),NOTCH1,RELA,RELB,SMAD3,SMAD4,STAT1,STAT3,Vegf,nicotine
Mouse_DE_contrast_genotype_RAGE_KO_vs_RAGE_control - 2020-01-24 12:50 PM		SP110		transcription regulator						0.00067	CD74,CDKN2B,ETS1,ITGAV,MYH9,OAS3,SERPINA1,TIMP1,TNFRSF21,TXNIP
Mouse_DE_contrast_genotype_RAGE_KO_vs_RAGE_control - 2020-01-24 12:50 PM		Bay 11-7082		chemical - kinase inhibitor						0.000677	Ccl2,CD44,CXCL3,IL15,NOS2,PIM1,VCAM1	Ap1,Bay 11-7082,CEBPB,CSF3,IL15,IL4,IL6,JUN,MIF,NFKB1,NFKBIA,NFkB (complex),RELA,STAT3,STAT5A,STAT6,TP53
Mouse_DE_contrast_genotype_RAGE_KO_vs_RAGE_control - 2020-01-24 12:50 PM		IGF1R		transmembrane receptor						0.000687	ANXA3,CEBPB,COL18A1,COL4A1,COL4A2,FASN,FLNC,IGF2R,IGFBP3,PLAT,RPL37A,RPS21,TGFB1,TIMP3,Tpm2	Ap1,CTNNB1,ERBB2,ESR2,FOS,FOXO1,FOXO3,HRAS,IGF1R,IRS1,Ins1,JUN,NFKBIA,NOTCH1,NR0B2,PPARA,PPARG,PPARGC1A,SMAD7,SP1,STAT3,TP53,estrogen receptor
Mouse_DE_contrast_genotype_RAGE_KO_vs_RAGE_control - 2020-01-24 12:50 PM		Tlr		group						0.000689	Ccl2,CD40,CSF2,CXCL3,DUSP1,HLA-A,NOS2,RGS16,ZC3H12A	Ap1,HIF1A,IL10,IL1B,JUN,MYD88,NFKB1,NFKBIA,NFkB (complex),RELA,STAT1,STAT3,Tlr,resiquimod
Mouse_DE_contrast_genotype_RAGE_KO_vs_RAGE_control - 2020-01-24 12:50 PM		phorbol 12,13-dibutyrate		chemical - endogenous non-mammalian						0.00069	Ccl2,CSF2,ITGA2,RRM2,SPRY2	Akt,Ap1,ERK1/2,HIF1A,ITGB2,JUN,MYC,NFATC2,NFKB1,NFKBIA,NFkB (complex),NfkB1-RelA,RAF1,RELA,STAT1,STAT3,phorbol 12,13-dibutyrate
Mouse_DE_contrast_genotype_RAGE_KO_vs_RAGE_control - 2020-01-24 12:50 PM		RORA		ligand-dependent nuclear receptor						0.000692	AKR1D1,Ccl2,CYP4A11,CYP4F8,FASN,MGST3,NNMT,PPARGC1A,SLC1A2,SLC41A2,SULF2,Sult1a1
Mouse_DE_contrast_genotype_RAGE_KO_vs_RAGE_control - 2020-01-24 12:50 PM		PDLIM2		other						0.000698	CSF2,FBP1,IGFBP3,KIT,NAV1,OAS3,TXNIP,YPEL3
Mouse_DE_contrast_genotype_RAGE_KO_vs_RAGE_control - 2020-01-24 12:50 PM		EIF2S1		translation regulator						0.000727	CEBPB,NNMT,NOS2,NUPR1,SLC6A9,SYBU
Mouse_DE_contrast_genotype_RAGE_KO_vs_RAGE_control - 2020-01-24 12:50 PM		PTPRJ		phosphatase						0.000727	ARID5A,Ccl7,CXCL3,PLAT,PLAUR,ZC3H12A	ERBB2,ESR2,FOS,JUN,MET,NFKB1,NFKBIA,NFkB (complex),PTPRJ,SP1,STAT3,TP53,cytokine
Mouse_DE_contrast_genotype_RAGE_KO_vs_RAGE_control - 2020-01-24 12:50 PM		romidepsin		biologic drug						0.000736	CDKN2B,DUSP1,ITGAV,PLAUR,SLC1A2,SPRY2,TIMP3	Ap1,CREBBP,EP300,HDAC1,HIF1A,JUN,MAPK1,MAPK3,MYC,NFkB (complex),RAF1,SMAD2,SP1,STAT3,TP53,decitabine,romidepsin
Mouse_DE_contrast_genotype_RAGE_KO_vs_RAGE_control - 2020-01-24 12:50 PM		YBX1		transcription regulator						0.000749	Ccl2,CSF2,DCLK3,FGFR1,ID1,IGFBP3,PDGFB,TGFB1	Ap1,CTNNB1,EGR1,FGF2,FOXO1,HIF1A,IL1A,IL6,JUN,KITLG,NFKB1,NFkB (complex),NOTCH1,RELA,SP1,STAT1,STAT3,TP53,Vegf,YBX1
Mouse_DE_contrast_genotype_RAGE_KO_vs_RAGE_control - 2020-01-24 12:50 PM		genistein		chemical drug						0.000757	C3,Ccl2,CD44,CD74,CTSF,CXCL3,DUSP1,FXYD5,HLA-A,ID1,IGF2R,LTF,NOS2,PIM1,PLAT,ST3GAL2,TGFB1,VCAM1,ZEB2	Ap1,CEBPB,DUSP1,ERK1/2,ESR1,ESR2,FOS,HIF1A,IL6,JUN,Jnk,NFKB1,NFkB (complex),RELA,STAT1,STAT3,ZFP36,beta-estradiol,genistein
Mouse_DE_contrast_genotype_RAGE_KO_vs_RAGE_control - 2020-01-24 12:50 PM		thapsigargin		chemical toxicant						0.000758	ADCY1,ATP2A2,Ccl2,CEBPB,CXCL3,ETS1,IER2,LIFR,NOS2,SFN,THBS1,VCAM1	Akt,Ap1,ERN1,HIF1A,JUN,NFKB1,NFkB (complex),NR3C1,NfkB1-RelA,P38 MAPK,RELA,SMAD3,SMAD4,STAT3,sphingosine-1-phosphate,thapsigargin
Mouse_DE_contrast_genotype_RAGE_KO_vs_RAGE_control - 2020-01-24 12:50 PM		8-bromoguanosine 3',5'-cyclic monophosphate		chemical - kinase inhibitor						0.000788	NOS2,PLAUR,SOD3,TGFB1,VCAM1	8-bromoguanosine 3',5'-cyclic monophosphate,Ap1,CTNNB1,FOS,FOXO1,HIF1A,JUN,MAPK14,NFATC2,NFKB1,NFkB (complex),NR3C1,P38 MAPK,PRKG1,RELA,SMAD3,STAT3,USF2
Mouse_DE_contrast_genotype_RAGE_KO_vs_RAGE_control - 2020-01-24 12:50 PM		ACVRL1		kinase						0.000788	ID1,PLAT,PLAUR,VCAM1,ZYX	ACVRL1,EP300,SMAD1,SMAD1/5,SMAD5,SP1,ZEB2
Mouse_DE_contrast_genotype_RAGE_KO_vs_RAGE_control - 2020-01-24 12:50 PM		Ap2		group						0.000788	ALB,C3,KIT,MCAM,TGFB1	Ap2,HIF1A,NFKB1,NFKBIA,NFkB (complex),RELA,STAT3
Mouse_DE_contrast_genotype_RAGE_KO_vs_RAGE_control - 2020-01-24 12:50 PM		asoprisnil		chemical drug						0.000788	G0S2,IL15,LAMB3,RBP4,SFN
Mouse_DE_contrast_genotype_RAGE_KO_vs_RAGE_control - 2020-01-24 12:50 PM		CAV1		transmembrane receptor						0.000789	CD276,CLDN8,ID1,Ivl,NOS2,SLC12A2,SLC20A1,ST6GALNAC4,THBS1,VCAM1	Ap1,CAV1,EGR1,EP300,HIF1A,HMOX1,JUN,NFE2L2,NFKBIA,NFkB (complex),PPARG,PRKCA,PTGS2,RELA,SMAD1/5,SP1,STAT1,STAT3,TP53,VEGFA
Mouse_DE_contrast_genotype_RAGE_KO_vs_RAGE_control - 2020-01-24 12:50 PM		ADORA3		g-protein coupled receptor						0.000789	CSF1,CSF2,CXCL3,NOS2	ADORA3,Ap1,ERK1/2,HIF1A,IFNG,IL12 (complex),JUN,NFKB1,NFKBIA,NFkB (complex),RELA,SMAD3,STAT1,STAT3,STAT6
Mouse_DE_contrast_genotype_RAGE_KO_vs_RAGE_control - 2020-01-24 12:50 PM		EDN3		other						0.000789	CDH2,ITGA2,ITGA5,MCAM	AR,CTNNB1,EDN1,EDN3,ESR2,HIF1A,JUN,NFkB (complex),PPARG,SMAD2,SP1,STAT3,progesterone
Mouse_DE_contrast_genotype_RAGE_KO_vs_RAGE_control - 2020-01-24 12:50 PM		LGR5		transmembrane receptor						0.000789	AHR,BLVRB,GLUL,SLC1A2
Mouse_DE_contrast_genotype_RAGE_KO_vs_RAGE_control - 2020-01-24 12:50 PM		Ins1		other						0.000793	ALB,BDH1,CEBPB,COL18A1,Cyp2d9 (includes others),ECI1,FASN,FOXE1,IGFBP3,IVD,LIFR,NOS2,PLAT,RRM2,TIMP1,TIMP3	Ap1,CEBPA,FOXO1,FOXO3,IGF1R,IL6,Ins1,JUN,LEP,MIF,NFKB1,NFKBIA,NFkB (complex),NR1H3,NR3C1,PPARA,PPARG,RELA,SP1,STAT3,TP53,estrogen receptor
Mouse_DE_contrast_genotype_RAGE_KO_vs_RAGE_control - 2020-01-24 12:50 PM		TREM1		transmembrane receptor						0.000828	Ccl2,CDKN2B,CEBPB,CSF1,CSF2,CXCL3,LIF,NT5E,RGS16,RIN2,SPRY2,THBS1	Ap1,ERK1/2,IL1B,IL6,JUN,NFKB1,NFKBIA,NFkB (complex),NR3C1,P38 MAPK,RELA,STAT3,TREM1,cytokine
Mouse_DE_contrast_genotype_RAGE_KO_vs_RAGE_control - 2020-01-24 12:50 PM		ACOX1		enzyme						0.000832	C4bp,COL4A2,Cyp2d9 (includes others),CYP4A11,FASN,NUPR1,Rpl36,SERPINA1,SLC20A1,SLC27A2
Mouse_DE_contrast_genotype_RAGE_KO_vs_RAGE_control - 2020-01-24 12:50 PM		lovastatin		chemical drug						0.000832	ALB,BCAR1,FASN,FGFR1,GPX3,LIF,NOS2,PCSK9,PLAT,TGFB1	APOE,APP,Ap1,E2F1,HIF1A,JUN,NFKB1,NFKBIA,NFkB (complex),NOS2,NR3C1,RELA,SP1,STAT1,STAT3,TNF,TP53,lovastatin
Mouse_DE_contrast_genotype_RAGE_KO_vs_RAGE_control - 2020-01-24 12:50 PM		Insulin		group						0.00085	ACAT1,ALB,ALDOB,ATP5MC2,Ccl2,CDKN2B,CEBPB,COL4A1,DUSP1,FASN,FOSB,IGFALS,IGFBP3,NOS2,PCSK9,PPARGC1A,RBP4,SLC10A2,SLC38A3,TGFB1,THBS1	Ap1,CEBPA,D-glucose,Insulin,LEP,NFKB1,NFKBIA,NOTCH1,NR0B2,NR1H3,NR1H4,NR3C1,PPARA,PPARD,PPARG,PTEN,RELA,SP1,STAT3,TP53,oleic acid
Mouse_DE_contrast_genotype_RAGE_KO_vs_RAGE_control - 2020-01-24 12:50 PM		CDK19		kinase						0.000859	EPHX1,JAG2,LIF,RPS12,SESN1,SFN,TGFB1,TXNIP
Mouse_DE_contrast_genotype_RAGE_KO_vs_RAGE_control - 2020-01-24 12:50 PM		BTNL2		transmembrane receptor						0.000865	CD74,CERK,CSF2,IGHM,NT5E,SLC15A2,TNFRSF1B	Ap1,BTNL2,IL2,NFKB1,NFKBIA,NFkB (complex),STAT3
Mouse_DE_contrast_genotype_RAGE_KO_vs_RAGE_control - 2020-01-24 12:50 PM		Y 27632		chemical drug						0.000865	Ccl2,CD44,CDKN2B,CEBPB,TGFB1,THBS1,VCAM1	Akt,Ap1,HIF1A,JUN,NFKB1,NFKBIA,NFkB (complex),NOTCH1,NR3C1,NfkB1-RelA,P38 MAPK,PI3K (complex),PTEN,RELA,RELB,SP1,STAT3,TP53,Y 27632
Mouse_DE_contrast_genotype_RAGE_KO_vs_RAGE_control - 2020-01-24 12:50 PM		MAPK8		kinase						0.000871	Ccl2,CDH2,CEBPB,DUSP1,ETS1,FOSL2,LIF,NOS2,PLAUR,PPARGC1A,RGS4	Ap1,ERK,FOS,HIF1A,JUN,Jnk,MAPK8,NFKBIA,NFkB (complex),NR3C1,P38 MAPK,RELA,SMAD3,SMAD4,STAT1,STAT3,TNF,TP53
Mouse_DE_contrast_genotype_RAGE_KO_vs_RAGE_control - 2020-01-24 12:50 PM		Ccl2	0.017	cytokine						0.000888	Ccl2,Ccl7,CSF1,CXCL3,ETS1,VCAM1	Ap1,CCR2,Ccl2,FOS,HIF1A,IL10,IL17A,JUN,Jnk,NFKB1,NFKBIA,NFkB (complex),RELA,SMAD3,STAT3
Mouse_DE_contrast_genotype_RAGE_KO_vs_RAGE_control - 2020-01-24 12:50 PM		CUL4B		other						0.000896	CDC6,COL4A1,GLO1,IGFBP3,TGFB1
Mouse_DE_contrast_genotype_RAGE_KO_vs_RAGE_control - 2020-01-24 12:50 PM		THBS1	0.001	other						0.000896	Ccl2,COL4A1,TGFB1,THBS1,TIMP1	Ap1,CTNNB1,JUN,MMP9,NFKBIA,NFkB (complex),NR3C1,P38 MAPK,PTK2,RELA,SMAD3,SMAD4,SMAD7,STAT3,THBS1,TP53,Tgf beta,YAP1,hyaluronic acid
Mouse_DE_contrast_genotype_RAGE_KO_vs_RAGE_control - 2020-01-24 12:50 PM		NGF		growth factor						0.0009	AGRN,BAMBI,CD40,DUSP1,FOSL2,ID1,ITGA2,LIFR,PLAUR,RGS4,SCN9A,SLC41A2,TGFB1	Ap1,CTNNB1,Ca2+,EGR1,EP300,FOS,HIF1A,IL6,JUN,MAPK14,NFKB1,NFKBIA,NFkB (complex),NGF,NOTCH1,RELA,STAT3,TNF,prostaglandin E2
Mouse_DE_contrast_genotype_RAGE_KO_vs_RAGE_control - 2020-01-24 12:50 PM		ADIPOQ		other						0.000913	Ccl2,CXCL3,DUSP1,FASN,NOS2,PPARGC1A,SLC27A2,TGFB1,TIMP1,TRAF1,VCAM1	ADIPOQ,Ap1,FOS,JUN,Jnk,MAPK14,NFKB1,NFKBIA,NFkB (complex),NR3C1,P38 MAPK,PPARA,PPARG,RELA,RELB,STAT3,oleic acid
Mouse_DE_contrast_genotype_RAGE_KO_vs_RAGE_control - 2020-01-24 12:50 PM		ETV5		transcription regulator						0.000919	AGRN,AQP5,CDH2,FASN,FXYD5,ITGA5,MSN,TIMP3
Mouse_DE_contrast_genotype_RAGE_KO_vs_RAGE_control - 2020-01-24 12:50 PM		ANKRD17		other						0.000921	ARID5A,Ccl7,CD40
Mouse_DE_contrast_genotype_RAGE_KO_vs_RAGE_control - 2020-01-24 12:50 PM		DPY30		other						0.000921	CDKN2B,ID1,ID3	DPY30,ESR1,Histone h3,RNA polymerase II,SP1
Mouse_DE_contrast_genotype_RAGE_KO_vs_RAGE_control - 2020-01-24 12:50 PM		hydrogen peroxide		chemical - endogenous mammalian						0.000937	Ccl2,CDC6,CSF1,CXCL3,DUSP1,ETS1,FASN,ID3,ITGA2,KIT,MCAM,NOS2,PDGFB,PFDN5,PIM1,PLAUR,Pmaip1,PPARGC1A,SESN1,SLC20A1,TXNIP,VCAM1	AGT,Ap1,E2F1,HIF1A,INSR,JUN,NFKBIA,NFkB (complex),NR3C1,PI3K (complex),RELA,SP1,STAT3,STAT5A,TNF,TP53,hydrogen peroxide
Mouse_DE_contrast_genotype_RAGE_KO_vs_RAGE_control - 2020-01-24 12:50 PM		ORMDL3		other						0.000949	ATP2A2,OAS2,OAS3,TGFB1
Mouse_DE_contrast_genotype_RAGE_KO_vs_RAGE_control - 2020-01-24 12:50 PM		Tnf receptor		group						0.000949	C3,NOS2,TGFB1,TIMP1	Ap1,ERK1/2,FOS,HIF1A,JUN,Jnk,MAPK14,NFATC2,NFKB1,NFKBIA,NFkB (complex),RELA,STAT3,Tnf receptor
Mouse_DE_contrast_genotype_RAGE_KO_vs_RAGE_control - 2020-01-24 12:50 PM		mezerein		chemical - endogenous non-mammalian						0.000949	CD74,OAS2,RGS16,SLC16A6
Mouse_DE_contrast_genotype_RAGE_KO_vs_RAGE_control - 2020-01-24 12:50 PM		CLOCK		transcription regulator						0.000974	FASN,GLIPR1,ID1,IHH,OAS3,RGS5,RSPH3,SERINC5,SLC1A2,SLC20A1,ST6GALNAC4,THBS1,TNFRSF21,VSTM4
Mouse_DE_contrast_genotype_RAGE_KO_vs_RAGE_control - 2020-01-24 12:50 PM		PRDM1		transcription regulator						0.000975	ALPL,Ccl2,CD44,CD74,CXCL3,Cyp2d9 (includes others),FAM167A,ID3,IGHM,MSC,MTMR11,NOS2,PCSK6	Ap1,BCL6,CEBPB,CSF3,IL12 (complex),Immunoglobulin,JUN,MTA3,NFATC2,NFKB1,NFKBIA,NFkB (complex),NR4A1,PRDM1,RELA,SMAD3,SMAD4,STAT1,STAT3,STAT5A,STAT6,ZBTB16
Mouse_DE_contrast_genotype_RAGE_KO_vs_RAGE_control - 2020-01-24 12:50 PM		PTPN6		phosphatase						0.000977	Ccl2,CD44,CDH2,ETS1,IGHM,TIMP1	Ap1,ERK1/2,FOS,HIF1A,JUN,Jnk,NFATC2,NFKB1,NFkB (complex),NR3C1,P38 MAPK,PI3K (complex),PTPN6,RELA,STAT3
Mouse_DE_contrast_genotype_RAGE_KO_vs_RAGE_control - 2020-01-24 12:50 PM		dinoprost		chemical - endogenous mammalian						0.00101	ATP2A2,FOSL2,ID1,ID3,TGFB1,THBS1,TIMP3	AR,Ap1,CTNNB1,Ca2+,EGR1,EP300,ESR2,FGF2,HIF1A,JUN,MYC,NFKBIA,NFkB (complex),NOTCH1,PPARG,RELA,SMAD2,SP1,STAT3,TCF,TNF,TP53,dinoprost,progesterone
Mouse_DE_contrast_genotype_RAGE_KO_vs_RAGE_control - 2020-01-24 12:50 PM		ADORA2B		g-protein coupled receptor						0.00102	Ccl2,CXCL3,NOS2,TGFB1,TIMP1	ADORA2B,ARRB2,Ap1,HIF1A,IL10,IL17A,JUN,NFKB1,NFKBIA,NFkB (complex),NR3C1,P38 MAPK,RELA,STAT3
Mouse_DE_contrast_genotype_RAGE_KO_vs_RAGE_control - 2020-01-24 12:50 PM		GDF9		growth factor						0.00102	HSPG2,ID1,ID3,ITGAV,KIT
Mouse_DE_contrast_genotype_RAGE_KO_vs_RAGE_control - 2020-01-24 12:50 PM		TLR5		transmembrane receptor						0.00102	Ccl2,CD40,CSF2,CXCL3,IL15	APP,Ap1,HIF1A,ITGB2,JUN,MYD88,NFKB1,NFKBIA,NFkB (complex),RELA,SMAD3,STAT1,STAT3,TLR5,TRAF6
Mouse_DE_contrast_genotype_RAGE_KO_vs_RAGE_control - 2020-01-24 12:50 PM		TWIST2		transcription regulator						0.00102	CD44,CDH2,MGST3,TGFB1,ZEB2	Ap1,CDH1,CTNNB1,JUN,STAT3,TWIST2
Mouse_DE_contrast_genotype_RAGE_KO_vs_RAGE_control - 2020-01-24 12:50 PM		thalidomide		chemical drug						0.00102	PDGFB,PIM1,PLAUR,TGFB1,TRAF1	FN1,HIF1A,JUN,NFKB1,NFKBIA,NFkB (complex),RELA,SMAD3,SMAD4,SP1,STAT1,STAT3,TGFB1,TNF,TP53,thalidomide
Mouse_DE_contrast_genotype_RAGE_KO_vs_RAGE_control - 2020-01-24 12:50 PM		STAT5A		transcription regulator						0.00102	Ccl2,CDH17,CEBPB,FASN,FOSB,FOSL2,ID1,IGFALS,KIT,LAMB3,PIM1,RIN2,TBX1,TRAF1,TXNIP	Ap1,CEBPB,CSF3,EGR1,HIF1A,IGF1,JUN,NFKBIA,NFkB (complex),PI3K (complex),RELA,STAT1,STAT3,STAT5A,STAT5B,TNF,TP53
Mouse_DE_contrast_genotype_RAGE_KO_vs_RAGE_control - 2020-01-24 12:50 PM		cephaloridine		chemical drug						0.00105	ABCC2,CDC6,EXO1,FOXE1,LAMB3,OSMR,RND1,USE1
Mouse_DE_contrast_genotype_RAGE_KO_vs_RAGE_control - 2020-01-24 12:50 PM		cyclosporin A		biologic drug						0.00105	ABCC2,ABLIM1,CAPN6,CD40,CD44,COL4A2,FASN,FLNA,FOSB,FST,FXYD5,ID3,IQGAP2,ITGAV,LAMC2,NOS2,SLC10A2,TGFB1,TIMP1,VCAM1	Ap1,FOS,IL4,JUN,Jnk,NFATC2,NFKBIA,NFkB (complex),NR3C1,P38 MAPK,RELA,SMAD3,STAT3,STAT6,cyclosporin A,hyaluronic acid
Mouse_DE_contrast_genotype_RAGE_KO_vs_RAGE_control - 2020-01-24 12:50 PM		deferoxamine		chemical drug						0.00107	DUSP1,FASN,IGFBP3,JAG2,KIT,NOS2,PLAT,PLAUR,SERPINE2,SULF2,TGFB1,VCAM1	Ap1,FOS,JUN,Jnk,LDL,LEP,NFKB1,NFKBIA,NFkB (complex),PPARG,RELA,RELB,SP1,STAT3,deferoxamine
Mouse_DE_contrast_genotype_RAGE_KO_vs_RAGE_control - 2020-01-24 12:50 PM		glucosamine		chemical - endogenous mammalian						0.00107	ATP2A2,ATP5MC2,CXCL3,FASN,NOS2,TXNIP	Ap1,CEBPB,FOXO1,HIF1A,Insulin,JUN,LEP,NFKB1,NFKBIA,NFkB (complex),NOS2,NR3C1,PPARA,PPARG,PRKAA,RELA,SIRT1,SP1,STAT3,TP53,glucosamine
Mouse_DE_contrast_genotype_RAGE_KO_vs_RAGE_control - 2020-01-24 12:50 PM		GFI1		transcription regulator						0.00108	Ccl2,CD40,CSF1,ETS1,FOSL2,JAK3,NT5E,Pmaip1,SERPINA1,SLFN13	Ap1,GFI1,IL10,NFKB1,NFKBIA,NFkB (complex),RELA,RELB
Mouse_DE_contrast_genotype_RAGE_KO_vs_RAGE_control - 2020-01-24 12:50 PM		diethylnitrosamine		chemical toxicant						0.00112	ALB,C4bp,CYP4A11,NOS2,PPARGC1A,Rpl36,TGFB1,TIMP1	Ap1,CAT,E2F1,FOS,IL6,JUN,Jnk,NFKB1,NFKBIA,NFkB (complex),NR3C1,P38 MAPK,RELA,SP1,STAT3,TP53,diethylnitrosamine
Mouse_DE_contrast_genotype_RAGE_KO_vs_RAGE_control - 2020-01-24 12:50 PM		IFNB1		cytokine						0.00113	Ccl2,CD40,CDH2,CSF2,CXCL3,HLA-A,ITGAV,NNMT,NOS2,OAS2,SLFN13,SPRY2,THBS1,TIMP1,Tpm2	Ap1,IFNAR1,IFNB1,IRF3,Interferon alpha,JUN,NFKBIA,NFkB (complex),NR3C1,P38 MAPK,RELA,SMAD3,SMAD4,STAT1,STAT3,STAT6
Mouse_DE_contrast_genotype_RAGE_KO_vs_RAGE_control - 2020-01-24 12:50 PM		CYP7A1		enzyme						0.00113	Ccl2,FASN,NOS2,TIMP1	CYP7A1,HIF1A,IL6,JUN,KLF11,NFE2L2,NFKB1,NFKBIA,NFkB (complex),NR1H3,Nr1h,PPARA,PPARD,PPARG,RELA,STAT3,TNF,cholesterol,fatty acid
Mouse_DE_contrast_genotype_RAGE_KO_vs_RAGE_control - 2020-01-24 12:50 PM		JINK1/2		group						0.00113	Ccl2,Ccl7,CDH2,FASN	APP,CTNNB1,JINK1/2,JUN,MYC,NFKBIA,NFkB (complex),RELA,STAT1,STAT3,TCF,TP53
Mouse_DE_contrast_genotype_RAGE_KO_vs_RAGE_control - 2020-01-24 12:50 PM		NfkB-RelA		complex						0.00113	CSF2,CXCL3,NOS2,VCAM1
Mouse_DE_contrast_genotype_RAGE_KO_vs_RAGE_control - 2020-01-24 12:50 PM		paricalcitol		chemical drug						0.00115	Ccl2,NOS2,TGFB1,TIMP1,VCAM1	Ap1,HIF1A,JUN,NFKB1,NFKBIA,NFkB (complex),RELA,RELB,SPP1,STAT3,paricalcitol
Mouse_DE_contrast_genotype_RAGE_KO_vs_RAGE_control - 2020-01-24 12:50 PM		E2F3		transcription regulator						0.00115	AKNA,BAIAP2L1,CDC6,COL18A1,FST,ID3,NCAPG2,RRM2,THBS1,TIMP3,TNFAIP2	CCND1,E2F1,E2F3,HDAC1,JUN,MYOD1,NFKBIA,NR3C1,RB1,SP1,TP53
Mouse_DE_contrast_genotype_RAGE_KO_vs_RAGE_control - 2020-01-24 12:50 PM		AKT1		kinase						0.00117	CD40,CD44,CD74,Ces1b/Ces1c,COL4A1,FASN,FOSB,FXYD5,KLF15,NEXN,NOS2,PPARGC1A,RAMP1,THBS1,TIMP1	AKT1,Ap1,CEBPB,FOXO1,HIF1A,IL4,Insulin,JUN,LEP,NFKBIA,NFkB (complex),NR3C1,P38 MAPK,PPARA,PPARG,RELA,SP1,STAT3,STAT6,VEGFA
Mouse_DE_contrast_genotype_RAGE_KO_vs_RAGE_control - 2020-01-24 12:50 PM		SCD		enzyme						0.00118	Ccl2,CEBPB,CXCL3,FASN,NOS2,PPARGC1A	Ap1,FOXO1,HIF1A,NFKB1,NFkB (complex),NOS2,NR1H3,NR3C1,PPARA,PPARD,PPARG,PRKAA,PTPN1,SCD,SIRT1,SMAD3,STAT3,STAT6,TP53,fatty acid,oleic acid
Mouse_DE_contrast_genotype_RAGE_KO_vs_RAGE_control - 2020-01-24 12:50 PM		SIRT6		enzyme						0.00118	Ccl2,CSF1,FASN,IGF2R,PPARGC1A,RPS15A	Ccl2,ESR1,FOXO1,FOXO3,Histone h3,INS,INSR,NFKB1,NFkB (complex),NOTCH1,PPARA,PTEN,RELA,RNA polymerase II,SIRT6,SP1,SREBF1,STAT5A,TP53
Mouse_DE_contrast_genotype_RAGE_KO_vs_RAGE_control - 2020-01-24 12:50 PM		ascorbic acid		chemical - endogenous mammalian						0.00118	ALPL,IGFBP3,IL15,ITGA2,ITGAV,SLC20A1,TGFB1	Ap1,JUN,LDL,NFATC2,NFKB1,NFKBIA,NFkB (complex),RELA,STAT3,TGM2,TP53,ascorbic acid
Mouse_DE_contrast_genotype_RAGE_KO_vs_RAGE_control - 2020-01-24 12:50 PM		NFATC2		transcription regulator						0.00122	AQP5,Ccl2,CD40,CDH2,CSF2,CXCL3,IL15,PLAT,PPARGC1A,PTPRS,TGFB1,TRAF1	Ap1,HIF1A,IL10,Ige,JUN,NFATC2,NFKB1,NFKBIA,NFkB (complex),RELA,RELB,STAT3,TNF
Mouse_DE_contrast_genotype_RAGE_KO_vs_RAGE_control - 2020-01-24 12:50 PM		HMOX1		enzyme						0.00124	Ccl2,CXCL3,GPX3,ID1,ID3,NOS2,TGFB1,THBS1,VCAM1	Ap1,ERK1/2,FOS,HMOX1,IRF3,JUN,Jnk,NFE2L2,NFKB1,NFKBIA,NFkB (complex),NR3C1,P38 MAPK,RELA,RELB,SMAD3,STAT3
Mouse_DE_contrast_genotype_RAGE_KO_vs_RAGE_control - 2020-01-24 12:50 PM		2-(3-chlorophenylamino)phenylacetic acid		chemical drug						0.00124	COL4A1,TGFB1
Mouse_DE_contrast_genotype_RAGE_KO_vs_RAGE_control - 2020-01-24 12:50 PM		C66		chemical reagent						0.00124	Ccl2,VCAM1	Ap1,C66,ERK1/2,FOS,JUN,Jnk,NFKB1,NFKBIA,NFkB (complex),NR3C1,P38 MAPK,RELA,RELB,STAT3
Mouse_DE_contrast_genotype_RAGE_KO_vs_RAGE_control - 2020-01-24 12:50 PM		CLCN3		ion channel						0.00124	TGFB1,VCAM1
Mouse_DE_contrast_genotype_RAGE_KO_vs_RAGE_control - 2020-01-24 12:50 PM		PKC delta V1-1 peptide 8-17		chemical - kinase inhibitor						0.00124	Ccl2,CXCL3	HIF1A,NFKB1,NFKBIA,NFkB (complex),PKC delta V1-1 peptide 8-17,RELA,RELB,STAT3
Mouse_DE_contrast_genotype_RAGE_KO_vs_RAGE_control - 2020-01-24 12:50 PM		C9orf72		other						0.00125	GLUL,PC,SLC1A2
Mouse_DE_contrast_genotype_RAGE_KO_vs_RAGE_control - 2020-01-24 12:50 PM		Kallikrein		group						0.00125	Ccl2,TGFB1,VCAM1	Akt,Ap1,C5,EGF,EGR1,HIF1A,JUN,Kallikrein,NFkB (complex),NfkB1-RelA,RELA,STAT3
Mouse_DE_contrast_genotype_RAGE_KO_vs_RAGE_control - 2020-01-24 12:50 PM		Traj18		other						0.00125	Ccl2,CD40,CXCL3	Ap1,Ccl2,HIF1A,IFNG,IL10,IL6,JUN,NFKB1,NFKBIA,NFkB (complex),RELA,STAT3,Traj18
Mouse_DE_contrast_genotype_RAGE_KO_vs_RAGE_control - 2020-01-24 12:50 PM		S100A8		other						0.00126	AKAP12,ALPL,C1S,Ccl2,Ccl7,CXCL3,KLF15,NOS2,PIK3IP1,TXNIP,VCAM1	Ap1,HIF1A,IL1B,JUN,NFATC2,NFKB1,NFKBIA,NFkB (complex),NR3C1,P38 MAPK,RELA,RELB,S100A8,SMAD3,SP1,STAT3,TGFB1,TLR4,TP53
Mouse_DE_contrast_genotype_RAGE_KO_vs_RAGE_control - 2020-01-24 12:50 PM		isobutylmethylxanthine		chemical toxicant						0.00127	ATP5MC2,Ccl2,CD44,CEBPB,NOS2,PLAT,PPARGC1A,TGFB1,THBS1,TIMP1,TIMP3,ZC3H12A	Akt,Ap1,CAT,CEBPB,FOSL1,FOXO1,HIF1A,Insulin,JUN,NFKBIA,NFkB (complex),NR3C1,NfkB1-RelA,PPARA,RELA,STAT3,TNF,TP53,isobutylmethylxanthine,nitric oxide
Mouse_DE_contrast_genotype_RAGE_KO_vs_RAGE_control - 2020-01-24 12:50 PM		nelfinavir		chemical drug						0.00127	AKNA,NNMT,NUPR1,PSAT1,SLC1A4,SLC6A9,SYBU
Mouse_DE_contrast_genotype_RAGE_KO_vs_RAGE_control - 2020-01-24 12:50 PM		N-acetyl-L-cysteine		chemical drug						0.00128	C3,Ccl2,CXCL3,DUSP1,FASN,IL15,NOS2,PLAUR,PPARGC1A,PPRC1,TGFB1,TXNIP,VCAM1	Ap1,E2F1,FOS,FOXO3,JUN,Jnk,MAPK14,MIF,N-acetyl-L-cysteine,NFKB1,NFkB (complex),NR3C1,P38 MAPK,RELA,STAT3,TP53,hydrogen peroxide
Mouse_DE_contrast_genotype_RAGE_KO_vs_RAGE_control - 2020-01-24 12:50 PM		Cdc42		enzyme						0.00129	Ccl2,CSF1,FLNA,LIF,MYH9	ATP,Cdc42,HIF1A,JUN,NFKB1,NFKBIA,NFkB (complex),NR3C1,RELA,STAT3
Mouse_DE_contrast_genotype_RAGE_KO_vs_RAGE_control - 2020-01-24 12:50 PM		ENG		transmembrane receptor						0.00129	ID1,ITGA5,PDGFB,TGFB1,THBS1	CEBPB,CTNNB1,ENG,FN1,HIF1A,ITGB1,NFkB (complex),RELA,SMAD3,SMAD4,SMAD7,SP1,STAT3,TGFB1,TGFBR2,TP53
Mouse_DE_contrast_genotype_RAGE_KO_vs_RAGE_control - 2020-01-24 12:50 PM		monocrotaline		chemical toxicant						0.00129	ATP2A2,Ccl2,ID1,ID3,PDGFB	Ap1,EP300,ERK1/2,JUN,NFKB1,NFkB (complex),RELA,SMAD1,SP1,ZEB2,monocrotaline
Mouse_DE_contrast_genotype_RAGE_KO_vs_RAGE_control - 2020-01-24 12:50 PM		propranolol		chemical drug						0.00129	ATP2A2,DUSP1,NOS2,PPARGC1A,Sik1	Ap1,CREBBP,CTNNB1,Ca2+,EP300,FOS,HDAC1,JUN,MAPK14,NFKBIA,NFkB (complex),NOTCH1,NR3C1,P38 MAPK,PPARA,PRKCB,Pka,RELA,STAT3,propranolol
Mouse_DE_contrast_genotype_RAGE_KO_vs_RAGE_control - 2020-01-24 12:50 PM		curcumin		chemical drug						0.00131	A4GALT,Ccl2,CD44,CEBPB,CSF2,CXCL3,ETS1,FOSB,FOSL2,GLUL,NOS2,PIM1,PPARGC1A,TIMP3,TOP2A,TRAF1,VCAM1	Akt,Ap1,ERK1/2,HIF1A,IL1B,JUN,NFKB1,NFKBIA,NFkB (complex),NR3C1,NfkB1-RelA,P38 MAPK,PRKCD,RELA,STAT3,curcumin
Mouse_DE_contrast_genotype_RAGE_KO_vs_RAGE_control - 2020-01-24 12:50 PM		HOXA10		transcription regulator						0.00132	ALPL,CDKN2B,FST,ID1,IGFBP3,INMT,LTF,MAP1B,MSN,PEG3,RPL37A
Mouse_DE_contrast_genotype_RAGE_KO_vs_RAGE_control - 2020-01-24 12:50 PM		dexamethasone phosphate		chemical drug						0.00133	DUSP1,ID3,SCN7A,THBS1
Mouse_DE_contrast_genotype_RAGE_KO_vs_RAGE_control - 2020-01-24 12:50 PM		mir-29		microrna						0.00137	CD276,COL4A2,HMGA1,KIT,NID1,THBS1,TIMP3
Mouse_DE_contrast_genotype_RAGE_KO_vs_RAGE_control - 2020-01-24 12:50 PM		TCF7L2		transcription regulator						0.00138	APLP1,CLDN2,DOCK10,FBP1,FRMD4A,GLUL,ID1,ID3,LAMC2,MCAM,PLAT,PLEKHB1,PPARGC1A,SLC12A2,SLC1A2,SLC27A2	CTNNB1,MYC,NFkB (complex),STAT3,TCF,TCF7L2,TP53
Mouse_DE_contrast_genotype_RAGE_KO_vs_RAGE_control - 2020-01-24 12:50 PM		IL1RN		cytokine						0.00138	CD44,CXCL3,GSDMD,LIF,LIFR,NOS2,OAS2,OAS3,TIMP1	Ap1,HIF1A,IFNG,IL1B,IL1R1,IL1RN,IL2,JUN,NFKB1,NFKBIA,NFkB (complex),RELA,STAT1,STAT3,TNF
Mouse_DE_contrast_genotype_RAGE_KO_vs_RAGE_control - 2020-01-24 12:50 PM		phenylbutazone		chemical drug						0.00141	ABCC2,CAPN6,CD44,FXYD5,LAMC2,TIMP1
Mouse_DE_contrast_genotype_RAGE_KO_vs_RAGE_control - 2020-01-24 12:50 PM		F7		peptidase						0.00144	Ccl2,IER2,LIF,PLAUR,VCAM1	Ap1,ERK1/2,F2R,F7,FOS,HIF1A,JUN,MAPK14,MAPK8,NFKB1,NFkB (complex),NR3C1,RELA,SIRT1,STAT3,TP53
Mouse_DE_contrast_genotype_RAGE_KO_vs_RAGE_control - 2020-01-24 12:50 PM		NRG1		growth factor						0.00145	ACAT1,DUSP1,FLNA,FOSB,GPX3,GRB7,HMGA1,ID1,IER2,ITGAV,LIFR,PLAUR,THBS1,TOP2A	Ap1,EGF,EGFR,EGR1,ERBB3,HIF1A,JUN,MYC,NFKB1,NFkB (complex),NOTCH1,NR3C1,NRG1,P38 MAPK,RELA,SMAD2,SP1,SRC,STAT3
Mouse_DE_contrast_genotype_RAGE_KO_vs_RAGE_control - 2020-01-24 12:50 PM		SPP1		cytokine						0.0015	Ccl2,CD44,CDH2,CXCL3,ITGA2,ITGAV,LIF,NDUFS8,NOS2,TGFB1,TIMP1	Ap1,FOS,HIF1A,IL10,Immunoglobulin,JUN,Jnk,NFATC2,NFKB1,NFKBIA,NFkB (complex),NR3C1,NR4A1,RELA,SMAD3,SPP1,STAT3,TP53,hyaluronic acid
Mouse_DE_contrast_genotype_RAGE_KO_vs_RAGE_control - 2020-01-24 12:50 PM		5-azacytidine		chemical drug						0.00152	CD44,CDKN2B,DUSP1,GJB3,HEXIM1,NOS2,RRM2,SLC7A5,THBS1,ZYX	5-azacytidine,CTNNB1,E2F1,HDAC1,MYOD1,NFkB (complex),RB1,RELA,SMAD3,SMAD4,STAT3,TGFBR2,TP53
Mouse_DE_contrast_genotype_RAGE_KO_vs_RAGE_control - 2020-01-24 12:50 PM		AR		ligand-dependent nuclear receptor						0.00153	Akr1c19,ATP2A2,BASP1,C3,CDH2,CEBPB,EPHX1,IGFBP3,ITGA2,KPNA2,NUPR1,PKMYT1,PLAT,PMEPA1,SCN9A,Sik1,TGFB1,THBS1,TIMP3,TNFAIP2,ZYX	AR,Ap1,CEBPB,CTNNB1,E2F1,ERBB2,ESR2,FOS,JUN,MYC,NFKBIA,NR3C1,SMAD3,SMAD4,SMAD7,SP1,STAT3,TP53,dihydrotestosterone
Mouse_DE_contrast_genotype_RAGE_KO_vs_RAGE_control - 2020-01-24 12:50 PM		CCN2		growth factor						0.00153	CD44,COL4A2,FLNB,LTBP3,PDGFB,TGFB1,TIMP1,TIMP3	Ap1,CCN2,CTNNB1,FOS,HIF1A,IL4,JUN,Jnk,MYC,NFKBIA,NFkB (complex),NR3C1,P38 MAPK,RELA,SMAD3,SP1,STAT3,STAT6,TCF,TGFB1,TP53
Mouse_DE_contrast_genotype_RAGE_KO_vs_RAGE_control - 2020-01-24 12:50 PM		C5AR1		g-protein coupled receptor						0.00153	ATP2A2,C3,Ccl2,CD40,CXCL3,LTBP2	ARRB2,Ap1,C5AR1,ERK1/2,HIF1A,IL17A,IL6,JUN,NFKB1,NFKBIA,NFkB (complex),RELA,STAT3
Mouse_DE_contrast_genotype_RAGE_KO_vs_RAGE_control - 2020-01-24 12:50 PM		HIC1		transcription regulator						0.00153	FHL2,FST,LIF,MCAM,RIN2,TNS3
Mouse_DE_contrast_genotype_RAGE_KO_vs_RAGE_control - 2020-01-24 12:50 PM		FGFR2		kinase						0.00154	COL4A1,COL4A2,CPE,FST,GLIPR1,IHH,PLAUR,PLXNB2,VCAM1	FGFR2,NFkB (complex),RELA,SMAD3,SMAD4,STAT1,STAT3
Mouse_DE_contrast_genotype_RAGE_KO_vs_RAGE_control - 2020-01-24 12:50 PM		IRS1		enzyme						0.00154	CDKN2B,CEBPB,COL4A1,COL4A2,FASN,FST,GJB3,PPARGC1A,Tcf7	CEBPB,CTNNB1,ESR1,FOXO1,FOXO3,IGF1R,IRS1,Insulin,JUN,MYC,NFkB (complex),NR3C1,PPARA,PPARG,STAT3,TCF,TP53,estrogen receptor
Mouse_DE_contrast_genotype_RAGE_KO_vs_RAGE_control - 2020-01-24 12:50 PM		CCND1		transcription regulator						0.00156	CD44,CDC6,CDKN2B,FGFR1,FLNA,ID1,ID3,ITGAV,ITIH2,MARK1,MYO7A,NT5E,PMEPA1,RRM2,SLC9B2,USE1	CCND1,E2F1,E2F3,HDAC1,JUN,MAP2K1,MYC,MYOD1,RB1,RELA,SP1,STAT3,THRA,TP53
Mouse_DE_contrast_genotype_RAGE_KO_vs_RAGE_control - 2020-01-24 12:50 PM		CNTF		cytokine						0.00157	BDH1,FASN,FGFR1,LIF,LIFR,TGFB1,TIMP1	Ap1,CNTF,JUN,MYC,NFKB1,NFKBIA,NFkB (complex),RAF1,RELA,SMAD3,SMAD4,STAT1,STAT3,TP53
Mouse_DE_contrast_genotype_RAGE_KO_vs_RAGE_control - 2020-01-24 12:50 PM		isoproterenol		chemical drug						0.0016	AQP5,CYP4F8,FOSL2,LIF,NOS2,PDGFB,PLAT,RGS5,TGFB1,TIMP1	Ap1,CREBBP,FOS,HIF1A,IL6,JUN,Jnk,LEP,NFKB1,NFKBIA,NFkB (complex),PPARG,RELA,SP1,STAT3,VEGFA,forskolin,isoproterenol
Mouse_DE_contrast_genotype_RAGE_KO_vs_RAGE_control - 2020-01-24 12:50 PM		S100A4		other						0.00161	CLIC4,CXCL3,THBS1,TIMP1,VCAM1	Ap1,ERK1/2,HIF1A,JUN,MAPK3,NFKB1,NFKBIA,NFkB (complex),PRKCA,RELA,S100A4,SMAD1/5,SMAD2,SPP1,STAT3
Mouse_DE_contrast_genotype_RAGE_KO_vs_RAGE_control - 2020-01-24 12:50 PM		phenacetin		chemical drug						0.00161	ABCC2,CAPN6,CD44,LAMC2,TIMP1
Mouse_DE_contrast_genotype_RAGE_KO_vs_RAGE_control - 2020-01-24 12:50 PM		MET		kinase						0.00162	ARID5A,Ccl7,CD44,CDH2,IL15,NREP,PIM1,TGFB1	Ap1,CDH1,CTNNB1,FOS,HIF1A,JUN,Jnk,MET,NFKB1,NFKBIA,NFkB (complex),PI3K (complex),RELA,STAT3,TP53
Mouse_DE_contrast_genotype_RAGE_KO_vs_RAGE_control - 2020-01-24 12:50 PM		C9		other						0.00164	Ccl2,CXCL3,VCAM1	C9,Ccl2,IL1B,JUN,NFKB1,NFKBIA,NFkB (complex),RELA
Mouse_DE_contrast_genotype_RAGE_KO_vs_RAGE_control - 2020-01-24 12:50 PM		CIC		transcription regulator						0.00164	ITGA2,MMP24,SLC20A1
Mouse_DE_contrast_genotype_RAGE_KO_vs_RAGE_control - 2020-01-24 12:50 PM		LECT2		other						0.00164	C3,Ccl2,CXCL3	Ap1,CEBPB,CSF3,IL10,IL1B,JUN,LECT2,NFKB1,NFKBIA,NFkB (complex),RELA,STAT3,STAT5A
Mouse_DE_contrast_genotype_RAGE_KO_vs_RAGE_control - 2020-01-24 12:50 PM		MZF1		transcription regulator						0.00164	CDH2,SOD3,TGFB1
Mouse_DE_contrast_genotype_RAGE_KO_vs_RAGE_control - 2020-01-24 12:50 PM		mir-379		microrna						0.00164	CDH2,IHH,TXNIP
Mouse_DE_contrast_genotype_RAGE_KO_vs_RAGE_control - 2020-01-24 12:50 PM		trientine		chemical drug						0.00164	IGFBP3,SOD3,TGFB1
Mouse_DE_contrast_genotype_RAGE_KO_vs_RAGE_control - 2020-01-24 12:50 PM		E2F1		transcription regulator						0.00164	ALPL,CD44,CDC6,Ces1b/Ces1c,DUSP1,FGFR1,HMGA1,ID3,INMT,JAG2,KIT,MAP3K14,Pmaip1,PPARGC1A,PSAT1,RRM2,TGFB1,THBS1,TOP2A,UQCR11,VCAM1	Akt,Ap1,CCND1,E2F1,E2F3,HDAC1,HIF1A,JUN,MYOD1,NFKBIA,NFkB (complex),NR3C1,NfkB1-RelA,RB1,RELA,SP1,TP53
Mouse_DE_contrast_genotype_RAGE_KO_vs_RAGE_control - 2020-01-24 12:50 PM		RARB		ligand-dependent nuclear receptor						0.00171	CDKN2B,ETS1,GJB4,ID1,ID3,IGFBP3,ITGAV,Rps27/Rps27rt,TGFB1	Ap1,CEBPA,CEBPB,ERK1/2,JUN,NFATC2,NFKB1,NFkB (complex),PPARG,RARB,RELA,RNA polymerase II,SMAD3,SP1,STAT3,TP53,tretinoin
Mouse_DE_contrast_genotype_RAGE_KO_vs_RAGE_control - 2020-01-24 12:50 PM		PTGS2		enzyme						0.00171	Ccl2,CD44,CXCL3,DUSP1,ID1,IGFBP3,ITGAV,Ivl,NOS2,PITPNM1,TRAF1	CREBBP,E2F1,EGR1,HIF1A,IL1B,IL6,JUN,NFKB1,NFKBIA,NFkB (complex),NR3C1,PTGS2,RELA,SP1,STAT3,TP53,curcumin,prostaglandin E2
Mouse_DE_contrast_genotype_RAGE_KO_vs_RAGE_control - 2020-01-24 12:50 PM		GATA3		transcription regulator						0.00172	BLVRB,CDH2,ETS1,FOXE1,GLUL,Ivl,KIT,SLC27A2,SLPI,Tcf7,TGFB1,VCAM1,ZEB2	GATA3,HIF1A,JUN,NFKB1,NFkB (complex),RELA,STAT3
Mouse_DE_contrast_genotype_RAGE_KO_vs_RAGE_control - 2020-01-24 12:50 PM		SP3		transcription regulator						0.00174	AKAP12,CBS/CBSL,Ccl2,CD40,CDH2,CES1,DUSP1,IGFBP3,ITGA2,PLAUR,SCTR,TIMP1	Ap1,ESR1,HIF1A,Histone h3,IRF3,JUN,NFATC2,NFkB (complex),RELA,RNA polymerase II,SMAD3,SMAD4,SMAD7,SP1,SP3,STAT1,TGFB1,TP53
Mouse_DE_contrast_genotype_RAGE_KO_vs_RAGE_control - 2020-01-24 12:50 PM		CALR		transcription regulator						0.00179	ATP2A2,Ccl2,CDH2,CXCL3,TGFB1	ADIPOQ,AR,ATP,CALR,EGR1,ESR2,HIF1A,JUN,NFKB1,NFKBIA,NFkB (complex),NR3C1,RELA,SMAD2,SMAD3,SMAD4,SP1,STAT1,STAT3,TP53
Mouse_DE_contrast_genotype_RAGE_KO_vs_RAGE_control - 2020-01-24 12:50 PM		GSK2816126		chemical drug						0.00179	ALPL,Ccl2,GPC1,NOS2,RBP4
Mouse_DE_contrast_genotype_RAGE_KO_vs_RAGE_control - 2020-01-24 12:50 PM		APC		enzyme						0.0018	ADGRV1,CD44,CDH2,CXCL3,ID1,ID3,NOS2,Tcf7,TIMP1	APC,CTNNB1,MYC,NFkB (complex),STAT3,TCF,TP53
Mouse_DE_contrast_genotype_RAGE_KO_vs_RAGE_control - 2020-01-24 12:50 PM		THRB		ligand-dependent nuclear receptor						0.00181	ATP2A2,Ccl2,CSF2,CXCL3,FASN,FGFR1,ID1,IGFBP3,IGHM,NUDT7,Tcf7,TGFB1	EP300,FOXO1,L-triiodothyronine,NFKB1,NFKBIA,NFkB (complex),PPARA,PPARG,PPARGC1A,RB1,RELA,RELB,SMAD3,SMAD4,STAT1,STAT3,THRA,THRB
Mouse_DE_contrast_genotype_RAGE_KO_vs_RAGE_control - 2020-01-24 12:50 PM		USF2		transcription regulator						0.00181	FASN,IGF2R,IGFBP3,MYH9,TGFB1,THBS1	Ap1,CALR,NFKBIA,NFkB (complex),SMAD3,SMAD4,SMAD7,THBS1,TP53,Tgf beta,USF2
Mouse_DE_contrast_genotype_RAGE_KO_vs_RAGE_control - 2020-01-24 12:50 PM		HSPD1		enzyme						0.00182	Ccl2,CXCL3,IL15,VCAM1	ATP,Ap1,CCL2,HIF1A,HSPD1,IRF3,JUN,NFATC2,NFKB1,NFKBIA,NFkB (complex),NR3C1,RELA,SMAD3,STAT3,TLR4
Mouse_DE_contrast_genotype_RAGE_KO_vs_RAGE_control - 2020-01-24 12:50 PM		INHBB		growth factor						0.00182	COL4A1,FST,THBS1,TIMP1	FSH,INHBB,JUN,NFkB (complex),SMAD3
Mouse_DE_contrast_genotype_RAGE_KO_vs_RAGE_control - 2020-01-24 12:50 PM		IRAK3		kinase						0.00182	Ccl2,CXCL3,NOS2,TGFB1	Ap1,FOS,IRAK3,IRAK4,JUN,Jnk,MYD88,NFKB1,NFKBIA,NFkB (complex),NR3C1,P38 MAPK,RELA,SMAD3,STAT3,TRAF6
Mouse_DE_contrast_genotype_RAGE_KO_vs_RAGE_control - 2020-01-24 12:50 PM		MTA3		transcription regulator						0.00182	BLNK,CDH2,TGFB1,ZEB2
Mouse_DE_contrast_genotype_RAGE_KO_vs_RAGE_control - 2020-01-24 12:50 PM		NfkB1-RelA		complex						0.00182	CSF2,IL15,NOS2,VCAM1
Mouse_DE_contrast_genotype_RAGE_KO_vs_RAGE_control - 2020-01-24 12:50 PM		PLK2		kinase						0.00182	Ccl7,CD40,IL15,PLAT
Mouse_DE_contrast_genotype_RAGE_KO_vs_RAGE_control - 2020-01-24 12:50 PM		Ap1		complex						0.00192	CD40,CD44,CSF2,ETS1,IGFBP3,ITGA2,NOS2,TGFB1,TIMP1,VCAM1	Ap1,CTNNB1,FOS,FOXO1,HIF1A,IL2,JUN,NFKB1,NFKBIA,NFkB (complex),NOTCH1,NR3C1,RELA,STAT3,TP53,Vegf,cytokine
Mouse_DE_contrast_genotype_RAGE_KO_vs_RAGE_control - 2020-01-24 12:50 PM		RRP1B		transcription regulator						0.00194	CDC6,CEBPB,EXO1,RPL37A,Rps27/Rps27rt,SERPINE2,TGFB1,TOP2A
Mouse_DE_contrast_genotype_RAGE_KO_vs_RAGE_control - 2020-01-24 12:50 PM		berberine		chemical drug						0.00194	ATP5MC2,CD40,CYP4A11,NOS2,PCSK9,TGFB1,TIMP1,VCAM1	Ap1,CTNNB1,FOS,FOXO1,JUN,Jnk,NFkB (complex),NOTCH1,NR3C1,P38 MAPK,Pro-inflammatory Cytokine,RELA,SMAD3,SMAD4,STAT1,STAT3,Vegf,berberine
Mouse_DE_contrast_genotype_RAGE_KO_vs_RAGE_control - 2020-01-24 12:50 PM		PRKCD		kinase						0.00194	Ccl2,CEBPB,CSF2,FOSL2,LAMB3,LIF,MYO9B,NOS2,PDLIM7,TRAF1,VCAM1	Akt,Ap1,HIF1A,JUN,MAPK8,MAPK9,NFKB1,NFKBIA,NFkB (complex),NR3C1,NfkB1-RelA,PRKCD,RELA,RELB,SIRT1,SREBF1,STAT3
Mouse_DE_contrast_genotype_RAGE_KO_vs_RAGE_control - 2020-01-24 12:50 PM		Sn50 peptide		chemical toxicant						0.00197	Ccl2,IL15,NOS2,SLC1A2,TNFRSF21,VCAM1	APP,HIF1A,JUN,NFKB1,NFKBIA,NFkB (complex),RELA,RELB,STAT1,STAT3,Sn50 peptide,TNF,TP53
Mouse_DE_contrast_genotype_RAGE_KO_vs_RAGE_control - 2020-01-24 12:50 PM		gentamicin C		chemical drug						0.00197	ABCC2,CAPN6,CD44,FXYD5,LAMC2,TIMP1
Mouse_DE_contrast_genotype_RAGE_KO_vs_RAGE_control - 2020-01-24 12:50 PM		lomustine		chemical drug						0.00197	ABCC2,CAPN6,CD44,FXYD5,LAMC2,TIMP1
Mouse_DE_contrast_genotype_RAGE_KO_vs_RAGE_control - 2020-01-24 12:50 PM		ALB	0	transporter						0.00199	ALB,Ccl2,NOS2,SYNPO,TGFB1	ALB,Ap1,CEBPB,FOS,FOXO1,IL12 (complex),Insulin,JUN,Jnk,NFKB1,NFKBIA,NFkB (complex),NOS3,NR3C1,PPARA,RELA,RELB,STAT1,STAT3
Mouse_DE_contrast_genotype_RAGE_KO_vs_RAGE_control - 2020-01-24 12:50 PM		RAC2		enzyme						0.00199	CD74,CDH2,FHL2,SLPI,ZYX
Mouse_DE_contrast_genotype_RAGE_KO_vs_RAGE_control - 2020-01-24 12:50 PM		SOX2		transcription regulator						0.00204	AHR,ALB,CD44,CDH2,DOCK10,DUSP1,FOXE1,FST,Gm15446,ID3,KIF26A,Nes,PEG3,PSAT1,SERINC5,SERPINA1,SLC12A2,TGFB1,TIMP3,TNS3	JAG1,Notch,POU5F1,SOX2
Mouse_DE_contrast_genotype_RAGE_KO_vs_RAGE_control - 2020-01-24 12:50 PM		IL7R		transmembrane receptor						0.00207	AHR,EPHB2,FHL2,IGHM,PCSK6,PIM1,VCAM1
Mouse_DE_contrast_genotype_RAGE_KO_vs_RAGE_control - 2020-01-24 12:50 PM		FGF18		growth factor						0.0021	BAMBI,CSF1,TIMP1	EGR1,FGF18,JUN,RELA,SP1
Mouse_DE_contrast_genotype_RAGE_KO_vs_RAGE_control - 2020-01-24 12:50 PM		KT5823		chemical - kinase inhibitor						0.0021	AQP5,NOS2,PLAUR	Ap1,ERK1/2,FOS,JUN,KT5823,MAPK14,NFKB1,NFKBIA,NFkB (complex),NR3C1,P38 MAPK,RAS,RELA,SP1,STAT3,TP53
Mouse_DE_contrast_genotype_RAGE_KO_vs_RAGE_control - 2020-01-24 12:50 PM		SDC1		enzyme						0.0021	Ccl2,CXCL3,GALNT3	Ap1,ERK1/2,IL10,JUN,LDL,NFKB1,NFKBIA,NFkB (complex),RELA,SDC1
Mouse_DE_contrast_genotype_RAGE_KO_vs_RAGE_control - 2020-01-24 12:50 PM		iron dextran		chemical drug						0.0021	Ccl2,ID1,TGFB1
Mouse_DE_contrast_genotype_RAGE_KO_vs_RAGE_control - 2020-01-24 12:50 PM		maxacalcitol		chemical drug						0.0021	ALB,ALPL,TGFB1	JUN,PTH,maxacalcitol
Mouse_DE_contrast_genotype_RAGE_KO_vs_RAGE_control - 2020-01-24 12:50 PM		palmitoleic acid		chemical - endogenous mammalian						0.0021	NOS2,TGFB1,VCAM1	Ap1,ERK1/2,IL6,JUN,NFKB1,NFKBIA,NFkB (complex),RELA,RELB,STAT3,TP53,palmitoleic acid
Mouse_DE_contrast_genotype_RAGE_KO_vs_RAGE_control - 2020-01-24 12:50 PM		DPP4		peptidase						0.0021	TGFB1,THBS1,TIMP1,TOP2A	Ap1,BCL2L1,CAT,DPP4,EGR1,FGF2,HIF1A,JUN,MAPK3,NFKBIA,NFkB (complex),NR3C1,P38 MAPK,RELA,SMAD2,SP1,STAT3,TP53
Mouse_DE_contrast_genotype_RAGE_KO_vs_RAGE_control - 2020-01-24 12:50 PM		ECSIT		transcription regulator						0.0021	CD44,PIM1,PLAUR,TRAF1	Ap1,ECSIT,FOS,JUN,Jnk,RELA,STAT3
Mouse_DE_contrast_genotype_RAGE_KO_vs_RAGE_control - 2020-01-24 12:50 PM		PLK4		kinase						0.0021	Ccl7,CD40,IL15,PLAT
Mouse_DE_contrast_genotype_RAGE_KO_vs_RAGE_control - 2020-01-24 12:50 PM		LMNA		other						0.00213	BAMBI,ID3,IGF2R,KLF15,MCAM,MSC,Nes,RPS21,SLC41A2,ST6GALNAC4,STAB1,TGFB1,TIMP3
Mouse_DE_contrast_genotype_RAGE_KO_vs_RAGE_control - 2020-01-24 12:50 PM		Lh		complex						0.00213	AKAP12,ALPL,ATP2A2,CARD10,COL18A1,DUSP1,FLNC,FST,PLAT,RGS16,RGS4,RGS5,THBS1	CG,ERK,IL1B,JUN,JUNB,Lh,NFKB1,NFKBIA,NFkB (complex),NR3C1,RELA,SP3,STAT3,TP53
Mouse_DE_contrast_genotype_RAGE_KO_vs_RAGE_control - 2020-01-24 12:50 PM		NEUROG1		transcription regulator						0.00213	C1S,C3,LCP1,PXDN,THBS1,TMEFF2
Mouse_DE_contrast_genotype_RAGE_KO_vs_RAGE_control - 2020-01-24 12:50 PM		tributyrin		chemical drug						0.00213	AKAP12,CXCL3,DUSP1,ETS1,ID3,RGS4
Mouse_DE_contrast_genotype_RAGE_KO_vs_RAGE_control - 2020-01-24 12:50 PM		CD40	0	transmembrane receptor						0.00219	A4GALT,Ccl2,CD40,CD44,CSF1,DUSP1,IL15,MAP3K14,NOS2,PIM1,TRAF1,VCAM1	Ap1,CD40,CD40LG,HIF1A,IL10,IL1B,JUN,NFKB1,NFKBIA,NFkB (complex),RELA,RELB,STAT3,TNF
Mouse_DE_contrast_genotype_RAGE_KO_vs_RAGE_control - 2020-01-24 12:50 PM		Irgm1		other						0.0022	Ccl2,ID3,NUPR1,OAS2,RRM2
Mouse_DE_contrast_genotype_RAGE_KO_vs_RAGE_control - 2020-01-24 12:50 PM		Ro31-8220		chemical - kinase inhibitor						0.0022	DUSP1,ITGA5,NOS2,TRAF1,VCAM1	ATP,Ap1,CREBBP,E2F1,EP300,FOS,JUN,Jnk,MIF,NFKB1,NFKBIA,NFkB (complex),NR3C1,RELA,RELB,RNA polymerase II,Ro31-8220,STAT3,TP53
Mouse_DE_contrast_genotype_RAGE_KO_vs_RAGE_control - 2020-01-24 12:50 PM		estriol		chemical - endogenous mammalian						0.0022	Ccl2,Ccl7,CD40,CXCL3,SDC3	Ap1,ERK1/2,JUN,NFKB1,NFkB (complex),RELA,estriol
Mouse_DE_contrast_genotype_RAGE_KO_vs_RAGE_control - 2020-01-24 12:50 PM		methylselenic acid		chemical reagent						0.0022	BLVRB,CD44,CDC6,EPHX1,HSD17B11,ID1,ID3,MAP1B,NREP,PEG3,PFDN5,RRM2,TOP2A	CCND1,E2F1,E2F3,HDAC1,MYOD1,RB1,RELA,TP53,methylselenic acid
Mouse_DE_contrast_genotype_RAGE_KO_vs_RAGE_control - 2020-01-24 12:50 PM		TAC1		other						0.00221	Ccl2,CSF2,CXCL3,FOSB,NOS2,PLAT,TGFB1	Ap1,FOS,HIF1A,IL1A,IL1B,JUN,Jnk,NFKB1,NFKBIA,NFkB (complex),RELA,RELB,STAT3,TAC1
Mouse_DE_contrast_genotype_RAGE_KO_vs_RAGE_control - 2020-01-24 12:50 PM		KIT	0.007	transmembrane receptor						0.00229	Ccl2,CD44,CDKN2B,CSF2,CXCL3,IL15,KIT,LIF	Ap1,ERK1/2,HIF1A,JUN,KIT,KITLG,NFKB1,NFKBIA,NFkB (complex),RELA,SMAD3,SMAD4,STAT1,STAT3,STAT6,TNF
Mouse_DE_contrast_genotype_RAGE_KO_vs_RAGE_control - 2020-01-24 12:50 PM		TET2		enzyme						0.00231	Ccl2,Ccl7,FOSL2,HS6ST1,ITGA2,NAV1,SLC20A1,SLC4A11,TIMP1
Mouse_DE_contrast_genotype_RAGE_KO_vs_RAGE_control - 2020-01-24 12:50 PM		JAK inhibitor I		chemical - kinase inhibitor						0.00241	C3,CXCL3,NOS2,TIMP1	HIF1A,JAK inhibitor I,NFKB1,NFKBIA,NFkB (complex),RELA,SMAD3,SMAD4,STAT1,STAT3,STAT6
Mouse_DE_contrast_genotype_RAGE_KO_vs_RAGE_control - 2020-01-24 12:50 PM		EGR3		transcription regulator						0.00242	ID3,LTBP3,PLXND1,SLC15A2,ZEB2
Mouse_DE_contrast_genotype_RAGE_KO_vs_RAGE_control - 2020-01-24 12:50 PM		3-D-glucosyl-1,2-diacylglycerol		chemical - endogenous non-mammalian						0.00245	CXCL3,NOS2
Mouse_DE_contrast_genotype_RAGE_KO_vs_RAGE_control - 2020-01-24 12:50 PM		ANGPTL3		growth factor						0.00245	AGRN,HSPG2
Mouse_DE_contrast_genotype_RAGE_KO_vs_RAGE_control - 2020-01-24 12:50 PM		APOC3		transporter						0.00245	NOS2,VCAM1	APOC3,Akt,Ap1,HIF1A,NFkB (complex),NfkB1-RelA,RELA
Mouse_DE_contrast_genotype_RAGE_KO_vs_RAGE_control - 2020-01-24 12:50 PM		CHRM4		g-protein coupled receptor						0.00245	ITGA5,ITGAV
Mouse_DE_contrast_genotype_RAGE_KO_vs_RAGE_control - 2020-01-24 12:50 PM		MOGAT1		enzyme						0.00245	Ccl2,TIMP1
Mouse_DE_contrast_genotype_RAGE_KO_vs_RAGE_control - 2020-01-24 12:50 PM		MYBPC3		other						0.00245	ATP2A2,Ccl2
Mouse_DE_contrast_genotype_RAGE_KO_vs_RAGE_control - 2020-01-24 12:50 PM		NSC719239		chemical drug						0.00245	ITGA2,ITGA5
Mouse_DE_contrast_genotype_RAGE_KO_vs_RAGE_control - 2020-01-24 12:50 PM		P2RY6		g-protein coupled receptor						0.00245	Ccl2,VCAM1	ATP,Ap1,ERK1/2,HIF1A,JUN,NFKB1,NFKBIA,NFkB (complex),NR3C1,P2RY6,RELA,STAT3
Mouse_DE_contrast_genotype_RAGE_KO_vs_RAGE_control - 2020-01-24 12:50 PM		S-18886		chemical drug						0.00245	NOS2,TGFB1
Mouse_DE_contrast_genotype_RAGE_KO_vs_RAGE_control - 2020-01-24 12:50 PM		Serine Protease		group						0.00245	Ccl2,NOS2	APOE,HIF1A,NFKB1,NFKBIA,NFkB (complex),RELA,SMAD3,SP1,STAT1,STAT3,STAT6,Serine Protease
Mouse_DE_contrast_genotype_RAGE_KO_vs_RAGE_control - 2020-01-24 12:50 PM		VSNL1		other						0.00245	ITGA5,ITGAV
Mouse_DE_contrast_genotype_RAGE_KO_vs_RAGE_control - 2020-01-24 12:50 PM		STAT4		transcription regulator						0.00245	C3,CXCL3,Cyp2d22,JAG2,LTBP3,POLD4,RAMP1,RCN3,RGS16,Tcf7,TIMP1,ZNF524	IL17A,JUN,NFKBIA,NFkB (complex),RELA,STAT3,STAT4
Mouse_DE_contrast_genotype_RAGE_KO_vs_RAGE_control - 2020-01-24 12:50 PM		RASSF1		other						0.00251	CDH2,COL4A1,COL4A2,CPE,IGFBP3,LIF,MAP1B	CTNNB1,MYC,NFkB (complex),RASSF1,STAT3,TCF,TP53
Mouse_DE_contrast_genotype_RAGE_KO_vs_RAGE_control - 2020-01-24 12:50 PM		hydrocortisone		chemical - endogenous mammalian						0.00254	CD40,CEBPB,GLUL,IGF2R,IGFBP3,IGFBP7,ITGA2,NDUFA6,TNFAIP2	AR,ESR2,SMAD2,SMAD3,SP1,TP53,hydrocortisone
Mouse_DE_contrast_genotype_RAGE_KO_vs_RAGE_control - 2020-01-24 12:50 PM		ERBB3		kinase						0.00256	DUSP1,GJB3,IER2,NID1,SLPI,THBS1,TIMP3,TOP2A	Ap1,EGF,EGFR,EGR1,ERBB2,ERBB3,ERBB4,ESR2,FOS,HIF1A,JUN,MYC,NFKBIA,NOTCH1,NRG1,RELA,SP1,TP53
Mouse_DE_contrast_genotype_RAGE_KO_vs_RAGE_control - 2020-01-24 12:50 PM		BMX		kinase						0.00263	PPARGC1A,TIMP1,TNFRSF1B	BMX,NFkB (complex),RELA,SMAD3,SMAD4,STAT1,STAT3
Mouse_DE_contrast_genotype_RAGE_KO_vs_RAGE_control - 2020-01-24 12:50 PM		C5AR2		g-protein coupled receptor						0.00263	ATP2A2,Ccl2,CXCL3	ARRB2,C5AR2,CEBPB,CSF3,Ccl2,IL1B,IL6,JUN,NFKB1,NFKBIA,NFkB (complex),RELA,STAT3,STAT5A
Mouse_DE_contrast_genotype_RAGE_KO_vs_RAGE_control - 2020-01-24 12:50 PM		CDKN2B-AS1		other						0.00263	CDKN2B,NOS2,VCAM1
Mouse_DE_contrast_genotype_RAGE_KO_vs_RAGE_control - 2020-01-24 12:50 PM		MGAT3		enzyme						0.00263	CDH2,ITGA2,ITGA5	CTNNB1,FN1,HIF1A,ITGB1,MGAT3,RELA,SMAD3,SP1,STAT3,TP53
Mouse_DE_contrast_genotype_RAGE_KO_vs_RAGE_control - 2020-01-24 12:50 PM		PTBP1		enzyme						0.00263	CD44,FGFR1,NOS2
Mouse_DE_contrast_genotype_RAGE_KO_vs_RAGE_control - 2020-01-24 12:50 PM		RGCC		other						0.00263	CDH2,FASN,NOS2	CEBPB,NFkB (complex),RGCC,SCD,SMAD3,SMAD4,SMAD7,SP1,STAT1,STAT3
Mouse_DE_contrast_genotype_RAGE_KO_vs_RAGE_control - 2020-01-24 12:50 PM		SAT1		enzyme						0.00263	AMY2A,IGFBP3,PPARGC1A
Mouse_DE_contrast_genotype_RAGE_KO_vs_RAGE_control - 2020-01-24 12:50 PM		belnacasan		chemical drug						0.00263	Ccl2,CXCL3,GSDMD	Ap1,IL18,JUN,NFKB1,NFkB (complex),RELA,belnacasan
Mouse_DE_contrast_genotype_RAGE_KO_vs_RAGE_control - 2020-01-24 12:50 PM		beta-1,3-glucan		chemical drug						0.00263	ITGAV,PDGFB,TGFB1	Ap1,CEBPB,FOS,JUN,Jnk,RELA,SMAD3,SMAD4,SP1,STAT3,TP53,beta-1,3-glucan
Mouse_DE_contrast_genotype_RAGE_KO_vs_RAGE_control - 2020-01-24 12:50 PM		growth factor		group						0.00263	DUSP1,FGFR1,GLUL
Mouse_DE_contrast_genotype_RAGE_KO_vs_RAGE_control - 2020-01-24 12:50 PM		xanthine		chemical - endogenous mammalian						0.00263	DUSP1,ID3,PLAUR	Ap1,FOS,JUN,Jnk,MYC,NFKB1,RELA,SRC,STAT3,XDH,xanthine
Mouse_DE_contrast_genotype_RAGE_KO_vs_RAGE_control - 2020-01-24 12:50 PM		ADRB		group						0.00267	Ccl2,CD40,NOS2,PDGFB,PPARGC1A,SLC6A9,TRAF1,WNT7B,YPEL3	ADRB,Ap1,ERK1/2,FOS,HIF1A,JUN,MAPK14,MAPK8,NFKB1,NFKBIA,NFkB (complex),NR3C1,P38 MAPK,RELA,SIRT1,STAT3
Mouse_DE_contrast_genotype_RAGE_KO_vs_RAGE_control - 2020-01-24 12:50 PM		HDAC6		transcription regulator						0.00267	LTBP2,NOS2,PDGFB,SLC1A2,TGFB1	AHR,Ap1,CEBPB,CTNNB1,FOS,HDAC1,HDAC6,HIF1A,JUN,Jnk,NFKB1,NFkB (complex),RELA,SMAD2,SMAD3,SMAD4,SMAD7,SP1,STAT3,vorinostat
Mouse_DE_contrast_genotype_RAGE_KO_vs_RAGE_control - 2020-01-24 12:50 PM		obeticholic acid		chemical drug						0.00267	ABCC2,Ccl2,CXCL3,TGFB1,TIMP1	Ap1,FOS,HIF1A,IL10,JUN,Jnk,NFKB1,NFKBIA,NFkB (complex),NR0B2,NR1H4,RELA,RELB,STAT3,obeticholic acid
Mouse_DE_contrast_genotype_RAGE_KO_vs_RAGE_control - 2020-01-24 12:50 PM		GDF2		growth factor						0.00267	ANXA3,CDH6,ID1,ID3,RAMP1,SERPINE2,VCAM1	ACVRL1,EP300,GDF2,SMAD1,SMAD1/5,SMAD5,SP1,ZEB2
Mouse_DE_contrast_genotype_RAGE_KO_vs_RAGE_control - 2020-01-24 12:50 PM		TCF		group						0.00267	CD44,CNN2,ID3,IHH,PCSK6,SERPINA1,SFN	CTNNB1,MYC,NFkB (complex),SMAD4,STAT3,TCF,TP53
Mouse_DE_contrast_genotype_RAGE_KO_vs_RAGE_control - 2020-01-24 12:50 PM		Pro-inflammatory Cytokine		group						0.00268	ABCC2,CSF2,GLUL,NOS2,TIMP1,VCAM1	Ap1,HIF1A,JUN,NFATC2,NFKB1,NFKBIA,NFkB (complex),NR3C1,P38 MAPK,Pro-inflammatory Cytokine,RELA,STAT3,TLR4,VEGFA
Mouse_DE_contrast_genotype_RAGE_KO_vs_RAGE_control - 2020-01-24 12:50 PM		trovafloxacin		chemical drug						0.00268	CSF2,Cxcl3,CXCL3,FASN,HLA-A,THBS1	HIF1A,IFNG,IL1B,JUN,NFKB1,NFKBIA,NFkB (complex),RELA,STAT3,TNF,trovafloxacin
Mouse_DE_contrast_genotype_RAGE_KO_vs_RAGE_control - 2020-01-24 12:50 PM		estrogen		chemical drug						0.0027	ALB,COL18A1,COL4A2,DUSP1,IHH,ITGA5,LIF,LTF,PIM1,PLAT,PPRC1,RRM2,SERPINE2,TOP2A	CEBPA,CEBPB,FSH,HIF1A,IL6,JUN,NFKB1,NFkB (complex),RELA,RNA polymerase II,SMAD3,SP1,STAT3,TGFB1,TP53,VDR,calcitriol,estrogen
Mouse_DE_contrast_genotype_RAGE_KO_vs_RAGE_control - 2020-01-24 12:50 PM		nitroarginine		chemical reagent						0.00275	ALB,CD44,PLAT,TGFB1	Ap1,HIF1A,NFKB1,NFKBIA,NFkB (complex),NOS2,RELA,STAT3,TNF,TP53,nitroarginine
Mouse_DE_contrast_genotype_RAGE_KO_vs_RAGE_control - 2020-01-24 12:50 PM		suramin		chemical drug						0.00275	Ccl2,CD40,CDH2,FST	Ap1,CD40,CREBBP,HIF1A,JUN,NFKB1,NFKBIA,NFkB (complex),NR3C1,P38 MAPK,RELA,SMAD3,SMAD4,STAT1,STAT3,VIPR1,suramin
Mouse_DE_contrast_genotype_RAGE_KO_vs_RAGE_control - 2020-01-24 12:50 PM		HNF4A		transcription regulator						0.00277	ABCC2,ACAT1,ADGRB2,ALB,ALDOB,APOH,ATP10A,ATP6V0C,BCAR1,BDH1,BLVRB,C1S,C3,CBS/CBSL,CDC6,CEBPB,CLDN2,COX14,CXCL3,EPHX1,EXO1,FBP1,FBXO31,FLNA,FMO2,FOSL2,G0S2,GPR39,HAO2,HLA-A,HLA-F,IL15,KLF15,LTF,MCEE,MGST3,MSN,NDUFA7,OAS3,OGFOD2,OSMR,POLD4,PPARGC1A,PSAT1,RNF5,RPL41,RPS18,RSPH3,SBNO2,SERPINA1,SERPINA10,SERTAD3,SLC16A6,SLC27A2,SLPI,SUGCT,SYBU,SYNPO,TIMP3,TPRKB,TXNIP,USH1C,YPEL3	HNF1A,HNF1B,HNF4A
Mouse_DE_contrast_genotype_RAGE_KO_vs_RAGE_control - 2020-01-24 12:50 PM		pioglitazone		chemical drug						0.00285	ACE2,ATP2A2,Ccl2,FBP1,NOS2,PC,PPARGC1A,RBP4,TGFB1,TNFRSF1B	ADIPOQ,CEBPB,EGR1,FOXO1,Insulin,NFKB1,NFkB (complex),NOS3,NR1H3,NR3C1,PPARA,PPARG,PPARGC1A,RELA,SMAD3,SREBF1,STAT1,STAT3,pioglitazone
Mouse_DE_contrast_genotype_RAGE_KO_vs_RAGE_control - 2020-01-24 12:50 PM		C3	0	peptidase						0.00289	C3,Ccl2,CSF1,CXCL3,NOS2,TGFB1	Ap1,C3,C5,FOS,HIF1A,IL1,IL10,JUN,LDL,NFKB1,NFKBIA,NFkB (complex),NR3C1,RELA,STAT3,TP53
Mouse_DE_contrast_genotype_RAGE_KO_vs_RAGE_control - 2020-01-24 12:50 PM		CTLA4		transmembrane receptor						0.00289	AHR,CD40,KPNA2,SLC7A5,TGFB1,TOP2A	Ap1,CTLA4,HIF1A,IL2,JUN,NFATC2,NFKB1,NFKBIA,NFkB (complex),RELA,RELB,SMAD3,SP1,STAT3,TGFB1,TP53
Mouse_DE_contrast_genotype_RAGE_KO_vs_RAGE_control - 2020-01-24 12:50 PM		Raf		group						0.00289	IER2,PPARGC1A,SLC16A6,SLC20A1,SPRY2,TOP2A	Mek,NR3C1,PPARG,Raf,TP53,YBX1
Mouse_DE_contrast_genotype_RAGE_KO_vs_RAGE_control - 2020-01-24 12:50 PM		TRAF6		enzyme						0.00289	Ccl2,CSF2,IL15,Madcam1,NOS2,TGFB1	Ap1,HIF1A,IL10,MYD88,NFKB1,NFKBIA,NFkB (complex),RELA,RELB,STAT3,TRAF6
Mouse_DE_contrast_genotype_RAGE_KO_vs_RAGE_control - 2020-01-24 12:50 PM		fenamic acid		chemical reagent						0.00289	ABCC2,CAPN6,CD44,FXYD5,LAMC2,TIMP1
Mouse_DE_contrast_genotype_RAGE_KO_vs_RAGE_control - 2020-01-24 12:50 PM		ITGB2		transmembrane receptor						0.00293	Ccl2,CSF2,CXCL3,TGFB1,VCAM1	Ap1,FOS,HIF1A,ITGB2,JUN,Jnk,NFKB1,NFKBIA,NFkB (complex),NR3C1,P38 MAPK,RELA,RELB,STAT3,TP53
Mouse_DE_contrast_genotype_RAGE_KO_vs_RAGE_control - 2020-01-24 12:50 PM		JAG1		growth factor						0.00293	CDKN2B,DUSP1,ITGAV,TGFB1,TIMP3	JAG1,Notch,SMAD3
Mouse_DE_contrast_genotype_RAGE_KO_vs_RAGE_control - 2020-01-24 12:50 PM		MED13		transcription regulator						0.00293	Apoc1,FASN,LIF,PCSK9,Sik1
Mouse_DE_contrast_genotype_RAGE_KO_vs_RAGE_control - 2020-01-24 12:50 PM		lysophosphatidylinositol		chemical - endogenous mammalian						0.00293	C3,CD74,CXCL3,GLUL,IL15
Mouse_DE_contrast_genotype_RAGE_KO_vs_RAGE_control - 2020-01-24 12:50 PM		valsartan		chemical drug						0.00293	Ccl2,KIT,NOS2,TGFB1,TIMP1	AGT,Ap1,EGR1,FGF2,HIF1A,JUN,NFATC2,NFKB1,NFKBIA,NFkB (complex),RELA,SP1,STAT3,TP53,valsartan
Mouse_DE_contrast_genotype_RAGE_KO_vs_RAGE_control - 2020-01-24 12:50 PM		cholecalciferol		chemical - endogenous mammalian						0.003	CD40,CEBPB,CSF1,IGFBP3,KIT,SLC20A1,SULF2,TGFB1	Ap1,CCL2,CEBPB,FOXO3,IL12 (complex),IRF3,JUN,NFkB (complex),PTH,RELA,RNA polymerase II,SMAD3,SMAD4,SP1,STAT3,TP53,VDR,cholecalciferol
Mouse_DE_contrast_genotype_RAGE_KO_vs_RAGE_control - 2020-01-24 12:50 PM		oleic acid		chemical - endogenous mammalian						0.003	Ccl2,DUSP1,FASN,IGFBP3,NOS2,PIK3IP1,PPARGC1A,VCAM1	ARRB1,CEBPA,CEBPB,CTNNB1,FOXO1,Insulin,NFkB (complex),NR1H3,NR3C1,PPARA,PPARD,PPARG,PPARGC1A,RELA,SMAD3,STAT3,fatty acid,oleic acid
Mouse_DE_contrast_genotype_RAGE_KO_vs_RAGE_control - 2020-01-24 12:50 PM		mir-122		microrna						0.00302	ADGRB2,CLIC4,FOSL2,IQGAP1,LAMC1,MAP1B,MARK1
Mouse_DE_contrast_genotype_RAGE_KO_vs_RAGE_control - 2020-01-24 12:50 PM		Gcg		other						0.0031	ADGRV1,CBS/CBSL,CES1,FBP1,NNMT,SULF2
Mouse_DE_contrast_genotype_RAGE_KO_vs_RAGE_control - 2020-01-24 12:50 PM		ARRB1		other						0.00312	Ccl2,FASN,NOS2,VCAM1	ARRB1,Akt,Ap1,CTNNB1,FOS,HIF1A,JUN,MAPK14,NFKBIA,NFkB (complex),NfkB1-RelA,PI3K (complex),PIK3CA,RELA,SMAD3,STAT3,TP53,hyaluronic acid
Mouse_DE_contrast_genotype_RAGE_KO_vs_RAGE_control - 2020-01-24 12:50 PM		C1QA		other						0.00312	C3,Ccl2,CD44,TIMP1	Ap1,C1QA,C3,HIF1A,IL10,IL1B,IL6,JUN,NFKB1,NFKBIA,NFkB (complex),RELA,STAT3,TNF
Mouse_DE_contrast_genotype_RAGE_KO_vs_RAGE_control - 2020-01-24 12:50 PM		MLXIPL		transcription regulator						0.00312	FASN,KHK,RGS16,TXNIP
Mouse_DE_contrast_genotype_RAGE_KO_vs_RAGE_control - 2020-01-24 12:50 PM		anakinra		biologic drug						0.00312	ABCC2,NOS2,PIM1,VCAM1	HIF1A,IL1A,IL1B,IL6,JUN,NFKB1,NFKBIA,NFkB (complex),RELA,STAT3,anakinra
Mouse_DE_contrast_genotype_RAGE_KO_vs_RAGE_control - 2020-01-24 12:50 PM		uric acid		chemical - endogenous mammalian						0.0032	Ccl2,CSF2,CXCL3,ITGAV,KHK,NOS2,TGFB1	Ap1,FOS,HIF1A,IL10,IL1A,JUN,NFKB1,NFKBIA,NFkB (complex),NR3C1,P38 MAPK,RELA,STAT1,STAT3,TLR2,TP53,uric acid
Mouse_DE_contrast_genotype_RAGE_KO_vs_RAGE_control - 2020-01-24 12:50 PM		HOXA3		transcription regulator						0.00321	CEBPB,ITGAV,PLXND1,Tcf7,TNFRSF1B
Mouse_DE_contrast_genotype_RAGE_KO_vs_RAGE_control - 2020-01-24 12:50 PM		LRP1		transmembrane receptor						0.00321	C1S,Ccl2,CDH2,IHH,NOS2	APP,Akt,Ap1,HIF1A,JUN,LRP1,NFE2L2,NFKBIA,NFkB (complex),NOS3,NfkB1-RelA,PI3K (complex),RELA,STAT1,STAT3,TP53,heme
Mouse_DE_contrast_genotype_RAGE_KO_vs_RAGE_control - 2020-01-24 12:50 PM		1-naphthylisothiocyanate		chemical toxicant						0.00324	ABCC2,NOS2,SCTR
Mouse_DE_contrast_genotype_RAGE_KO_vs_RAGE_control - 2020-01-24 12:50 PM		ITIH1		other						0.00324	ITIH2,NOS2,TGFB1
Mouse_DE_contrast_genotype_RAGE_KO_vs_RAGE_control - 2020-01-24 12:50 PM		TOPBP1		other						0.00324	CDKN2B,IGFBP3,Pmaip1	JUN,SNAI1,STAT3,TOPBP1,TP53,TP63,TP73
Mouse_DE_contrast_genotype_RAGE_KO_vs_RAGE_control - 2020-01-24 12:50 PM		nystatin		chemical drug						0.00324	CD40,CDH2,TIMP1	Ap1,ERK1/2,FOS,JUN,Jnk,NFKB1,NFkB (complex),RELA,STAT3,nystatin
Mouse_DE_contrast_genotype_RAGE_KO_vs_RAGE_control - 2020-01-24 12:50 PM		GATA4		transcription regulator						0.00324	ACE2,ATP2A2,CDKN2B,CLDN2,EPHX1,LTBP2,MYH9,SLC10A2,TIMP1,VCAM1,YPEL3
Mouse_DE_contrast_genotype_RAGE_KO_vs_RAGE_control - 2020-01-24 12:50 PM		PI3K (complex)		complex						0.00325	Ccl2,CD44,CDH2,CDKN2B,CEBPB,DUSP1,ETS1,LTBP2,MCAM,NOS2,PIM1,THBS1,TXNIP,VCAM1	Akt,Ap1,CTNNB1,FOS,HIF1A,JUN,Jnk,KRAS,LY294002,MYC,NFKB1,NFkB (complex),NR3C1,NfkB1-RelA,P38 MAPK,PI3K (complex),RELA,STAT3,TP53
Mouse_DE_contrast_genotype_RAGE_KO_vs_RAGE_control - 2020-01-24 12:50 PM		GW3965		chemical reagent						0.00333	Apoc1,Ccl2,Ccl7,DUSP1,FASN,GNG11,NOS2,TOP2A	Ap1,D-glucose,GW3965,NFkB (complex),NR0B2,NR1H3,NR1H4,Nr1h,PPARA,PPARD,PPARG,SREBF1,STAT1,TP53
Mouse_DE_contrast_genotype_RAGE_KO_vs_RAGE_control - 2020-01-24 12:50 PM		lysophosphatidylcholine		chemical - other						0.00333	Ccl2,CD74,CSF2,FASN,NOS2,PLAUR	Ap1,CASP1,CSF2,ERK1/2,IRF3,JUN,JUNB,MAP2K1,MYC,NFKB1,NFKBIA,NFkB (complex),RELA,SMAD3,SMAD4,SP1,STAT1,STAT3,THRA,TP53,lysophosphatidylcholine
Mouse_DE_contrast_genotype_RAGE_KO_vs_RAGE_control - 2020-01-24 12:50 PM		ELAVL1		other						0.00336	CDC6,CDH2,DUSP1,FLNA,GLIPR1,HLA-A,NOS2,OAS2,PLCG2,TOP2A,VCAM1	Ap1,ELAVL1,IL6,JUN,NFKB1,NFkB (complex),NR3C1,P38 MAPK,RELA,STAT3
Mouse_DE_contrast_genotype_RAGE_KO_vs_RAGE_control - 2020-01-24 12:50 PM		HNRNPA2B1		other						0.00336	DDR1,PCSK9,PPARGC1A,SCN9A,SERPINA1,SLC1A2,TNS3,UBASH3B,USH1C
Mouse_DE_contrast_genotype_RAGE_KO_vs_RAGE_control - 2020-01-24 12:50 PM		PPIF		enzyme						0.0034	Ccl2,Ccl7,CSF2,CXCL3,GJB3,LIF,TBX1	NFkB (complex),PPIF,RELA,SMAD3,SMAD4,STAT1,STAT3
Mouse_DE_contrast_genotype_RAGE_KO_vs_RAGE_control - 2020-01-24 12:50 PM		SMAD2		transcription regulator						0.0034	CDH2,CDKN2B,CES1,NET1,PDGFB,THBS1,TIMP3	Ap1,CEBPB,CTNNB1,HIF1A,NFkB (complex),RELA,SMAD1,SMAD2,SMAD3,SMAD4,SMAD7,SP1,STAT1,STAT3,TGFB1,TP53,YAP1
Mouse_DE_contrast_genotype_RAGE_KO_vs_RAGE_control - 2020-01-24 12:50 PM		miR-16-5p (and other miRNAs w/seed AGCAGCA)		mature microrna						0.00349	CACNA2D1,FGFR1,HMGA1,IGF2R,ITGA2,LAMC1,PSAT1,SERPINE2,SLC12A2,TPPP3,ZYX
Mouse_DE_contrast_genotype_RAGE_KO_vs_RAGE_control - 2020-01-24 12:50 PM		Alpha catenin		group						0.0035	IGFBP7,ITGA5,STEAP4,TIMP1,TNFAIP2,VCAM1,ZEB2,ZYX
Mouse_DE_contrast_genotype_RAGE_KO_vs_RAGE_control - 2020-01-24 12:50 PM		Ifn		group						0.0035	CD40,CD44,CYP4A11,HLA-A,IL15,NOS2,OAS2,OAS3	HIF1A,IFNAR1,IRF3,Ifn,Ifnar,NFKB1,NFKBIA,NFkB (complex),RELA,SMAD3,SMAD4,STAT1,STAT3,STAT6
Mouse_DE_contrast_genotype_RAGE_KO_vs_RAGE_control - 2020-01-24 12:50 PM		SQSTM1		transcription regulator						0.00351	ARID5A,Ccl7,IL15,NOS2,PLAT	HIF1A,IL1B,IRF8,JUN,NFKB1,NFKBIA,NFkB (complex),RELA,SMAD3,SQSTM1,STAT1,STAT3,TRAF6
Mouse_DE_contrast_genotype_RAGE_KO_vs_RAGE_control - 2020-01-24 12:50 PM		mir-8		microrna						0.00352	CDH2,ETS1,GJB3,GRB7,Pmaip1,SERPINE2,SPRY2,SULF2,ZEB2
Mouse_DE_contrast_genotype_RAGE_KO_vs_RAGE_control - 2020-01-24 12:50 PM		CARD9		other						0.00353	C3,Ccl2,Cxcl3,CXCL3	Ap1,CARD9,ERK1/2,HIF1A,IL2,JUN,NFKB1,NFKBIA,NFkB (complex),RELA,RELB,STAT3,TP53
Mouse_DE_contrast_genotype_RAGE_KO_vs_RAGE_control - 2020-01-24 12:50 PM		FECH		enzyme						0.00353	Ccl2,COL4A1,Cyp2d9 (includes others),CYP4A11
Mouse_DE_contrast_genotype_RAGE_KO_vs_RAGE_control - 2020-01-24 12:50 PM		HISTONE		group						0.00353	AHR,CSF2,SFRP5,SLPI
Mouse_DE_contrast_genotype_RAGE_KO_vs_RAGE_control - 2020-01-24 12:50 PM		PTH1R		g-protein coupled receptor						0.00353	CSF1,DUSP1,GALNT3,IHH
Mouse_DE_contrast_genotype_RAGE_KO_vs_RAGE_control - 2020-01-24 12:50 PM		TIRAP		other						0.00353	CD40,CXCL3,IL15,VCAM1	Ap1,HIF1A,JUN,MYD88,NFATC2,NFKB1,NFKBIA,NFkB (complex),NR3C1,RELA,SOCS1,STAT1,STAT3,TIRAP,TLR4,cytokine
Mouse_DE_contrast_genotype_RAGE_KO_vs_RAGE_control - 2020-01-24 12:50 PM		clodronic acid		chemical drug						0.00353	Ccl2,CD40,TGFB1,VCAM1	ATP,E. coli lipopolysaccharide,HIF1A,JUN,NFE2L2,NFKB1,NFKBIA,NFkB (complex),NR3C1,RELA,SMAD3,SP1,STAT1,STAT3,TGFB1,TNF,TP53,clodronic acid
Mouse_DE_contrast_genotype_RAGE_KO_vs_RAGE_control - 2020-01-24 12:50 PM		FGF7		growth factor						0.00358	AQP5,CD44,CSF1,FASN,FGFR1,SPRY2	ESR1,FGF7,Histone h3,RNA polymerase II,SP1
Mouse_DE_contrast_genotype_RAGE_KO_vs_RAGE_control - 2020-01-24 12:50 PM		PIN1		enzyme						0.00358	CDH2,FASN,NOS2,PPARGC1A,TGFB1,TIMP1	APC,CEBPB,CTNNB1,FOXO1,Insulin,MYC,NFkB (complex),NR3C1,PIN1,PPARA,PRKAA,SIRT1,SMAD3,SMAD4,SMAD7,SP1,STAT3,TCF,TP53
Mouse_DE_contrast_genotype_RAGE_KO_vs_RAGE_control - 2020-01-24 12:50 PM		PTHLH		other						0.00358	ADAMTS7,Ccl2,CDKN2B,FOSL2,IHH,SMPD3
Mouse_DE_contrast_genotype_RAGE_KO_vs_RAGE_control - 2020-01-24 12:50 PM		miR-141-3p (and other miRNAs w/seed AACACUG)		mature microrna						0.00358	CDH2,GJB3,GRB7,ITGAV,TBX1,ZEB2
Mouse_DE_contrast_genotype_RAGE_KO_vs_RAGE_control - 2020-01-24 12:50 PM		TBK1		kinase						0.0036	CD40,CXCL3,IL15,OAS2,OAS3,SLFN13,ZC3H12A	IFNB1,IRF3,Interferon alpha,NFKB1,NFKBIA,NFkB (complex),RELA,SMAD3,SMAD4,SMAD7,STAT1,STAT3,STAT6,TANK,TBK1
Mouse_DE_contrast_genotype_RAGE_KO_vs_RAGE_control - 2020-01-24 12:50 PM		allopurinol		chemical drug						0.0036	ABCC2,CAPN6,CD44,FXYD5,LAMC2,TIMP1,TXNIP
Mouse_DE_contrast_genotype_RAGE_KO_vs_RAGE_control - 2020-01-24 12:50 PM		vorinostat		chemical drug						0.00374	ALPL,APLP1,CD276,CD74,CDH2,CLDN2,DUSP1,KIT,NOS2,PDGFB,SLC1A2,TOP2A,TRAF1	AHR,Ap1,E2F1,FOS,HDAC1,HDAC6,HIF1A,JUN,Jnk,MYOD1,NFKB1,NFKBIA,NFkB (complex),RB1,RELA,RELB,SMAD3,STAT3,TP53,Tnf (family),vorinostat
Mouse_DE_contrast_genotype_RAGE_KO_vs_RAGE_control - 2020-01-24 12:50 PM		8-chlorophenylthio-adenosine 3',5'-cyclic monophosphate		chemical - kinase inhibitor						0.00382	AQP5,ATP2A2,CEBPB,DUSP1,PPARGC1A	8-chlorophenylthio-adenosine 3',5'-cyclic monophosphate,Akt,Ap1,CREBBP,HDAC1,HIF1A,JUN,NFkB (complex),NR3C1,NfkB1-RelA,P38 MAPK,Pka,RELA,STAT3
Mouse_DE_contrast_genotype_RAGE_KO_vs_RAGE_control - 2020-01-24 12:50 PM		heparin		chemical - endogenous mammalian						0.00383	CD40,DUSP1,EPHB2,IGFBP3,NOS2,PLAT	Ap1,ERK1/2,FOS,IL6,JUN,Jnk,NFATC2,NFKB1,NFKBIA,NFkB (complex),RELA,STAT3,cytokine,heparin
Mouse_DE_contrast_genotype_RAGE_KO_vs_RAGE_control - 2020-01-24 12:50 PM		PRKCA		kinase						0.00387	CSF2,CXCL3,ETS1,ID1,ID3,IGFBP3,NOS2,VCAM1	Ap1,ERK1/2,IKBKB,JUN,NFATC2,NFKB1,NFKBIA,NFkB (complex),NR3C1,P38 MAPK,PRKCA,RELA,RELB,STAT3,TP53
Mouse_DE_contrast_genotype_RAGE_KO_vs_RAGE_control - 2020-01-24 12:50 PM		10-nitrooleate		chemical - endogenous mammalian						0.00392	Ccl2,NOS2,VCAM1
Mouse_DE_contrast_genotype_RAGE_KO_vs_RAGE_control - 2020-01-24 12:50 PM		AQP1		transporter						0.00392	ALDOB,CES1,NUPR1
Mouse_DE_contrast_genotype_RAGE_KO_vs_RAGE_control - 2020-01-24 12:50 PM		CLEC4E		other						0.00392	CSF1,CXCL3,NOS2	Ap1,CCL5,CLEC4E,Ccl2,IL10,IL6,JUN,NFKB1,NFKBIA,NFkB (complex),RELA,STAT1,STAT3,cytokine
Mouse_DE_contrast_genotype_RAGE_KO_vs_RAGE_control - 2020-01-24 12:50 PM		DIRAS3		enzyme						0.00392	CAPN6,FOSB,HMGA1
Mouse_DE_contrast_genotype_RAGE_KO_vs_RAGE_control - 2020-01-24 12:50 PM		FCER1A		transmembrane receptor						0.00392	Ccl2,CSF2,PLCG2	Akt,Ap1,ERK,FCER1A,HIF1A,JUN,LYN,NFKB1,NFKBIA,NFkB (complex),NR3C1,NfkB1-RelA,PRKCD,RELA,STAT1,STAT3,SYK,TP53
Mouse_DE_contrast_genotype_RAGE_KO_vs_RAGE_control - 2020-01-24 12:50 PM		GFAP		other						0.00392	CD44,ITGA2,SLC1A2
Mouse_DE_contrast_genotype_RAGE_KO_vs_RAGE_control - 2020-01-24 12:50 PM		Gm12602		other						0.00392	BASP1,CSF2,RGS16
Mouse_DE_contrast_genotype_RAGE_KO_vs_RAGE_control - 2020-01-24 12:50 PM		MDK		growth factor						0.00392	Ccl2,CXCL3,PLAT	Ap1,ERK1/2,JUN,MDK,NFKB1,NFkB (complex),RELA
Mouse_DE_contrast_genotype_RAGE_KO_vs_RAGE_control - 2020-01-24 12:50 PM		NREP	0.007	other						0.00392	ITGA5,PDGFB,TGFB1
Mouse_DE_contrast_genotype_RAGE_KO_vs_RAGE_control - 2020-01-24 12:50 PM		epothilone B		chemical drug						0.00392	SFN,THBS1,TOP2A
Mouse_DE_contrast_genotype_RAGE_KO_vs_RAGE_control - 2020-01-24 12:50 PM		mir-194		microrna						0.00392	PLAUR,SLC7A5,THBS1
Mouse_DE_contrast_genotype_RAGE_KO_vs_RAGE_control - 2020-01-24 12:50 PM		morin		chemical - endogenous non-mammalian						0.00392	COL18A1,NOS2,TIMP1	HIF1A,NFKB1,NFKBIA,NFkB (complex),RELA,STAT3,morin
Mouse_DE_contrast_genotype_RAGE_KO_vs_RAGE_control - 2020-01-24 12:50 PM		IL10		cytokine						0.00396	Ccl2,Ccl7,CD40,CD44,CSF1,CSF2,CXCL3,DUSP1,LIF,NOS2,NT5E,RGS16,TGFB1,TIMP1,TNFRSF1B,VCAM1	Ap1,IL1,IL10,IL1B,IL2,Immunoglobulin,JUN,NFATC2,NFKB1,NFKBIA,NFkB (complex),NR4A1,RELA,STAT3,cytokine
Mouse_DE_contrast_genotype_RAGE_KO_vs_RAGE_control - 2020-01-24 12:50 PM		IFT88		other						0.00397	ACAT1,ALB,CEBPB,TIMP3
Mouse_DE_contrast_genotype_RAGE_KO_vs_RAGE_control - 2020-01-24 12:50 PM		irbesartan		chemical drug						0.00397	ITGAV,NOS2,TGFB1,VCAM1	Ap1,JUN,NFKBIA,NFkB (complex),NR3C1,P38 MAPK,PPARG,PTGS2,STAT3,TP53,irbesartan
Mouse_DE_contrast_genotype_RAGE_KO_vs_RAGE_control - 2020-01-24 12:50 PM		mir-221		microrna						0.00397	ETS1,KIT,TIMP3,ZEB2
Mouse_DE_contrast_genotype_RAGE_KO_vs_RAGE_control - 2020-01-24 12:50 PM		PTGER4		g-protein coupled receptor						0.00401	Ccl2,Ccl7,CD40,CD44,NOS2,PDGFB,SLFN13,TAGAP,YPEL3	Ap1,CREBBP,EGR1,ERK1/2,HDAC1,HIF1A,IFNG,JUN,NFKB1,NFKBIA,NFkB (complex),PTGER4,Pka,RELA,SMAD3,SMAD4,STAT1,STAT3,prostaglandin E2
Mouse_DE_contrast_genotype_RAGE_KO_vs_RAGE_control - 2020-01-24 12:50 PM		2-cyclohexen-1-one		chemical - endogenous non-mammalian						0.00402	NOS2,VCAM1
Mouse_DE_contrast_genotype_RAGE_KO_vs_RAGE_control - 2020-01-24 12:50 PM		ATPase		group						0.00402	CD40,VCAM1
Mouse_DE_contrast_genotype_RAGE_KO_vs_RAGE_control - 2020-01-24 12:50 PM		CHCHD2		other						0.00402	ID1,TGFB1	CEBPB,CHCHD2,CTNNB1,SMAD1,SMAD2,SMAD3,SMAD4,SMAD7,SP1,STAT3
Mouse_DE_contrast_genotype_RAGE_KO_vs_RAGE_control - 2020-01-24 12:50 PM		CLDN2	0	other						0.00402	ITGA2,ITGA5
Mouse_DE_contrast_genotype_RAGE_KO_vs_RAGE_control - 2020-01-24 12:50 PM		MCOLN2		ion channel						0.00402	Ccl2,CXCL3
Mouse_DE_contrast_genotype_RAGE_KO_vs_RAGE_control - 2020-01-24 12:50 PM		MPO		enzyme						0.00402	NOS2,VCAM1	E2F1,FOXO3,JUN,LDL,MPO,NFE2L2,NFKB1,NFKBIA,NFkB (complex),NOS3,NR1H3,PPARA,PPARD,PPARG,RELA,STAT1,STAT3,TP53,acetaminophen,fatty acid,hydrogen peroxide
Mouse_DE_contrast_genotype_RAGE_KO_vs_RAGE_control - 2020-01-24 12:50 PM		Orm1 (includes others)		other						0.00402	Ccl2,NOS2
Mouse_DE_contrast_genotype_RAGE_KO_vs_RAGE_control - 2020-01-24 12:50 PM		PFN1		other						0.00402	NOS2,VCAM1	ATP,Ap1,JUN,NFKB1,NFkB (complex),NOS3,NR3C1,P38 MAPK,PFN1,STAT1,STAT3
Mouse_DE_contrast_genotype_RAGE_KO_vs_RAGE_control - 2020-01-24 12:50 PM		PNU282987		chemical reagent						0.00402	FASN,NOS2	NFkB (complex),PNU282987,RELA,SMAD3,SMAD4,STAT1,STAT3
Mouse_DE_contrast_genotype_RAGE_KO_vs_RAGE_control - 2020-01-24 12:50 PM		SD-282		chemical - kinase inhibitor						0.00402	CSF2,NOS2	Ap1,CSF2,DUSP1,HIF1A,JUN,NFATC2,NFKBIA,NFkB (complex),SD-282,STAT1,STAT3,TP53,ZFP36
Mouse_DE_contrast_genotype_RAGE_KO_vs_RAGE_control - 2020-01-24 12:50 PM		VCAM1	0.002	transmembrane receptor						0.00402	CD44,VCAM1	Akt,Ap1,ERK1/2,HIF1A,JUN,NFKB1,NFkB (complex),NR3C1,NfkB1-RelA,P38 MAPK,PI3K (complex),RELA,STAT3,VCAM1
Mouse_DE_contrast_genotype_RAGE_KO_vs_RAGE_control - 2020-01-24 12:50 PM		Vla-4		complex						0.00402	KIT,PDGFB
Mouse_DE_contrast_genotype_RAGE_KO_vs_RAGE_control - 2020-01-24 12:50 PM		cinnamyl-3,4-dihydroxy-alpha-cyanocinnamate		chemical reagent						0.00402	Ccl2,NOS2	ALOX15,PPARG,cinnamyl-3,4-dihydroxy-alpha-cyanocinnamate
Mouse_DE_contrast_genotype_RAGE_KO_vs_RAGE_control - 2020-01-24 12:50 PM		dibutyryl cGMP		chemical reagent						0.00402	AQP5,VCAM1	HIF1A,NFKB1,NFKBIA,NFkB (complex),RELA,STAT3,dibutyryl cGMP
Mouse_DE_contrast_genotype_RAGE_KO_vs_RAGE_control - 2020-01-24 12:50 PM		saracatinib		chemical drug						0.00402	ID1,PLCG2
Mouse_DE_contrast_genotype_RAGE_KO_vs_RAGE_control - 2020-01-24 12:50 PM		triamcinolone acetonide		chemical drug						0.00403	ATP10A,CD44,DCBLD2,DUSP1,IER2,IGFBP3,KLF15,NOS2,PALLD,RGS16,TXNIP	Ap1,FOS,JUN,Jnk,RELA,STAT3,triamcinolone acetonide
Mouse_DE_contrast_genotype_RAGE_KO_vs_RAGE_control - 2020-01-24 12:50 PM		torin1		chemical reagent						0.00404	AKR1D1,ATP6V0C,FASN,NDUFA6,NDUFA7,NDUFS8,UQCR10
Mouse_DE_contrast_genotype_RAGE_KO_vs_RAGE_control - 2020-01-24 12:50 PM		C5		cytokine						0.00406	Ccl2,CSF1,CSF2,CXCL3,PLAT,TGFB1,TNFAIP2,VCAM1	Ap1,C5,HIF1A,IL1,IL10,IL1B,ITGB2,JUN,NFKB1,NFKBIA,NFkB (complex),RELA,STAT1,STAT3
Mouse_DE_contrast_genotype_RAGE_KO_vs_RAGE_control - 2020-01-24 12:50 PM		PITX2		transcription regulator						0.00406	CDH2,FMO2,ITGAV,MSC,NDUFS8,OGFOD2,TBX1,ZEB2
Mouse_DE_contrast_genotype_RAGE_KO_vs_RAGE_control - 2020-01-24 12:50 PM		MDM2		transcription regulator						0.0041	ETS1,SFN,SPRY2,THBS1,TIMP1,TOP2A	FOXO1,HIF1A,JUN,MDM2,NFKB1,NFkB (complex),PPARG,RELA,SNAI1,STAT3,TP53,TP63,TP73,YBX1
Mouse_DE_contrast_genotype_RAGE_KO_vs_RAGE_control - 2020-01-24 12:50 PM		methamphetamine		chemical drug						0.0041	Ccl2,FOSB,FOSL2,SLC1A2,TNFRSF1B,VCAM1	Ap1,CREBBP,EP300,ERK1/2,HIF1A,IL1B,JUN,L-glutamic acid,MAPK1,NFKB1,NFKBIA,NFkB (complex),RELA,STAT3,TNF,methamphetamine
Mouse_DE_contrast_genotype_RAGE_KO_vs_RAGE_control - 2020-01-24 12:50 PM		BRCA1		transcription regulator						0.00411	AQP5,CARD10,COL18A1,CTSF,EXO1,FHL2,KIT,SERPINE2,SFN,TNFAIP2	BRCA1,E2F1,HIF1A,JUN,NFKB1,NFKBIA,NFkB (complex),NR3C1,RELA,SP1,STAT3,TP53
Mouse_DE_contrast_genotype_RAGE_KO_vs_RAGE_control - 2020-01-24 12:50 PM		FHL2	0.002	transcription regulator						0.00416	BCAR1,Ccl2,FHL2,NOS2,TGFB1	FHL2,HIF1A,JUN,NFKB1,NFKBIA,NFkB (complex),RELA,SMAD3,STAT3,TRAF6
Mouse_DE_contrast_genotype_RAGE_KO_vs_RAGE_control - 2020-01-24 12:50 PM		SRC (family)		group						0.00416	Ccl2,CDH2,ID1,ITGAV,VCAM1	Ap1,ERK1/2,FOS,HIF1A,JUN,Jnk,NFKB1,NFkB (complex),NR3C1,P38 MAPK,PI3K (complex),RELA,SMAD3,SMAD4,SRC (family),STAT1,STAT3
Mouse_DE_contrast_genotype_RAGE_KO_vs_RAGE_control - 2020-01-24 12:50 PM		enalapril		biologic drug						0.00416	ABCC2,CAPN6,TGFB1,TIMP1,VCAM1	Ap1,HGF,HIF1A,JUN,NFKB1,NFKBIA,NFkB (complex),RELA,STAT3,cytokine,enalapril
Mouse_DE_contrast_genotype_RAGE_KO_vs_RAGE_control - 2020-01-24 12:50 PM		galactosylceramide-alpha		chemical reagent						0.00416	Ccl2,CSF2,CXCL3,NOS2,TGFB1	Ap1,IFNB1,IL17A,IL2,IRF3,JUN,NFKB1,NFKBIA,NFkB (complex),RELA,SMAD3,SMAD4,STAT1,STAT3,TP53,galactosylceramide-alpha
Mouse_DE_contrast_genotype_RAGE_KO_vs_RAGE_control - 2020-01-24 12:50 PM		inosine		chemical - endogenous mammalian						0.00416	C1S,C3,LCP1,RNASET2,TIMP1
Mouse_DE_contrast_genotype_RAGE_KO_vs_RAGE_control - 2020-01-24 12:50 PM		nitroprusside		chemical drug						0.00416	CXCL3,LAMC1,NOS2,PPARGC1A,SLC1A4	Ap1,E2F1,FOXO3,HIF1A,JUN,MAPKAPK2,NFKB1,NFKBIA,NFkB (complex),NR3C1,P38 MAPK,RELA,STAT3,TNF,TP53,ZFP36,hydrogen peroxide,nitroprusside,uric acid
Mouse_DE_contrast_genotype_RAGE_KO_vs_RAGE_control - 2020-01-24 12:50 PM		Z-LLL-CHO		chemical - protease inhibitor						0.00418	AHR,BCAR1,Ccl2,CEBPB,DUSP1,ETS1,FASN,G0S2,NOS2,RGS4,SLC10A2,THBS1,TIMP1,VAMP8,VCAM1	ATP,Ap1,CAT,EGF,EGR1,HIF1A,JUN,MAPK8,NFKB1,NFKBIA,NFkB (complex),NR3C1,P38 MAPK,RELA,SIRT1,STAT3,Z-LLL-CHO
Mouse_DE_contrast_genotype_RAGE_KO_vs_RAGE_control - 2020-01-24 12:50 PM		tunicamycin		chemical - endogenous non-mammalian						0.00433	ATP2A2,Ccl2,CEBPB,CXCL3,ETS1,FASN,IHH,SDF2L1,SLC20A1,TXNIP,VCAM1	Akt,Ap1,ERK1/2,ERN1,HIF1A,JUN,KLF11,NFE2L2,NFKB1,NFKBIA,NFkB (complex),NfkB1-RelA,Nr1h,RELA,STAT3,cholesterol,tunicamycin
Mouse_DE_contrast_genotype_RAGE_KO_vs_RAGE_control - 2020-01-24 12:50 PM		FOSL1		transcription regulator						0.00438	Ccl2,Ccl7,CD44,FOSB,PLAUR,SERPINE2	ESR2,FOS,FOSL1,GATA4,JUN,MYC,RELA
Mouse_DE_contrast_genotype_RAGE_KO_vs_RAGE_control - 2020-01-24 12:50 PM		RELB		transcription regulator						0.00438	CD40,CSF2,IGHM,Madcam1,NOS2,TNFAIP2	HIF1A,NFKB1,NFKBIA,NFkB (complex),NR3C1,RELA,RELB,STAT3
Mouse_DE_contrast_genotype_RAGE_KO_vs_RAGE_control - 2020-01-24 12:50 PM		cholic acid		chemical - endogenous mammalian						0.00438	ABCC2,CYP4A11,EPHX1,FBP1,PPARGC1A,SLC10A2	Ap1,EGR1,ESR2,JUN,NFkB (complex),NR0B2,NR1H4,Nr1h,PPARA,RELA,STAT3,cholic acid
Mouse_DE_contrast_genotype_RAGE_KO_vs_RAGE_control - 2020-01-24 12:50 PM		cyclophosphamide		chemical drug						0.00438	CAPN6,CD44,LAMC2,NOS2,THBS1,TIMP1	Akt,Ap1,CAT,FOS,HIF1A,JUN,Jnk,NFKB1,NFKBIA,NFkB (complex),NOS2,NfkB1-RelA,PI3K (complex),RELA,STAT3,TP53,cyclophosphamide
Mouse_DE_contrast_genotype_RAGE_KO_vs_RAGE_control - 2020-01-24 12:50 PM		lenalidomide		chemical drug						0.0044	BLNK,CEBPB,FLNA,GALNT18,LRRC8B,NETO2,RGS16,SCN9A,SPSB1,TNFRSF21,TNS3,WNT7B
Mouse_DE_contrast_genotype_RAGE_KO_vs_RAGE_control - 2020-01-24 12:50 PM		POU5F1		transcription regulator						0.00441	AHR,ALB,CD40,CDH2,DUSP1,FOXE1,ID3,LOXL1,PCSK6,PEG3,PMEPA1,SERPINA1,TGFB1,TNFRSF21,ZEB2	POU5F1,SOX2
Mouse_DE_contrast_genotype_RAGE_KO_vs_RAGE_control - 2020-01-24 12:50 PM		ALOX15		enzyme						0.00445	Ccl2,ID3,NOS2,VCAM1	ALOX15,Ap1,ERK1/2,FOS,JUN,Jnk,LDL,NFKB1,NFKBIA,NFkB (complex),NR3C1,P38 MAPK,PPARA,PPARG,PPARGC1A,RELA,SMAD3,STAT3
Mouse_DE_contrast_genotype_RAGE_KO_vs_RAGE_control - 2020-01-24 12:50 PM		Am 580		chemical toxicant						0.00445	DUSP1,NOS2,PLAT,TIMP1
Mouse_DE_contrast_genotype_RAGE_KO_vs_RAGE_control - 2020-01-24 12:50 PM		IL36A		cytokine						0.00445	Ccl7,CD40,CSF2,CXCL3	Ap1,ERK1/2,FOS,HIF1A,IL1RAP,IL36A,IL6,JUN,Jnk,NFKB1,NFKBIA,NFkB (complex),RELA,STAT3
Mouse_DE_contrast_genotype_RAGE_KO_vs_RAGE_control - 2020-01-24 12:50 PM		MARK2		kinase						0.00445	Ccl7,CD44,CXCL3,IL15	HIF1A,IFNG,IL4,JUN,MARK2,NFKBIA,NFkB (complex),RELA,STAT3,STAT6
Mouse_DE_contrast_genotype_RAGE_KO_vs_RAGE_control - 2020-01-24 12:50 PM		BCL6		transcription regulator						0.00449	BLNK,Ccl2,Ccl7,CD44,CSF1,CXCL3,DOCK10,NOS2,RGS4,SH3PXD2B,TGFB1	Ap1,BCL6,Ccl2,EGR1,HIF1A,IL10,IL4,JUN,NFKB1,NFKBIA,NFkB (complex),NR3C1,P38 MAPK,RELA,STAT3,STAT6,prostaglandin E2
Mouse_DE_contrast_genotype_RAGE_KO_vs_RAGE_control - 2020-01-24 12:50 PM		ADM		other						0.00452	Ccl2,NOS2,RAMP1,TGFB1,VCAM1	ADM,Akt,Ap1,FOS,HIF1A,JUN,Jnk,NFKB1,NFKBIA,NFkB (complex),NR3C1,NfkB1-RelA,P38 MAPK,PI3K (complex),RELA,STAT3
Mouse_DE_contrast_genotype_RAGE_KO_vs_RAGE_control - 2020-01-24 12:50 PM		FOSL2	0.026	transcription regulator						0.00452	Ccl2,CEBPB,CSF2,NOS2,TIMP1	Ap1,FOS,FOSL2,HIF1A,IL17A,IL1B,IL6,JUN,NFATC2,NFKB1,NFKBIA,NFkB (complex),NR3C1,RELA,STAT3,TP53
Mouse_DE_contrast_genotype_RAGE_KO_vs_RAGE_control - 2020-01-24 12:50 PM		Rock		group						0.00452	ETS1,Nes,TGFB1,THBS1,VCAM1	Akt,Ap1,FOS,HIF1A,IKBKB,JUN,Jnk,NFKB1,NFKBIA,NFkB (complex),NOTCH1,NR3C1,NfkB1-RelA,P38 MAPK,PTEN,RELA,Rock,SP1,STAT3,TP53
Mouse_DE_contrast_genotype_RAGE_KO_vs_RAGE_control - 2020-01-24 12:50 PM		NR4A1		ligand-dependent nuclear receptor						0.00463	ALDOB,COL16A1,CSF1,CSF2,FASN,FBP1,G0S2,NDUFA6,NDUFA7,NDUFS8,NT5E,PC,VCAM1	D-glucose,NR0B2,NR1H4,NR4A1,PPARD,PPARG,TP53
Mouse_DE_contrast_genotype_RAGE_KO_vs_RAGE_control - 2020-01-24 12:50 PM		MAP2K6		kinase						0.00467	ATP2A2,Ccl2,CD40,IHH,NOS2,PPARGC1A	Ap1,FOS,HIF1A,JUN,MAP2K6,MAPK14,MAPK8,NFAT5,NFATC2,NFKB1,NFkB (complex),NR3C1,P38 MAPK,RELA,SIRT1,STAT3,TP53
Mouse_DE_contrast_genotype_RAGE_KO_vs_RAGE_control - 2020-01-24 12:50 PM		MAP3K14	0.007	kinase						0.00467	Ccl2,CD44,FASN,IL15,NOS2,VCAM1	Akt,Ap1,FOS,HIF1A,IKBKB,JUN,Jnk,MAP3K14,NFKBIA,NFkB (complex),NR3C1,NfkB1-RelA,PI3K (complex),RELA,STAT3,TP53
Mouse_DE_contrast_genotype_RAGE_KO_vs_RAGE_control - 2020-01-24 12:50 PM		minocycline		chemical drug						0.00467	Ccl2,CSF2,NOS2,PDGFB,TNFRSF1B,VCAM1	CASP1,IL1,IRF3,Ige,JUN,JUNB,NFATC2,NFKB1,NFKBIA,NFkB (complex),RELA,RELB,STAT3,TP53,cytokine,minocycline
Mouse_DE_contrast_genotype_RAGE_KO_vs_RAGE_control - 2020-01-24 12:50 PM		CHD1		enzyme						0.00469	CSF2,CXCL3,LIF
Mouse_DE_contrast_genotype_RAGE_KO_vs_RAGE_control - 2020-01-24 12:50 PM		DDR1	0	kinase						0.00469	Ccl2,CDH2,VCAM1	Ap1,CCL2,Ccl2,DDR1,IRF3,NFkB (complex),RELA,SMAD3,STAT3
Mouse_DE_contrast_genotype_RAGE_KO_vs_RAGE_control - 2020-01-24 12:50 PM		GIP		other						0.00469	Ccl2,Ccl7,Tcf7	Ccl2,GIP,NFkB (complex),RELA
Mouse_DE_contrast_genotype_RAGE_KO_vs_RAGE_control - 2020-01-24 12:50 PM		IL1RAP		transmembrane receptor						0.00469	CD40,CSF2,KIT	Ap1,HIF1A,IL1A,IL1RAP,IL2,IL6,JUN,MYD88,NFKB1,NFKBIA,NFkB (complex),RELA,STAT3
Mouse_DE_contrast_genotype_RAGE_KO_vs_RAGE_control - 2020-01-24 12:50 PM		NBEAL2		other						0.00469	Ccl7,CXCL3,THBS1	Ccl2,NBEAL2,NFkB (complex),RELA
Mouse_DE_contrast_genotype_RAGE_KO_vs_RAGE_control - 2020-01-24 12:50 PM		Sod		group						0.00469	Ccl2,CXCL3,VCAM1	Ap1,E2F1,EP300,ERK1/2,FOS,FOXO3,HMOX1,IL18,JUN,Jnk,NFE2L2,NFKB1,NFkB (complex),RELA,STAT1,STAT3,Sod,TP53,hydrogen peroxide
Mouse_DE_contrast_genotype_RAGE_KO_vs_RAGE_control - 2020-01-24 12:50 PM		THY1		other						0.00469	ETS1,PDGFB,TGFB1
Mouse_DE_contrast_genotype_RAGE_KO_vs_RAGE_control - 2020-01-24 12:50 PM		glutamyl-Se-methylselenocysteine		chemical - endogenous mammalian						0.00469	ID1,PLAUR,TIMP3
Mouse_DE_contrast_genotype_RAGE_KO_vs_RAGE_control - 2020-01-24 12:50 PM		mir-154		microrna						0.00469	KIT,PLAUR,WNT7B	CTNNB1,MYC,NFkB (complex),STAT3,TCF,TP53,mir-154
Mouse_DE_contrast_genotype_RAGE_KO_vs_RAGE_control - 2020-01-24 12:50 PM		oxysterol		chemical - endogenous mammalian						0.00469	Ccl2,TGFB1,TIMP1	HIF1A,IL1A,JUN,NFKB1,NFkB (complex),RELA,oxysterol
Mouse_DE_contrast_genotype_RAGE_KO_vs_RAGE_control - 2020-01-24 12:50 PM		phenyl-N-tert-butylnitrone		chemical reagent						0.00469	CD40,NOS2,TGFB1	Ap1,EP300,HIF1A,HMOX1,JUN,NFATC2,NFE2L2,NFKB1,NFKBIA,NFkB (complex),NR3C1,P38 MAPK,RELA,SMAD3,STAT1,STAT3,STAT6,phenyl-N-tert-butylnitrone
Mouse_DE_contrast_genotype_RAGE_KO_vs_RAGE_control - 2020-01-24 12:50 PM		filgrastim		biologic drug						0.00472	ALPL,ANXA3,ARHGAP24,CD44,CD74,FBP1,G0S2,GLIPR1,GNG11,HMGA1,KIT,LAMB3,OAS3,PCSK9,PLAUR,SULF2,TAGAP,TNFAIP2
Mouse_DE_contrast_genotype_RAGE_KO_vs_RAGE_control - 2020-01-24 12:50 PM		simvastatin		chemical drug						0.00481	ANXA3,CD40,CXCL3,IGFBP3,KIT,NOS2,PCSK9,PLAT,ST6GALNAC4,TIMP1,VCAM1	Ap1,ERK1/2,FOS,JUN,Jnk,LDL,NFATC2,NFKB1,NFKBIA,NFkB (complex),RELA,STAT3,cytokine,simvastatin
Mouse_DE_contrast_genotype_RAGE_KO_vs_RAGE_control - 2020-01-24 12:50 PM		AKT2		kinase						0.0049	Ccl2,CEBPB,PALLD,TGFB1,TIMP1	AKT2,Ap1,E2F1,ERK1/2,HIF1A,JUN,LEP,NFKB1,NFKBIA,NFkB (complex),NR3C1,PPARG,RELA,SP1,STAT3,TP53
Mouse_DE_contrast_genotype_RAGE_KO_vs_RAGE_control - 2020-01-24 12:50 PM		BCL3		transcription regulator						0.0049	CD40,CXCL3,ID1,IGHM,PLAUR	Ap1,BCL3,HIF1A,IFNG,IL6,JUN,NFKB1,NFKBIA,NFkB (complex),RELA,RELB,STAT3,cytokine
Mouse_DE_contrast_genotype_RAGE_KO_vs_RAGE_control - 2020-01-24 12:50 PM		LPL		enzyme						0.0049	CSF1,PPARGC1A,TGFB1,THBS1,VCAM1	ADIPOQ,D-glucose,EGR1,IL1B,JUN,KLF11,LPL,NFE2L2,NFKB1,NFKBIA,NFkB (complex),NR0B2,NR1H3,NR1H4,Nr1h,PPARA,PPARD,PPARG,RELA,STAT3,TP53,cholesterol,fatty acid
Mouse_DE_contrast_genotype_RAGE_KO_vs_RAGE_control - 2020-01-24 12:50 PM		ZEB2	0.001	transcription regulator						0.0049	ALPL,CDKN2B,PLCG2,Tcf7,VCAM1
Mouse_DE_contrast_genotype_RAGE_KO_vs_RAGE_control - 2020-01-24 12:50 PM		carbonyl cyanide m-chlorophenyl hydrazone		chemical toxicant						0.0049	AADAC,GNG11,LAMB3,PPRC1,TGFB1
Mouse_DE_contrast_genotype_RAGE_KO_vs_RAGE_control - 2020-01-24 12:50 PM		IL3		cytokine						0.00491	CD40,Ces1b/Ces1c,CSF1,CSF2,FASN,FGFR1,FOSL2,HLA-A,ITGAV,LIF,PIM1,RPS12,VAV2,VCAM1,YPEL3	Ap1,E2F1,HIF1A,IL10,IL3,IRF3,Interferon alpha,JUN,NFKB1,NFKBIA,NFkB (complex),NR3C1,RELA,SMAD3,SMAD4,SP1,STAT1,STAT3,TP53
Mouse_DE_contrast_genotype_RAGE_KO_vs_RAGE_control - 2020-01-24 12:50 PM		IRF2		transcription regulator						0.00492	ANXA13,C1S,CES1,CLDN2,ID1,MYH9,NOS2,VCAM1	Ap1,ERK1/2,IRF2,JUN,NFKB1,NFkB (complex),RELA
Mouse_DE_contrast_genotype_RAGE_KO_vs_RAGE_control - 2020-01-24 12:50 PM		WNT5A		cytokine						0.00492	CD40,FLNA,ID3,IL15,KIT,LAMB3,LCP1,NOS2	Ap1,HIF1A,IL1B,JUN,NFKB1,NFKBIA,NFkB (complex),NR3C1,P38 MAPK,PPARA,PRKCB,RELA,STAT3,TNF,WNT5A
Mouse_DE_contrast_genotype_RAGE_KO_vs_RAGE_control - 2020-01-24 12:50 PM		ABCB4		transporter						0.00496	Ccl2,COL4A1,TGFB1,TIMP1	ABCB4,HIF1A,JUN,RELA,RNA polymerase II,TP53,doxorubicin
Mouse_DE_contrast_genotype_RAGE_KO_vs_RAGE_control - 2020-01-24 12:50 PM		PLG		peptidase						0.00498	APOH,CD40,CLIC4,CNN2,CSF1,NOS2	Ap1,C3,EP300,HIF1A,IL1A,JUN,NFKB1,NFKBIA,NFkB (complex),PLG,RELA,RELB,STAT3,VEGFA,heparin
Mouse_DE_contrast_genotype_RAGE_KO_vs_RAGE_control - 2020-01-24 12:50 PM		ionomycin		chemical reagent						0.00516	ATP2A2,CD276,CSF2,DUSP1,ETS1,FOSB,PIM1,PTPRS,Sik1,TGFB1	Ap1,CEBPB,ERK1/2,FOS,HIF1A,IFNG,JUN,Jnk,NFKB1,NFKBIA,NFkB (complex),NR3C1,RELA,RELB,STAT3,ionomycin,norepinephrine
Mouse_DE_contrast_genotype_RAGE_KO_vs_RAGE_control - 2020-01-24 12:50 PM		CLEC11A		growth factor						0.0053	CD74,CDH2,FHL2,SLPI,ZYX
Mouse_DE_contrast_genotype_RAGE_KO_vs_RAGE_control - 2020-01-24 12:50 PM		FGF10		growth factor						0.0053	ANXA3,CEBPB,SPRY2,TGFB1,TIMP3
Mouse_DE_contrast_genotype_RAGE_KO_vs_RAGE_control - 2020-01-24 12:50 PM		IL2RG		transmembrane receptor						0.0053	CSF2,ETS1,HLA-A,IGHM,SESN1	Ap1,IL2,IL2RG,IL7,MYB,NFKB1,NFKBIA,NFkB (complex),STAT1,STAT3,STAT6
Mouse_DE_contrast_genotype_RAGE_KO_vs_RAGE_control - 2020-01-24 12:50 PM		troglitazone		chemical drug						0.00537	C3,Ccl2,COL4A1,CSF2,CXCL3,ETS1,FASN,G0S2,GLO1,Madcam1,NNMT,NOS2,PC,PPARGC1A,TGFB1,VCAM1	ADIPOQ,Ap1,EGR1,HIF1A,JUN,LDL,NFKB1,NFKBIA,NFkB (complex),NOS2,PPARA,PPARG,PPARGC1A,RELA,SMAD3,STAT3,TP53,troglitazone
Mouse_DE_contrast_genotype_RAGE_KO_vs_RAGE_control - 2020-01-24 12:50 PM		dimethyl sulfoxide		chemical drug						0.0054	ABCC2,CEBPB,LIFR,NUPR1,RAMP1,SMPD3,Tcf7,VCAM1	IL6,JUN,NFKB1,NFkB (complex),RELA,STAT3,dimethyl sulfoxide
Mouse_DE_contrast_genotype_RAGE_KO_vs_RAGE_control - 2020-01-24 12:50 PM		MYOD1		transcription regulator						0.00551	CDC6,COL4A1,DUSP1,LIF,MSC,Nes,PMEPA1,PPARGC1A,RRM2,SLC12A2,TGFB1,TOP2A	Ap1,CCND1,E2F1,ESR1,FOS,HDAC1,HIF1A,Histone h3,JUN,MAPK14,MAPK8,MYOD1,NFkB (complex),NR3C1,P38 MAPK,RB1,RELA,RNA polymerase II,SIRT1,SP1,STAT3,TP53
Mouse_DE_contrast_genotype_RAGE_KO_vs_RAGE_control - 2020-01-24 12:50 PM		GAPDH		enzyme						0.00551	DUSP1,OAS2,OAS3,TXNIP
Mouse_DE_contrast_genotype_RAGE_KO_vs_RAGE_control - 2020-01-24 12:50 PM		IL17F		cytokine						0.00551	CSF2,CXCL3,TGFB1,TNFRSF1B	CEBPB,CSF3,IL17A,IL17F,IL1B,IL6,JUN,NFKB1,NFKBIA,NFkB (complex),RELA,STAT3,STAT5A,TP53
Mouse_DE_contrast_genotype_RAGE_KO_vs_RAGE_control - 2020-01-24 12:50 PM		ZC3H12A	0.036	enzyme						0.00551	Ccl2,CEBPB,NOS2,TNFRSF1B	HIF1A,IFNG,IL1B,IL6,Immunoglobulin,JUN,NFATC2,NFKB1,NFKBIA,NFkB (complex),NR4A1,RELA,SMAD3,STAT3,TRAF6,ZC3H12A
Mouse_DE_contrast_genotype_RAGE_KO_vs_RAGE_control - 2020-01-24 12:50 PM		BARX2		transcription regulator						0.00555	FLNA,TIMP1,TIMP3
Mouse_DE_contrast_genotype_RAGE_KO_vs_RAGE_control - 2020-01-24 12:50 PM		LYL1		transcription regulator						0.00555	ID1,ID3,ITGA2
Mouse_DE_contrast_genotype_RAGE_KO_vs_RAGE_control - 2020-01-24 12:50 PM		Ncoa-Nr1i3-Rxra		complex						0.00555	ABCC2,NOS2,SOD3
Mouse_DE_contrast_genotype_RAGE_KO_vs_RAGE_control - 2020-01-24 12:50 PM		PDK4		kinase						0.00555	NOS2,PC,PPARGC1A	D-glucose,NFkB (complex),NR0B2,NR1H3,NR1H4,PDK4,PPARA,PPARD,PPARG,TP53,fatty acid
Mouse_DE_contrast_genotype_RAGE_KO_vs_RAGE_control - 2020-01-24 12:50 PM		SH3BP2		other						0.00555	CD44,ITGAV,KIT	IL6,JUN,KIT,NFKB1,NFkB (complex),RELA,SH3BP2,STAT1,STAT3
Mouse_DE_contrast_genotype_RAGE_KO_vs_RAGE_control - 2020-01-24 12:50 PM		lisinopril		biologic drug						0.00555	Ccl2,NOS2,TGFB1	ALB,C3,HIF1A,IgG,JUN,NFKB1,NFKBIA,NFkB (complex),PRKCD,RELA,STAT1,STAT3,lisinopril
Mouse_DE_contrast_genotype_RAGE_KO_vs_RAGE_control - 2020-01-24 12:50 PM		NR5A2		ligand-dependent nuclear receptor						0.00559	C3,Ccl7,CEBPB,FASN,RGS4,SLC10A2,TNFRSF1B	CEBPA,CEBPB,ESR2,FOS,FOSL2,FOXO3,GATA4,JUN,JUNB,MYC,NFkB (complex),NR5A2,PPARG,RELA,RNA polymerase II,SMAD3,SREBF1,TP53
Mouse_DE_contrast_genotype_RAGE_KO_vs_RAGE_control - 2020-01-24 12:50 PM		10E,12Z-octadecadienoic acid		chemical - endogenous mammalian						0.00561	Ccl2,EXO1,FASN,FMO2,IGFBP3,ITIH2,NPW,SLC38A3,Zfp185	10E,12Z-octadecadienoic acid,NFkB (complex),NR1H3,PPARA,PPARD,PPARG,STAT3,fatty acid,oleic acid
Mouse_DE_contrast_genotype_RAGE_KO_vs_RAGE_control - 2020-01-24 12:50 PM		MAP2K1/2		group						0.00565	C3,Ccl2,CXCL3,DUSP1,NOS2,Sik1	Ap1,C3,CEBPB,DUSP1,ERK1/2,FOS,HIF1A,JUN,Jnk,MAP2K1/2,NFKB1,NFkB (complex),RELA,SMAD3,SMAD4,SMAD7,SP1,STAT1,STAT3,ZFP36
Mouse_DE_contrast_genotype_RAGE_KO_vs_RAGE_control - 2020-01-24 12:50 PM		SFTPA1		transporter						0.00565	Ccl2,CXCL3,FOSB,MAP1B,NOS2,TGFB1	ARRB2,JUN,LDL,NFATC2,NFKB1,NFKBIA,NFkB (complex),RELA,RELB,SFTPA1,STAT1,STAT3,TLR2,TLR4
Mouse_DE_contrast_genotype_RAGE_KO_vs_RAGE_control - 2020-01-24 12:50 PM		enterotoxin B		biologic drug						0.00565	Ccl2,Ccl7,CD40,CDR2,CXCL3,LIF	HIF1A,IFNG,IL6,JUN,NFKB1,NFKBIA,NFkB (complex),RELA,STAT3,TNF,enterotoxin B
Mouse_DE_contrast_genotype_RAGE_KO_vs_RAGE_control - 2020-01-24 12:50 PM		estradiol benzoate		chemical drug						0.00565	AHR,C3,Ccl2,PLAT,RBP4,TGFB1
Mouse_DE_contrast_genotype_RAGE_KO_vs_RAGE_control - 2020-01-24 12:50 PM		CAT		enzyme						0.00572	Ccl2,NOS2,THBS1,TIMP1,VCAM1	ATP,Akt,Ap1,CAT,EP300,HIF1A,HMOX1,JUN,NFE2L2,NFKB1,NFKBIA,NFkB (complex),NR3C1,NfkB1-RelA,P38 MAPK,RELA,STAT1,STAT3,VEGFA
Mouse_DE_contrast_genotype_RAGE_KO_vs_RAGE_control - 2020-01-24 12:50 PM		10,12-tricosadiynoic acid		chemical reagent						0.00595	ECI1,PPARGC1A
Mouse_DE_contrast_genotype_RAGE_KO_vs_RAGE_control - 2020-01-24 12:50 PM		3-hydroxyanthranilic acid		chemical - endogenous mammalian						0.00595	NOS2,VCAM1	3-hydroxyanthranilic acid,Ap1,HIF1A,IL10,NFKB1,NFKBIA,NFkB (complex),RELA,STAT3
Mouse_DE_contrast_genotype_RAGE_KO_vs_RAGE_control - 2020-01-24 12:50 PM		AQP11		transporter						0.00595	TGFB1,TIMP1
Mouse_DE_contrast_genotype_RAGE_KO_vs_RAGE_control - 2020-01-24 12:50 PM		COG112 peptide		chemical reagent						0.00595	CXCL3,NOS2	COG112 peptide,NFKB1,NFKBIA,NFkB (complex),RELA,RELB,STAT3
Mouse_DE_contrast_genotype_RAGE_KO_vs_RAGE_control - 2020-01-24 12:50 PM		CPXM1		peptidase						0.00595	COL16A1,COL4A2
Mouse_DE_contrast_genotype_RAGE_KO_vs_RAGE_control - 2020-01-24 12:50 PM		GPIIB-IIIA		complex						0.00595	CD40,PLAUR	Ap1,GPIIB-IIIA,ITGB3,NFkB (complex),SMAD4,TP53
Mouse_DE_contrast_genotype_RAGE_KO_vs_RAGE_control - 2020-01-24 12:50 PM		GRM5		g-protein coupled receptor						0.00595	NOS2,SLC1A2	Akt,Ap1,GRM5,HIF1A,NFkB (complex),NfkB1-RelA,RELA
Mouse_DE_contrast_genotype_RAGE_KO_vs_RAGE_control - 2020-01-24 12:50 PM		MMP13		peptidase						0.00595	Ccl2,TGFB1	Ap1,CCL2,CTNNB1,HIF1A,IRF3,JUN,LGALS3,MIF,MMP13,MMP9,NFKBIA,NFkB (complex),RELA,SMAD3,SP1,STAT3,TP53,VEGFA
Mouse_DE_contrast_genotype_RAGE_KO_vs_RAGE_control - 2020-01-24 12:50 PM		N-hexanoylhomoserine lactone		chemical - endogenous non-mammalian						0.00595	CSF1,CSF2
Mouse_DE_contrast_genotype_RAGE_KO_vs_RAGE_control - 2020-01-24 12:50 PM		RNF111		enzyme						0.00595	CDKN2B,PMEPA1	NFKBIA,RB1,RNF111,SMAD2,SMAD3,SMAD4,SMAD7,STAT3,TP53,Tgf beta
Mouse_DE_contrast_genotype_RAGE_KO_vs_RAGE_control - 2020-01-24 12:50 PM		SPTAN1		other						0.00595	ITGA5,ITGAV
Mouse_DE_contrast_genotype_RAGE_KO_vs_RAGE_control - 2020-01-24 12:50 PM		Stat1 dimer		complex						0.00595	NOS2,PIM1
Mouse_DE_contrast_genotype_RAGE_KO_vs_RAGE_control - 2020-01-24 12:50 PM		Tcf 1/3/4		group						0.00595	ALB,APOH
Mouse_DE_contrast_genotype_RAGE_KO_vs_RAGE_control - 2020-01-24 12:50 PM		UBP1		transcription regulator						0.00595	CD40,Cyp2d9 (includes others)
Mouse_DE_contrast_genotype_RAGE_KO_vs_RAGE_control - 2020-01-24 12:50 PM		betaxolol		chemical drug						0.00595	TGFB1,VCAM1	Ap1,JUN,NFkB (complex),NR3C1,P38 MAPK,STAT3,betaxolol
Mouse_DE_contrast_genotype_RAGE_KO_vs_RAGE_control - 2020-01-24 12:50 PM		emricasan		chemical drug						0.00595	CXCL3,TGFB1
Mouse_DE_contrast_genotype_RAGE_KO_vs_RAGE_control - 2020-01-24 12:50 PM		eprosartan		chemical drug						0.00595	ABCC2,TGFB1
Mouse_DE_contrast_genotype_RAGE_KO_vs_RAGE_control - 2020-01-24 12:50 PM		ferric nitrilotriacetate		chemical toxicant						0.00595	ID3,NOS2
Mouse_DE_contrast_genotype_RAGE_KO_vs_RAGE_control - 2020-01-24 12:50 PM		miR-219a-5p (and other miRNAs w/seed GAUUGUC)		mature microrna						0.00595	PLCG2,TNFRSF1B
Mouse_DE_contrast_genotype_RAGE_KO_vs_RAGE_control - 2020-01-24 12:50 PM		peptide T		biologic drug						0.00595	ITGAV,TGFB1
Mouse_DE_contrast_genotype_RAGE_KO_vs_RAGE_control - 2020-01-24 12:50 PM		quinapril		chemical drug						0.00595	Ccl2,NOS2	AGT,Ap1,HIF1A,JUN,NFKB1,NFKBIA,NFkB (complex),RELA,STAT3,TP53,quinapril
Mouse_DE_contrast_genotype_RAGE_KO_vs_RAGE_control - 2020-01-24 12:50 PM		RETNLB		other						0.006	Ccl2,FGFR1,KLF15,MSN,TGFB1,TIMP1	Ap1,FOS,JUN,Jnk,NFkB (complex),NR3C1,P38 MAPK,RELA,RETNLB,STAT3
Mouse_DE_contrast_genotype_RAGE_KO_vs_RAGE_control - 2020-01-24 12:50 PM		CD38		enzyme						0.00608	CD44,NT5E,PIM1,PPARGC1A,PSAT1,SDF2L1,SLC7A5,TGFB1,VCAM1	Akt,Ap1,CD38,CTNNB1,Ca2+,EP300,HIF1A,IFNG,NFKB1,NFKBIA,NFkB (complex),NOTCH1,NfkB1-RelA,RELA,STAT3
Mouse_DE_contrast_genotype_RAGE_KO_vs_RAGE_control - 2020-01-24 12:50 PM		PPARD		ligand-dependent nuclear receptor						0.0061	Ccl2,CEBPB,FASN,FBP1,NOS2,PCSK6,PCSK9,PPARGC1A,SLC10A2,SLC27A2,THBS1	CEBPA,CEBPB,FOXO1,Insulin,NFkB (complex),NR1H3,NR3C1,PPARA,PPARD,PPARG,PRKAA,RELA,SIRT1,SMAD3,SMAD4,SREBF1,STAT1,STAT3,TP53
Mouse_DE_contrast_genotype_RAGE_KO_vs_RAGE_control - 2020-01-24 12:50 PM		ARRB2		other						0.0061	ATP2A2,Ccl2,CXCL3,TGFB1	ARRB2,Ap1,FOS,HIF1A,IL6,JUN,Jnk,NFKB1,NFKBIA,NFkB (complex),NOS2,NR3C1,P38 MAPK,RELA,STAT3,TP53
Mouse_DE_contrast_genotype_RAGE_KO_vs_RAGE_control - 2020-01-24 12:50 PM		CASP1		peptidase						0.0061	Ccl2,CSF2,FASN,NOS2	Ap1,CASP1,IL18,JUN,LEP,MIF,NFKB1,NFKBIA,NFkB (complex),PPARG,RELA,RIPK2,SMAD3,SMAD4,SP1,STAT1,STAT3,TP53
Mouse_DE_contrast_genotype_RAGE_KO_vs_RAGE_control - 2020-01-24 12:50 PM		H2AX		transcription regulator						0.0061	NOS2,PPARGC1A,SFRP5,TIMP3
Mouse_DE_contrast_genotype_RAGE_KO_vs_RAGE_control - 2020-01-24 12:50 PM		NLRP12		other						0.0061	HLA-A,HLA-F,MAP3K14,NOS2	HIF1A,NFKB1,NFKBIA,NFkB (complex),NLRP12,RELA,STAT3,TNF
Mouse_DE_contrast_genotype_RAGE_KO_vs_RAGE_control - 2020-01-24 12:50 PM		lipoxin A4		chemical - endogenous mammalian						0.0061	Ccl2,NOS2,TGFB1,TIMP1	Ap1,CCL2,FOS,HIF1A,IL10,IRF3,JUN,MAPK14,NFKB1,NFKBIA,NFkB (complex),NR3C1,P38 MAPK,RELA,SMAD3,STAT3,TP53,lipoxin A4
Mouse_DE_contrast_genotype_RAGE_KO_vs_RAGE_control - 2020-01-24 12:50 PM		semaxinib		chemical drug						0.0061	LTF,SLPI,TGFB1,THBS1	IL13,JUN,NFKBIA,NFkB (complex),NR3C1,RELA,SMAD3,SMAD4,STAT1,STAT3,semaxinib
Mouse_DE_contrast_genotype_RAGE_KO_vs_RAGE_control - 2020-01-24 12:50 PM		EFNA2		kinase						0.00617	CSF2,DCBLD2,NT5E,PLAT,SLC20A1
Mouse_DE_contrast_genotype_RAGE_KO_vs_RAGE_control - 2020-01-24 12:50 PM		TRPS1		transcription regulator						0.00617	ALPL,GALNT3,RAMP1,SMPD3,TOP2A
Mouse_DE_contrast_genotype_RAGE_KO_vs_RAGE_control - 2020-01-24 12:50 PM		PIK3CG		kinase						0.0062	Ccl2,CD74,FOSL2,HLA-A,NOS2,OAS2,TGFB1	HIF1A,IFNG,JUN,MAPK8,NFKB1,NFKBIA,NFkB (complex),NOS3,NR3C1,PIK3CG,RELA,RELB,SIRT1,STAT1,STAT3
Mouse_DE_contrast_genotype_RAGE_KO_vs_RAGE_control - 2020-01-24 12:50 PM		SREBF1		transcription regulator						0.00623	CEBPB,FASN,GPX3,IGHM,NOS2,NUPR1,PCSK9,RNASET2,SERPINA1,SLC20A1,TGFB1,TNFRSF1B	Ap1,CEBPB,ESR1,ESR2,FOS,FOXO1,FOXO3,Insulin,JUN,JUNB,MYC,NFkB (complex),NR3C1,NR5A2,PPARA,SCD,SP1,SREBF1,STAT1,STAT3,TP53
Mouse_DE_contrast_genotype_RAGE_KO_vs_RAGE_control - 2020-01-24 12:50 PM		IFN alpha/beta		group						0.00637	CD40,HLA-A,IL15,NOS2,Pmaip1,SLPI	HIF1A,IFN alpha/beta,IFNAR1,IFNG,IRF3,NFKB1,NFKBIA,NFkB (complex),RELA,SMAD3,STAT1,STAT3,STAT6,TP53
Mouse_DE_contrast_genotype_RAGE_KO_vs_RAGE_control - 2020-01-24 12:50 PM		RAS		group						0.00646	CDKN2B,CSF2,HMGA1,LIF,NOS2,PDGFB,PLAUR,SERPINE2	Ap1,CEBPB,E2F1,FOS,HIF1A,JUN,MAPK3,NFKBIA,NFkB (complex),NR3C1,RAS,RELA,SMAD2,SMAD3,SMAD4,SP1,STAT1,STAT3,TP53
Mouse_DE_contrast_genotype_RAGE_KO_vs_RAGE_control - 2020-01-24 12:50 PM		CEP-1347		chemical drug						0.00649	Ccl2,CSF2,NOS2	Ap1,CEP-1347,FOS,HIF1A,IL6,JUN,Jnk,MAPK8,NFKB1,NFkB (complex),NR3C1,P38 MAPK,RELA,SIRT1,STAT3,TP53
Mouse_DE_contrast_genotype_RAGE_KO_vs_RAGE_control - 2020-01-24 12:50 PM		NT5E	0.016	phosphatase						0.00649	Ccl2,TGFB1,TIMP1	IL17A,IL1B,JUN,NFKB1,NFKBIA,NFkB (complex),NT5E,RELA,STAT3,TP53
Mouse_DE_contrast_genotype_RAGE_KO_vs_RAGE_control - 2020-01-24 12:50 PM		TNFRSF11B		transmembrane receptor						0.00649	Ccl2,ITGAV,NOS2	Ap1,ERK1/2,HIF1A,JUN,NFKB1,NFKBIA,NFkB (complex),NOS3,RELA,STAT1,STAT3,TNFRSF11B,TNFSF11
Mouse_DE_contrast_genotype_RAGE_KO_vs_RAGE_control - 2020-01-24 12:50 PM		TREM2		transmembrane receptor						0.00649	Ccl2,CD40,NOS2	Ap1,ERK1/2,HIF1A,IFNG,JUN,NFKB1,NFKBIA,NFkB (complex),RELA,STAT3,TREM2
Mouse_DE_contrast_genotype_RAGE_KO_vs_RAGE_control - 2020-01-24 12:50 PM		cuprizone		chemical toxicant						0.00649	Ccl2,Ccl7,CSPG4
Mouse_DE_contrast_genotype_RAGE_KO_vs_RAGE_control - 2020-01-24 12:50 PM		trastuzumab		biologic drug						0.00649	CEBPB,NOS2,TOP2A	Akt,Ap1,ERBB2,ERK1/2,ESR2,FOS,HIF1A,JUN,NFKB1,NFKBIA,NFkB (complex),NfkB1-RelA,RELA,SP1,TP53,trastuzumab
Mouse_DE_contrast_genotype_RAGE_KO_vs_RAGE_control - 2020-01-24 12:50 PM		mir-181		microrna						0.00664	NOS2,RGS5,TIMP3,VCAM1,ZEB2	Ap1,JUN,NFkB (complex),NR3C1,P38 MAPK,STAT3,mir-181
Mouse_DE_contrast_genotype_RAGE_KO_vs_RAGE_control - 2020-01-24 12:50 PM		NR1H3		ligand-dependent nuclear receptor						0.00672	Apoc1,Ccl2,Ccl7,CD40,FASN,FBP1,GPX3,NOS2,PPARGC1A,TBX1,TOP2A	AKT1,Ap1,CEBPA,CREBBP,FOXO1,FOXO3,KLF11,NFE2L2,NFkB (complex),NR1H3,NR3C1,Nr1h,PPARA,PPARG,PPARGC1A,SMAD3,STAT3,TP53,cholesterol,fenofibrate
Mouse_DE_contrast_genotype_RAGE_KO_vs_RAGE_control - 2020-01-24 12:50 PM		CD4		transmembrane receptor						0.00673	ID3,IL15,JAK3,NOS2	CD4,IL4,JUN,NFKBIA,NFkB (complex),STAT3,STAT6
Mouse_DE_contrast_genotype_RAGE_KO_vs_RAGE_control - 2020-01-24 12:50 PM		HDL-cholesterol		complex						0.00673	CEBPB,FOSL2,NUDT7,NUPR1
Mouse_DE_contrast_genotype_RAGE_KO_vs_RAGE_control - 2020-01-24 12:50 PM		MSX2		transcription regulator						0.00673	ALPL,CDH2,IHH,WNT7B	CTNNB1,MSX2,MYC,NFkB (complex),STAT3,TCF,TP53
Mouse_DE_contrast_genotype_RAGE_KO_vs_RAGE_control - 2020-01-24 12:50 PM		NPM1		transcription regulator						0.00673	Ccl2,CSF1,CXCL3,LTF	HIF1A,Hsp70,NFKB1,NFKBIA,NFkB (complex),NPM1,NR3C1,RELA,SMAD3,SMAD4,STAT1,STAT3
Mouse_DE_contrast_genotype_RAGE_KO_vs_RAGE_control - 2020-01-24 12:50 PM		SAA		group						0.00673	Ccl2,CSF1,NOS2,VCAM1	Akt,Ap1,HIF1A,IL10,NFKB1,NFKBIA,NFkB (complex),NfkB1-RelA,RELA,RELB,SAA,STAT3,TP53
Mouse_DE_contrast_genotype_RAGE_KO_vs_RAGE_control - 2020-01-24 12:50 PM		TANK		other						0.00673	Ccl7,CXCL3,NOS2,ZC3H12A	Ap1,HIF1A,IRF3,NFKB1,NFKBIA,NFkB (complex),RELA,RELB,STAT1,STAT3,TANK,TBK1,TNF
Mouse_DE_contrast_genotype_RAGE_KO_vs_RAGE_control - 2020-01-24 12:50 PM		Akt		group						0.00676	Ccl2,CD44,CEBPB,CSF2,ETS1,MCAM,NET1,NOS2,PPARGC1A,RRM2,SLC1A2,THBS1,VCAM1	Akt,Ap1,CEBPB,ERK1/2,ESR1,ESR2,HIF1A,JUN,NFKB1,NFKBIA,NFkB (complex),NOTCH1,NR3C1,P38 MAPK,PTEN,RELA,SP1,STAT3,TNF,TP53,beta-estradiol
Mouse_DE_contrast_genotype_RAGE_KO_vs_RAGE_control - 2020-01-24 12:50 PM		IL5		cytokine						0.00676	CD40,CSF2,FOSL2,IER2,IGHM,ITGAV,NOS2,PIM1,PSAT1,SDF2L1,SLC7A5,TGFB1,ZYX	Ap1,CSF2,HIF1A,IFNG,IL5,JUN,NFKBIA,NFkB (complex),NR3C1,P38 MAPK,PPARA,PRKCB,RELA,SMAD3,SMAD4,STAT1,STAT3,TP53
Mouse_DE_contrast_genotype_RAGE_KO_vs_RAGE_control - 2020-01-24 12:50 PM		fatty acid		chemical - endogenous mammalian						0.00685	AHR,Ccl2,FASN,NOS2,PPARGC1A,RBP4,VCAM1	ADIPOQ,CEBPA,EGR1,FOXO1,IL1,JUN,NFKB1,NFkB (complex),NR1H3,NR3C1,PPARA,PPARG,PPARGC1A,PRKAA,RELA,SIRT1,SMAD3,STAT3,TP53,fatty acid
Mouse_DE_contrast_genotype_RAGE_KO_vs_RAGE_control - 2020-01-24 12:50 PM		BMP7		growth factor						0.00704	CD44,CEBPB,FASN,ID1,IGFBP3,LTF,PCSK6,PPARGC1A	Ap1,BMP7,CCND1,E2F1,ERK1/2,HDAC1,IL6,JUN,MYOD1,NFKB1,NFkB (complex),NR3C1,P38 MAPK,RB1,RELA,SMAD1/5,STAT3,TP53
Mouse_DE_contrast_genotype_RAGE_KO_vs_RAGE_control - 2020-01-24 12:50 PM		IL11		cytokine						0.00713	CD40,Clec2d (includes others),IL15,TIMP1,VCAM1	Ap1,ERK1/2,FOS,HIF1A,IL11,IL12 (complex),JUN,Jnk,NFKB1,NFKBIA,NFkB (complex),NR3C1,P38 MAPK,RELA,STAT3,VEGFA
Mouse_DE_contrast_genotype_RAGE_KO_vs_RAGE_control - 2020-01-24 12:50 PM		PRKCB		kinase						0.00713	CD40,FASN,NOS2,PPARGC1A,TGFB1	Ap1,EGR1,ESR1,HIF1A,Histone h3,JUN,NFKB1,NFKBIA,NFkB (complex),NR3C1,P38 MAPK,PRKCB,RELA,RNA polymerase II,SMAD3,SMAD4,SP1,STAT1,STAT3,VEGFA,prostaglandin E2
Mouse_DE_contrast_genotype_RAGE_KO_vs_RAGE_control - 2020-01-24 12:50 PM		pravastatin		chemical drug						0.00713	CD40,Madcam1,NOS2,PCSK9,TGFB1	Ap1,CEBPB,FOS,FOXO1,Insulin,JUN,Jnk,LDL,NFKB1,NFKBIA,NFkB (complex),NOS3,NR3C1,PPARA,RELA,RELB,STAT1,STAT3,pravastatin
Mouse_DE_contrast_genotype_RAGE_KO_vs_RAGE_control - 2020-01-24 12:50 PM		SCAP		other						0.00716	ABCA3,ALB,FASN,ID1,IGHM,PCSK9	ESR2,FOXO3,NR5A2,PPARG,SCAP,SREBF1
Mouse_DE_contrast_genotype_RAGE_KO_vs_RAGE_control - 2020-01-24 12:50 PM		AGN194204		chemical drug						0.00717	AHR,CLIC4,CSF2,DUSP1,IGHM,LIFR,PIM1,PPARGC1A,SYNPO,TIMP1,TOP2A
Mouse_DE_contrast_genotype_RAGE_KO_vs_RAGE_control - 2020-01-24 12:50 PM		DLL4		other						0.0074	NOS2,PDGFB,RGS5,Tcf7	DLL4,HIF1A,NFKB1,NOTCH1,RELA,STAT3,TP53
Mouse_DE_contrast_genotype_RAGE_KO_vs_RAGE_control - 2020-01-24 12:50 PM		IL9		cytokine						0.0074	Ccl2,Ccl7,PIM1,TGFB1	Ap1,HIF1A,IL10,IL4,IL9,JUN,NFKB1,NFKBIA,NFkB (complex),RELA,SMAD3,SMAD4,SP1,STAT1,STAT3,STAT6,TGFB1,TNF,TP53
Mouse_DE_contrast_genotype_RAGE_KO_vs_RAGE_control - 2020-01-24 12:50 PM		S-adenosylmethionine		chemical - endogenous mammalian						0.0074	FASN,NOS2,PPARGC1A,TGFB1	ADIPOQ,Ap1,EGR1,ESR1,FOS,HIF1A,Histone h3,IRF3,JUN,Jnk,NFE2L2,NFKB1,NFKBIA,NFkB (complex),RELA,RNA polymerase II,S-adenosylmethionine,SMAD3,SP1,STAT3,TNF
Mouse_DE_contrast_genotype_RAGE_KO_vs_RAGE_control - 2020-01-24 12:50 PM		TSLP		cytokine						0.0074	CD40,SLPI,TGFB1,TIMP1	Ap1,CCL2,FOS,IL10,IL13,IRF3,JUN,Jnk,NFKB1,NFKBIA,NFkB (complex),NR3C1,P38 MAPK,RELA,SMAD3,STAT3,TSLP
Mouse_DE_contrast_genotype_RAGE_KO_vs_RAGE_control - 2020-01-24 12:50 PM		nitrofen		chemical toxicant						0.0074	CLIC4,FGFR1,HYOU1,TIMP3
Mouse_DE_contrast_genotype_RAGE_KO_vs_RAGE_control - 2020-01-24 12:50 PM		tempol		chemical drug						0.0074	NOS2,PLAUR,TGFB1,VCAM1	Ap1,CCL2,ERK1/2,FOS,HIF1A,IRF3,JUN,NFKB1,NFKBIA,NFkB (complex),NR3C1,P38 MAPK,RELA,RELB,SMAD3,STAT3,TP53,tempol
Mouse_DE_contrast_genotype_RAGE_KO_vs_RAGE_control - 2020-01-24 12:50 PM		PSEN1		peptidase						0.0075	ALB,AMPH,AMY2A,ATP2A2,BASP1,C1S,C3,CD74,CDH2,DUSP1,NOS2,NUPR1,SLC1A2,STAB1,TGFB1,Tpm2	APP,Ap1,FOS,HIF1A,JUN,Jnk,L-glutamic acid,MAPK8,NFKB1,NFKBIA,NFkB (complex),NR3C1,PSEN1,RELA,SIRT1,STAT1,STAT3
Mouse_DE_contrast_genotype_RAGE_KO_vs_RAGE_control - 2020-01-24 12:50 PM		HOXA5		transcription regulator						0.00752	IER2,IHH,TGFB1
Mouse_DE_contrast_genotype_RAGE_KO_vs_RAGE_control - 2020-01-24 12:50 PM		HOXD3		transcription regulator						0.00752	IGFBP3,ITGA5,THBS1
Mouse_DE_contrast_genotype_RAGE_KO_vs_RAGE_control - 2020-01-24 12:50 PM		HRG		other						0.00752	CD74,TIMP1,TIMP3
Mouse_DE_contrast_genotype_RAGE_KO_vs_RAGE_control - 2020-01-24 12:50 PM		MSR1		transmembrane receptor						0.00752	CD40,CXCL3,NOS2	Ap1,ERK1/2,HIF1A,IFNB1,IRF3,JUN,LDL,MSR1,NFKB1,NFKBIA,NFkB (complex),RELA,SMAD3,STAT1,STAT3,STAT6
Mouse_DE_contrast_genotype_RAGE_KO_vs_RAGE_control - 2020-01-24 12:50 PM		Usp17le (includes others)		peptidase						0.00752	Ccl2,CD44,KIT	HIF1A,NFKB1,NFKBIA,NFkB (complex),RELA,STAT3,Usp17le (includes others)
Mouse_DE_contrast_genotype_RAGE_KO_vs_RAGE_control - 2020-01-24 12:50 PM		pevonedistat		chemical drug						0.00752	Ccl2,CDC6,VCAM1	IL6,JUN,NFKB1,NFkB (complex),RELA,STAT3,pevonedistat
Mouse_DE_contrast_genotype_RAGE_KO_vs_RAGE_control - 2020-01-24 12:50 PM		plicamycin		chemical drug						0.00755	AHR,FASN,ID1,MAPK11,PLAUR,SERPINE2,TIMP1	Ap1,CEBPB,E2F1,JUN,NFKBIA,NR3C1,SMAD3,SMAD4,SP1,TP53,plicamycin
Mouse_DE_contrast_genotype_RAGE_KO_vs_RAGE_control - 2020-01-24 12:50 PM		CDH1		other						0.00759	CD44,CDH2,IGFBP3,MCAM,PLAUR,TGFB1	Ap1,CDH1,FOS,HIF1A,JUN,NFATC2,NFKB1,NFKBIA,NFkB (complex),NOTCH1,NR3C1,PI3K (complex),PTEN,RELA,SP1,STAT3,TNF,TP53
Mouse_DE_contrast_genotype_RAGE_KO_vs_RAGE_control - 2020-01-24 12:50 PM		PAX3		transcription regulator						0.00764	CDC6,G0S2,HSPG2,ID3,LAMB3,MCAM,NNMT,PXDN,SFN,TIMP3	E2F1,JUN,NFKBIA,NR3C1,PAX3,SP1,TP53
Mouse_DE_contrast_genotype_RAGE_KO_vs_RAGE_control - 2020-01-24 12:50 PM		BNIP3L		other						0.00766	BLNK,Ccl2,RRM2,TGFB1,TOP2A
Mouse_DE_contrast_genotype_RAGE_KO_vs_RAGE_control - 2020-01-24 12:50 PM		CXCR4		g-protein coupled receptor						0.00766	CD44,CDH2,CSF2,ID1,IGFBP7	Ap1,BMP7,CXCR4,ERK1/2,FOS,HGF,HIF1A,JUN,NFKB1,NFkB (complex),NR3C1,RB1,RELA,SMAD1/5,STAT3,TP53
Mouse_DE_contrast_genotype_RAGE_KO_vs_RAGE_control - 2020-01-24 12:50 PM		mycophenolic acid		chemical drug						0.00802	AKAP12,CXCL3,DUSP1,ETS1,ID3,RGS4	Ap1,CYBB,FOS,HIF1A,JUN,NFKBIA,NFkB (complex),NR3C1,P38 MAPK,RELA,STAT3,TP53,mycophenolic acid
Mouse_DE_contrast_genotype_RAGE_KO_vs_RAGE_control - 2020-01-24 12:50 PM		imatinib		chemical drug						0.00811	ATP5MC2,ATP6V0C,BLNK,CEBPB,HYOU1,ID1,KIT,NDUFA6,NDUFA7,PIM1,SLC20A1,TGFB1,UQCR10,UQCR11	CCND1,E2F1,HDAC1,MYOD1,RB1,TP53,imatinib
Mouse_DE_contrast_genotype_RAGE_KO_vs_RAGE_control - 2020-01-24 12:50 PM		TFAP4		transcription regulator						0.00812	CD44,CDH2,ID1,LIF
Mouse_DE_contrast_genotype_RAGE_KO_vs_RAGE_control - 2020-01-24 12:50 PM		TSHZ3		transcription regulator						0.00812	FOSB,IER2,IGFBP3,SLC1A2
Mouse_DE_contrast_genotype_RAGE_KO_vs_RAGE_control - 2020-01-24 12:50 PM		ID3	0.019	transcription regulator						0.00818	CD44,CDC6,CEBPB,CSF1,DUSP1,ID3,MAP3K14,PIK3IP1,TRAF1,VCAM1	ADIPOQ,Akt,Ap1,EGR1,HIF1A,ID3,IL6,JUN,NFKB1,NFkB (complex),NfkB1-RelA,RELA,STAT3
Mouse_DE_contrast_genotype_RAGE_KO_vs_RAGE_control - 2020-01-24 12:50 PM		sunitinib		chemical drug						0.0082	CD44,COL4A2,CXCL3,LAMB3,LAMC1	Ap1,CEBPB,CSF3,JUN,KIT,NFKBIA,NFkB (complex),SPP1,STAT1,STAT3,STAT5A,sunitinib
Mouse_DE_contrast_genotype_RAGE_KO_vs_RAGE_control - 2020-01-24 12:50 PM		ANKRD42		transcription regulator						0.00822	CSF2,CXCL3	ANKRD42,HIF1A,NFKB1,NFKBIA,NFkB (complex),RELA,STAT3
Mouse_DE_contrast_genotype_RAGE_KO_vs_RAGE_control - 2020-01-24 12:50 PM		BAR501		chemical reagent						0.00822	Ccl2,TGFB1
Mouse_DE_contrast_genotype_RAGE_KO_vs_RAGE_control - 2020-01-24 12:50 PM		C6		other						0.00822	Ccl2,CXCL3
Mouse_DE_contrast_genotype_RAGE_KO_vs_RAGE_control - 2020-01-24 12:50 PM		CBR3-AS1		other						0.00822	CDH2,TGFB1
Mouse_DE_contrast_genotype_RAGE_KO_vs_RAGE_control - 2020-01-24 12:50 PM		CCR4		g-protein coupled receptor						0.00822	CSF2,CXCL3	Ap1,CCR4,IL10,JUN,NFKB1,NFKBIA,NFkB (complex),RELA,STAT3,cytokine
Mouse_DE_contrast_genotype_RAGE_KO_vs_RAGE_control - 2020-01-24 12:50 PM		FIRRE		other						0.00822	CSF1,VCAM1
Mouse_DE_contrast_genotype_RAGE_KO_vs_RAGE_control - 2020-01-24 12:50 PM		Gm26313		other						0.00822	Nes,THBS1
Mouse_DE_contrast_genotype_RAGE_KO_vs_RAGE_control - 2020-01-24 12:50 PM		H4C3		other						0.00822	FOSB,Nes
Mouse_DE_contrast_genotype_RAGE_KO_vs_RAGE_control - 2020-01-24 12:50 PM		HNRNPR		other						0.00822	Nes,THBS1
Mouse_DE_contrast_genotype_RAGE_KO_vs_RAGE_control - 2020-01-24 12:50 PM		IGFBP4		other						0.00822	IGFBP3,MCAM
Mouse_DE_contrast_genotype_RAGE_KO_vs_RAGE_control - 2020-01-24 12:50 PM		P2RY4		g-protein coupled receptor						0.00822	TIMP1,VCAM1	CTNNB1,EDN1,HIF1A,JUN,P2RY4,SP1,STAT3
Mouse_DE_contrast_genotype_RAGE_KO_vs_RAGE_control - 2020-01-24 12:50 PM		PLA2G2A		enzyme						0.00822	CD44,NOS2	Ap1,CTNNB1,FOS,HIF1A,JUN,Jnk,NFKB1,NFKBIA,NFkB (complex),NOTCH1,PLA2G2A,PPARD,RELA,SP1,STAT3,indomethacin
Mouse_DE_contrast_genotype_RAGE_KO_vs_RAGE_control - 2020-01-24 12:50 PM		PPM1A		phosphatase						0.00822	ITGA5,ITGAV
Mouse_DE_contrast_genotype_RAGE_KO_vs_RAGE_control - 2020-01-24 12:50 PM		Ptgs2os2		other						0.00822	Ccl2,TRAF1
Mouse_DE_contrast_genotype_RAGE_KO_vs_RAGE_control - 2020-01-24 12:50 PM		SERPINC1		enzyme						0.00822	HSPG2,NOS2
Mouse_DE_contrast_genotype_RAGE_KO_vs_RAGE_control - 2020-01-24 12:50 PM		SLC9A1		ion channel						0.00822	NOS2,SLC12A2
Mouse_DE_contrast_genotype_RAGE_KO_vs_RAGE_control - 2020-01-24 12:50 PM		SNED1		other						0.00822	AMY2A,IGFBP3
Mouse_DE_contrast_genotype_RAGE_KO_vs_RAGE_control - 2020-01-24 12:50 PM		TBXA2R		g-protein coupled receptor						0.00822	TGFB1,VCAM1
Mouse_DE_contrast_genotype_RAGE_KO_vs_RAGE_control - 2020-01-24 12:50 PM		TDO2		enzyme						0.00822	AHR,SLC1A4
Mouse_DE_contrast_genotype_RAGE_KO_vs_RAGE_control - 2020-01-24 12:50 PM		coconut oil		chemical drug						0.00822	CXCL3,NOS2	JUN,LDL,NFKB1,NFKBIA,NFkB (complex),RELA,coconut oil
Mouse_DE_contrast_genotype_RAGE_KO_vs_RAGE_control - 2020-01-24 12:50 PM		iguratimod		chemical drug						0.00822	Ccl2,CXCL3	Ap1,FOS,IL17A,JUN,Jnk,NFKBIA,NFkB (complex),NR3C1,P38 MAPK,RELA,STAT3,TRAF3IP2,iguratimod
Mouse_DE_contrast_genotype_RAGE_KO_vs_RAGE_control - 2020-01-24 12:50 PM		murabutide		chemical reagent						0.00822	CD40,CEBPB	Ap1,ERK1/2,HIF1A,JUN,NFKB1,NFKBIA,NFkB (complex),NR3C1,P38 MAPK,RELA,SMAD3,SMAD4,STAT1,STAT3,murabutide
Mouse_DE_contrast_genotype_RAGE_KO_vs_RAGE_control - 2020-01-24 12:50 PM		phytoestrogen		chemical drug						0.00822	LIF,LTF
Mouse_DE_contrast_genotype_RAGE_KO_vs_RAGE_control - 2020-01-24 12:50 PM		PI3K (family)		group						0.00831	CDKN2B,CLDN2,FASN,NOS2,PDGFB,THBS1,TXNIP	CREBBP,CTNNB1,EP300,IL6,JUN,NFKB1,NFKBIA,NFkB (complex),Notch,PI3K (family),RAS,RELA,RNA polymerase II,SMAD2,SMAD3,SMAD4,SP1,STAT1,STAT3,TP53,TP73,YAP1
Mouse_DE_contrast_genotype_RAGE_KO_vs_RAGE_control - 2020-01-24 12:50 PM		SOCS1		other						0.00833	Ccl2,CD40,CD44,DUSP1,IL15,NOS2,OAS2,VCAM1	Ap1,CD40,CREBBP,ERK1/2,FOS,IL10,JUN,Jnk,NFKB1,NFKBIA,NFkB (complex),RELA,RELB,SOCS1,STAT3
Mouse_DE_contrast_genotype_RAGE_KO_vs_RAGE_control - 2020-01-24 12:50 PM		quercetin		chemical drug						0.00833	ABCC2,Ccl2,CYP4A11,FASN,NOS2,PLAUR,PPARGC1A,VCAM1	CASP1,HIF1A,IRF3,JUN,JUNB,L-glutamic acid,MAPK8,NFE2L2,NFKB1,NFkB (complex),NR1H3,NR3C1,PPARA,PPARG,RELA,SIRT1,SMAD3,SREBF1,STAT3,TP53,quercetin
Mouse_DE_contrast_genotype_RAGE_KO_vs_RAGE_control - 2020-01-24 12:50 PM		NOTCH1		transcription regulator						0.00836	CD44,CEBPB,FOSB,ID1,IGFBP3,Ivl,MCAM,NOS2,PDGFB,RGS5,SPRY2,TGFB1	Ap1,EGFR,ERK1/2,FOS,HIF1A,JUN,Jnk,MYC,NFKB1,NFKBIA,NFkB (complex),NOTCH1,RELA,RELB,SP1,STAT3
Mouse_DE_contrast_genotype_RAGE_KO_vs_RAGE_control - 2020-01-24 12:50 PM		homocysteine		chemical - endogenous mammalian						0.00848	Ccl2,FOSL2,ID1,Pmaip1,TIMP1,VCAM1	Ap1,CCL2,ERK,ERK1/2,FOS,HIF1A,IRF3,JUN,NFKB1,NFKBIA,NFkB (complex),NR3C1,RELA,RELB,SMAD3,STAT3,TP53,homocysteine
Mouse_DE_contrast_genotype_RAGE_KO_vs_RAGE_control - 2020-01-24 12:50 PM		testosterone		chemical - endogenous mammalian						0.00852	ANXA3,CDH2,FGFR1,FOSB,FOSL2,FST,GPC1,ID1,ID3,IGFBP3,NOS2,SLC6A9,THBS1,TOP2A,VCAM1	Ap1,CEBPB,EGR1,ERK1/2,ESR1,ESR2,FGF2,FSH,HIF1A,IGF1,JUN,NFKB1,NFkB (complex),RELA,SMAD3,SP1,STAT3,TP53,beta-estradiol,testosterone
Mouse_DE_contrast_genotype_RAGE_KO_vs_RAGE_control - 2020-01-24 12:50 PM		arsenic trioxide		chemical drug						0.00853	ATP5MC2,ATP6V0C,BLVRB,CD44,FASN,HYOU1,MSN,NDUFA6,NDUFA7,NOS2,PIM1,SLC20A1,UQCR10,UQCR11	CASP1,E2F1,FOXO3,IRF3,JUN,JUNB,MAP2K1,MYC,NFKB1,NFkB (complex),NOTCH1,PTEN,RELA,SP1,STAT3,THRA,TP53,arsenic trioxide,hydrogen peroxide
Mouse_DE_contrast_genotype_RAGE_KO_vs_RAGE_control - 2020-01-24 12:50 PM		ADM2		other						0.00864	IGFBP3,NOS2,PPARGC1A	ADM2,AR,Ap1,CEBPB,CREBBP,FOXO1,HDAC1,NFkB (complex),NR3C1,PRKAA,PRL,Pka,RELA,SIRT1,SP1,STAT1,STAT3,TP53,norepinephrine
Mouse_DE_contrast_genotype_RAGE_KO_vs_RAGE_control - 2020-01-24 12:50 PM		CYP2J2		enzyme						0.00864	Ccl2,CD44,VCAM1	Akt,Ap1,CYP2J2,HIF1A,NFKB1,NFKBIA,NFkB (complex),NfkB1-RelA,RELA,STAT3
Mouse_DE_contrast_genotype_RAGE_KO_vs_RAGE_control - 2020-01-24 12:50 PM		DDX5		enzyme						0.00864	NET1,TGFB1,TIMP1	Ap1,CEBPB,DDX5,JUN,NFATC2,NFkB (complex),SMAD3,SMAD4,SMAD7,SP1,STAT3
Mouse_DE_contrast_genotype_RAGE_KO_vs_RAGE_control - 2020-01-24 12:50 PM		FBN1		other						0.00864	COL4A2,LTBP3,TIMP3
Mouse_DE_contrast_genotype_RAGE_KO_vs_RAGE_control - 2020-01-24 12:50 PM		Fibrinogen		complex						0.00864	Ccl2,CD40,CXCL3	Ap1,CCL2,Ccl2,Fibrinogen,HIF1A,IRF3,NFKB1,NFKBIA,NFkB (complex),RELA,RELB,SMAD3,STAT3
Mouse_DE_contrast_genotype_RAGE_KO_vs_RAGE_control - 2020-01-24 12:50 PM		GNAI3		enzyme						0.00864	CSF1,CSF2,CXCL3	Ap1,ERK1/2,GNAI3,IL10,JUN,NFKB1,NFKBIA,NFkB (complex),RELA
Mouse_DE_contrast_genotype_RAGE_KO_vs_RAGE_control - 2020-01-24 12:50 PM		IDO1		enzyme						0.00864	SLC1A4,SLC6A9,SLC7A5
Mouse_DE_contrast_genotype_RAGE_KO_vs_RAGE_control - 2020-01-24 12:50 PM		ITGA9		other						0.00864	Ccl2,CDH2,TGFB1	Ap1,CDH1,CTNNB1,FN1,HIF1A,ITGA9,ITGB1,JUN,NFKBIA,NFkB (complex),RELA,SMAD3,SP1,SPP1,STAT3,TP53
Mouse_DE_contrast_genotype_RAGE_KO_vs_RAGE_control - 2020-01-24 12:50 PM		NLRC5		transcription regulator						0.00864	CD40,HLA-A,HLA-F	HIF1A,IFNB1,IRF3,NFKB1,NFKBIA,NFkB (complex),NLRC5,RELA,SMAD3,SMAD4,SMAD7,STAT1,STAT3
Mouse_DE_contrast_genotype_RAGE_KO_vs_RAGE_control - 2020-01-24 12:50 PM		PDGFC		growth factor						0.00864	COL4A2,TGFB1,TIMP1
Mouse_DE_contrast_genotype_RAGE_KO_vs_RAGE_control - 2020-01-24 12:50 PM		SOCS6		other						0.00864	Ccl7,CXCL3,PLAT
Mouse_DE_contrast_genotype_RAGE_KO_vs_RAGE_control - 2020-01-24 12:50 PM		TNFRSF11A		transmembrane receptor						0.00864	CD40,Madcam1,VCAM1	Ap1,FOS,HIF1A,JUN,Jnk,NFATC2,NFKB1,NFKBIA,NFkB (complex),RELA,RELB,STAT3,TNFRSF11A
Mouse_DE_contrast_genotype_RAGE_KO_vs_RAGE_control - 2020-01-24 12:50 PM		acetaldehyde		chemical - endogenous mammalian						0.00864	CEBPB,TGFB1,TIMP1	Ap1,HIF1A,IL6,JUN,NFATC2,NFKB1,NFKBIA,NFkB (complex),NR3C1,P38 MAPK,RELA,STAT3,TP53,acetaldehyde
Mouse_DE_contrast_genotype_RAGE_KO_vs_RAGE_control - 2020-01-24 12:50 PM		miR-31-5p (and other miRNAs w/seed GGCAAGA)		mature microrna						0.00864	BAMBI,ITGA5,PDGFB
Mouse_DE_contrast_genotype_RAGE_KO_vs_RAGE_control - 2020-01-24 12:50 PM		IRF8		transcription regulator						0.00868	CD40,CD74,ID3,IL15,LIF,NOS2,Pmaip1,ZEB2	HIF1A,IFN alpha/beta,IL1B,IL6,IRF8,JUN,NFKB1,NFKBIA,NFkB (complex),RELA,SMAD3,STAT1,STAT3,STAT6
Mouse_DE_contrast_genotype_RAGE_KO_vs_RAGE_control - 2020-01-24 12:50 PM		arsenite		chemical toxicant						0.0087	AHR,CXCL3,DUSP1,FST,GPC1,TGFB1,THBS1	Ap1,ERK,FOS,HIF1A,JUN,Jnk,NFKB1,NFKBIA,NFkB (complex),NR3C1,P38 MAPK,RELA,STAT3,TP53,arsenite
Mouse_DE_contrast_genotype_RAGE_KO_vs_RAGE_control - 2020-01-24 12:50 PM		STAT1		transcription regulator						0.00872	C1S,C3,Ccl2,CD40,CSF2,CXCL3,Cyp2d9 (includes others),CYP4A11,IL15,NOS2,OAS2,OAS3,PIM1,SAMD9L,SLFN13	CD40,CEBPB,CREBBP,HIF1A,IFNG,Ifn,NFKB1,NFKBIA,NFkB (complex),RELA,SMAD3,SMAD4,STAT1,STAT3,STAT6,TP53
Mouse_DE_contrast_genotype_RAGE_KO_vs_RAGE_control - 2020-01-24 12:50 PM		RHO		g-protein coupled receptor						0.00877	CD44,CD74,CEBPB,NID1,NT5E
Mouse_DE_contrast_genotype_RAGE_KO_vs_RAGE_control - 2020-01-24 12:50 PM		PLAUR	0.022	transmembrane receptor						0.00888	Ccl2,CXCL3,ITGAV,PLAUR	Ap1,ERK1/2,FN1,Fibrinogen,JUN,NFKB1,NFKBIA,NFkB (complex),PLAU,PLAUR,RELA,SMAD3,SMAD4,SP1,STAT1,STAT3,TP53
Mouse_DE_contrast_genotype_RAGE_KO_vs_RAGE_control - 2020-01-24 12:50 PM		pimagedine		chemical drug						0.00888	ALB,COL4A1,NOS2,TGFB1	Ap1,HIF1A,Ins1,NFE2L2,NFKB1,NFKBIA,NFkB (complex),NOS2,NOS3,NR0B2,PPARA,PPARG,RELA,SMAD7,SP1,STAT1,STAT3,TP53,heme,pimagedine
Mouse_DE_contrast_genotype_RAGE_KO_vs_RAGE_control - 2020-01-24 12:50 PM		raloxifene		chemical drug						0.00888	ANXA3,BLNK,CSF1,DUSP1,FLNB,PXDN,TIMP1,TIMP3,TOP2A
Mouse_DE_contrast_genotype_RAGE_KO_vs_RAGE_control - 2020-01-24 12:50 PM		RB1		transcription regulator						0.00897	ALPL,CD44,CDC6,COX14,FST,ID1,INMT,KIT,NDUFA6,PIM1,PMEPA1,PPARGC1A,RRM2,SCTR,TGFB1,Tpm2,ZEB2	CCND1,E2F1,E2F3,EP300,HDAC1,JUN,MYOD1,NFKBIA,NR3C1,RB1,RELA,SP1,TP53
Mouse_DE_contrast_genotype_RAGE_KO_vs_RAGE_control - 2020-01-24 12:50 PM		Sos		group						0.00903	AKR1D1,CD44,COL16A1,LTBP3,MYH9,NET1,Pmaip1,PMEPA1,SLPI,TGFB1
Mouse_DE_contrast_genotype_RAGE_KO_vs_RAGE_control - 2020-01-24 12:50 PM		maneb		chemical toxicant						0.00937	LAMC2,LIFR,MAPK15,NOS2,TMEM42
Mouse_DE_contrast_genotype_RAGE_KO_vs_RAGE_control - 2020-01-24 12:50 PM		rotenone		chemical toxicant						0.00937	NOS2,PDGFB,TIMP1,TXNIP,VCAM1	AGT,Ap1,E2F1,FOS,FOXO3,HIF1A,JUN,Jnk,MIF,NFKB1,NFkB (complex),RELA,STAT3,TP53,hydrogen peroxide,rotenone
Mouse_DE_contrast_genotype_RAGE_KO_vs_RAGE_control - 2020-01-24 12:50 PM		Pka		complex						0.0094	CD40,CD44,CDH2,CEBPB,DUSP1,NOS2,PPARGC1A,SLC1A2	Akt,Ap1,FOS,HIF1A,JUN,Jnk,NFKB1,NFKBIA,NFkB (complex),NR3C1,NfkB1-RelA,P38 MAPK,PI3K (complex),Pka,RELA,RELB,STAT3
Mouse_DE_contrast_genotype_RAGE_KO_vs_RAGE_control - 2020-01-24 12:50 PM		ZBTB16		transcription regulator						0.0094	Ccl2,Ccl7,CD44,CD74,CSF2,ID3,ITGAV,KIT	BCL6,MTA3,NFkB (complex),SMAD3,SMAD4,ZBTB16
Mouse_DE_contrast_genotype_RAGE_KO_vs_RAGE_control - 2020-01-24 12:50 PM		rosiglitazone		chemical drug						0.00942	ATP5MC2,C3,Ccl2,Ccl7,CSF1,ETS1,FASN,LAMB3,LRG1,NOS2,OAS2,OAS3,PC,PPARGC1A,RBP4,SLC27A2,THBS1,TIMP1	ADIPOQ,Ap1,CEBPA,EGR1,HIF1A,NFKB1,NFKBIA,NFkB (complex),NR1H3,NR3C1,Nr1h,PPARA,PPARG,PPARGC1A,RELA,SMAD3,STAT1,STAT3,TNF,rosiglitazone
Mouse_DE_contrast_genotype_RAGE_KO_vs_RAGE_control - 2020-01-24 12:50 PM		SRC		kinase						0.00954	ACAT1,CSF2,DUSP1,ID1,PLAUR,SYNPO,VCAM1	Ap1,CCND1,CTNNB1,ERK1/2,JUN,MYC,NFKB1,NFKBIA,NFkB (complex),NR3C1,P38 MAPK,RELA,RELB,SP1,SRC,STAT3,TP53,cytokine
Mouse_DE_contrast_genotype_RAGE_KO_vs_RAGE_control - 2020-01-24 12:50 PM		calcimycin		chemical reagent						0.00954	ATP2A2,CD40,CSF2,FOSB,ID3,NOS2,SDF2L1	Ap1,ERK1/2,HIF1A,IL4,JUN,MAP2K6,NFAT5,NFATC2,NFE2L2,NFKB1,NFKBIA,NFkB (complex),RELA,RELB,STAT3,STAT6,VEGFA,calcimycin
Mouse_DE_contrast_genotype_RAGE_KO_vs_RAGE_control - 2020-01-24 12:50 PM		wortmannin		chemical - kinase inhibitor						0.00964	Ccl2,CD44,CDKN2B,CSF1,CSF2,FASN,MSN,NOS2,NT5E,VCAM1	Akt,Ap1,HIF1A,IKBKB,IL10,IL12 (complex),JUN,NFKB1,NFKBIA,NFkB (complex),NR3C1,NfkB1-RelA,PI3K (complex),RELA,STAT3,TP53,wortmannin
Mouse_DE_contrast_genotype_RAGE_KO_vs_RAGE_control - 2020-01-24 12:50 PM		AGTR1		g-protein coupled receptor						0.00968	ACE2,DUSP1,TGFB1,TXNIP	AGTR1,Ap1,CEBPB,FOS,JUN,Jnk,MAP3K1,MDM2,NFkB (complex),NR3C1,RELA,STAT3,TP53,ZFP36,norepinephrine
Mouse_DE_contrast_genotype_RAGE_KO_vs_RAGE_control - 2020-01-24 12:50 PM		POSTN		other						0.00968	Ccl2,LOXL1,PDGFB,TGFB1	FN1,POSTN,RELA,SMAD3,SP1,STAT3,TP53
Mouse_DE_contrast_genotype_RAGE_KO_vs_RAGE_control - 2020-01-24 12:50 PM		ADCYAP1		other						0.00975	ACAT1,Ccl2,CD40,CEBPB,CXCL3,FST,ID3,MCAM,NOS2,SERPINE2,SLC1A2	ADCYAP1,Akt,Ap1,ERK1/2,HIF1A,JUN,NFKB1,NFKBIA,NFkB (complex),NR3C1,NfkB1-RelA,P38 MAPK,RELA,RELB,SMAD3,SMAD4,STAT1,STAT3
Mouse_DE_contrast_genotype_RAGE_KO_vs_RAGE_control - 2020-01-24 12:50 PM		IPMK		kinase						0.00985	FLNA,FLNC,FOSB
Mouse_DE_contrast_genotype_RAGE_KO_vs_RAGE_control - 2020-01-24 12:50 PM		IgG1		complex						0.00985	CD40,ITGA5,ITGAV
Mouse_DE_contrast_genotype_RAGE_KO_vs_RAGE_control - 2020-01-24 12:50 PM		L-tryptophan		chemical - endogenous mammalian						0.00985	ALB,CD40,SLC1A4
Mouse_DE_contrast_genotype_RAGE_KO_vs_RAGE_control - 2020-01-24 12:50 PM		MAP3K5		kinase						0.00985	Ccl2,Ccl7,TGFB1	ARRB2,Ap1,CTNNB1,FOS,HIF1A,JINK1/2,JUN,MAP3K5,MAPK14,NFKB1,NFKBIA,NFkB (complex),NR3C1,RELA,SMAD3,STAT3,TP53,TRAF6
Mouse_DE_contrast_genotype_RAGE_KO_vs_RAGE_control - 2020-01-24 12:50 PM		PTPN3		phosphatase						0.00985	CDKN2B,ITGAV,PDGFB	AR,CEBPB,CREBBP,EP300,HIF1A,JUN,MAPK1,PTPN3,SMAD2,SMAD3,SMAD4,SMAD7,SP1,STAT3
Mouse_DE_contrast_genotype_RAGE_KO_vs_RAGE_control - 2020-01-24 12:50 PM		SFTPD		other						0.00985	Ccl2,CXCL3,TGFB1	CTNNB1,E. coli B5 lipopolysaccharide,HIF1A,IL6,JUN,LDL,MMP9,NFKB1,NFKBIA,NFkB (complex),RELA,SFTPD,STAT1,STAT3
Mouse_DE_contrast_genotype_RAGE_KO_vs_RAGE_control - 2020-01-24 12:50 PM		TLR2		transmembrane receptor						0.00989	Ccl2,CD40,CEBPB,CSF2,CXCL3,DUSP1,IL15,NOS2,TGFB1	Ap1,IL10,JUN,MYD88,NFKB1,NFKBIA,NFkB (complex),NR3C1,P38 MAPK,RELA,RELB,STAT3,TLR2
Mouse_DE_contrast_genotype_RAGE_KO_vs_RAGE_control - 2020-01-24 12:50 PM		etoposide		chemical drug						0.00996	CD40,CSF2,CXCL3,DUSP1,FASN,ID1,Pmaip1,SFN,SVIL,TOP2A	Ap1,E2F1,ERK1/2,FOS,HIF1A,JUN,NFKB1,NFKBIA,NFkB (complex),NR3C1,P38 MAPK,RELA,RELB,SP1,STAT3,TP53,etoposide
Mouse_DE_contrast_genotype_RAGE_KO_vs_RAGE_control - 2020-01-24 12:50 PM		F2RL1		g-protein coupled receptor						0.01	CSF2,LIF,MSC,NOS2,TXNIP
Mouse_DE_contrast_genotype_RAGE_KO_vs_RAGE_control - 2020-01-24 12:50 PM		PDCD1		phosphatase						0.01	CD40,KPNA2,NOS2,SLC7A5,TOP2A
Mouse_DE_contrast_genotype_RAGE_KO_vs_RAGE_control - 2020-01-24 12:50 PM		napabucasin		chemical drug						0.01	CD44,DDR1,ID1,ITGA2,PLAUR
Mouse_DE_contrast_genotype_RAGE_KO_vs_RAGE_control - 2020-01-24 12:50 PM		DNMT3B		enzyme						0.0102	ATP2A2,KIT,NOS2,POLD4,PPM1J,RGS16,RGS4,SFRP5,TIMP3
Mouse_DE_contrast_genotype_RAGE_KO_vs_RAGE_control - 2020-01-24 12:50 PM		GH1		growth factor						0.0104	CDH2,CEBPB,FASN,ID3,IGFALS,IGFBP3,NOS2
Mouse_DE_contrast_genotype_RAGE_KO_vs_RAGE_control - 2020-01-24 12:50 PM		paraquat		chemical toxicant						0.0104	LAMC2,LIFR,MAPK15,SOD3,TGFB1,TIMP1,TMEM42
Mouse_DE_contrast_genotype_RAGE_KO_vs_RAGE_control - 2020-01-24 12:50 PM		DMP1		other						0.0105	ALPL,IHH,SLC6A9,STAB1
Mouse_DE_contrast_genotype_RAGE_KO_vs_RAGE_control - 2020-01-24 12:50 PM		EFNA4		kinase						0.0105	DCBLD2,NT5E,PLAT,SLC20A1
Mouse_DE_contrast_genotype_RAGE_KO_vs_RAGE_control - 2020-01-24 12:50 PM		SAHM1		chemical reagent						0.0105	ABLIM1,CD44,FLNA,ID1
Mouse_DE_contrast_genotype_RAGE_KO_vs_RAGE_control - 2020-01-24 12:50 PM		CpG oligonucleotide		chemical drug						0.0106	AHR,Ccl7,CD40,CEBPB,CSF2,DUSP1,NOS2,THBS1
Mouse_DE_contrast_genotype_RAGE_KO_vs_RAGE_control - 2020-01-24 12:50 PM		ARNT2		transcription regulator						0.0106	GLUL,GPX3,HLA-A,LAMB3,LCP1,LIFR,LTF,MSC,POLD4,WNT7B
Mouse_DE_contrast_genotype_RAGE_KO_vs_RAGE_control - 2020-01-24 12:50 PM		6-amino-4-(4-phenoxyphenylethylamino)quinazoline		chemical reagent						0.0108	C3,ITGAV
Mouse_DE_contrast_genotype_RAGE_KO_vs_RAGE_control - 2020-01-24 12:50 PM		AGI-1067		chemical drug						0.0108	NOS2,VCAM1
Mouse_DE_contrast_genotype_RAGE_KO_vs_RAGE_control - 2020-01-24 12:50 PM		CD5L		transmembrane receptor						0.0108	Ccl2,Ccl7
Mouse_DE_contrast_genotype_RAGE_KO_vs_RAGE_control - 2020-01-24 12:50 PM		CD82		other						0.0108	BCAR1,TIMP1
Mouse_DE_contrast_genotype_RAGE_KO_vs_RAGE_control - 2020-01-24 12:50 PM		CHCHD5		other						0.0108	FASN,PPARGC1A
Mouse_DE_contrast_genotype_RAGE_KO_vs_RAGE_control - 2020-01-24 12:50 PM		CLTC		other						0.0108	CD74,HLA-A
Mouse_DE_contrast_genotype_RAGE_KO_vs_RAGE_control - 2020-01-24 12:50 PM		Cyp4a14		enzyme						0.0108	Ccl2,CXCL3
Mouse_DE_contrast_genotype_RAGE_KO_vs_RAGE_control - 2020-01-24 12:50 PM		FBLN5		other						0.0108	SERPINA1,TGFB1
Mouse_DE_contrast_genotype_RAGE_KO_vs_RAGE_control - 2020-01-24 12:50 PM		GAL3ST1		enzyme						0.0108	ITGA5,SLC38A3
Mouse_DE_contrast_genotype_RAGE_KO_vs_RAGE_control - 2020-01-24 12:50 PM		GPR84		g-protein coupled receptor						0.0108	Ccl2,NOS2
Mouse_DE_contrast_genotype_RAGE_KO_vs_RAGE_control - 2020-01-24 12:50 PM		GSC		transcription regulator						0.0108	TGFB1,ZEB2
Mouse_DE_contrast_genotype_RAGE_KO_vs_RAGE_control - 2020-01-24 12:50 PM		KSR1		kinase						0.0108	CDKN2B,Tpm2
Mouse_DE_contrast_genotype_RAGE_KO_vs_RAGE_control - 2020-01-24 12:50 PM		LTBP4		growth factor						0.0108	ID1,TGFB1
Mouse_DE_contrast_genotype_RAGE_KO_vs_RAGE_control - 2020-01-24 12:50 PM		MFGE8		other						0.0108	Ccl2,CDH2
Mouse_DE_contrast_genotype_RAGE_KO_vs_RAGE_control - 2020-01-24 12:50 PM		MIA		other						0.0108	CDH2,PLAT
Mouse_DE_contrast_genotype_RAGE_KO_vs_RAGE_control - 2020-01-24 12:50 PM		N,N-dimethylarginine		chemical - endogenous mammalian						0.0108	NOS2,PLAT
Mouse_DE_contrast_genotype_RAGE_KO_vs_RAGE_control - 2020-01-24 12:50 PM		P1,P4-Di(adenosine-5') tetraphosphate		chemical - endogenous mammalian						0.0108	KIT,THBS1
Mouse_DE_contrast_genotype_RAGE_KO_vs_RAGE_control - 2020-01-24 12:50 PM		PKP2		other						0.0108	Ccl2,TGFB1
Mouse_DE_contrast_genotype_RAGE_KO_vs_RAGE_control - 2020-01-24 12:50 PM		PPT1		enzyme						0.0108	Ccl2,CXCL3
Mouse_DE_contrast_genotype_RAGE_KO_vs_RAGE_control - 2020-01-24 12:50 PM		Retinoic acid-RAR-RXR		complex						0.0108	DUSP1,IGFBP3
Mouse_DE_contrast_genotype_RAGE_KO_vs_RAGE_control - 2020-01-24 12:50 PM		SMN1/SMN2		other						0.0108	Ccl2,Ccl7
Mouse_DE_contrast_genotype_RAGE_KO_vs_RAGE_control - 2020-01-24 12:50 PM		TTN		kinase						0.0108	ATP2A2,FHL2
Mouse_DE_contrast_genotype_RAGE_KO_vs_RAGE_control - 2020-01-24 12:50 PM		aplidine		biologic drug						0.0108	DUSP1,FOSB
Mouse_DE_contrast_genotype_RAGE_KO_vs_RAGE_control - 2020-01-24 12:50 PM		domoic acid		chemical toxicant						0.0108	CEBPB,NOS2
Mouse_DE_contrast_genotype_RAGE_KO_vs_RAGE_control - 2020-01-24 12:50 PM		ganglioside GM3		chemical - endogenous mammalian						0.0108	CD40,VCAM1
Mouse_DE_contrast_genotype_RAGE_KO_vs_RAGE_control - 2020-01-24 12:50 PM		isocoumarin NM-3		chemical drug						0.0108	Ccl2,TGFB1
Mouse_DE_contrast_genotype_RAGE_KO_vs_RAGE_control - 2020-01-24 12:50 PM		miR-217-5p (and other miRNAs w/seed ACUGCAU)		mature microrna						0.0108	FASN,PPARGC1A
Mouse_DE_contrast_genotype_RAGE_KO_vs_RAGE_control - 2020-01-24 12:50 PM		oleoylethanolamide		chemical - endogenous mammalian						0.0108	FOSB,NOS2
Mouse_DE_contrast_genotype_RAGE_KO_vs_RAGE_control - 2020-01-24 12:50 PM		pyrogallol		chemical toxicant						0.0108	GPX3,NOS2
Mouse_DE_contrast_genotype_RAGE_KO_vs_RAGE_control - 2020-01-24 12:50 PM		saikosaponin A		chemical reagent						0.0108	CDKN2B,NOS2
Mouse_DE_contrast_genotype_RAGE_KO_vs_RAGE_control - 2020-01-24 12:50 PM		sitagliptin		chemical drug						0.0108	NOS2,TGFB1
Mouse_DE_contrast_genotype_RAGE_KO_vs_RAGE_control - 2020-01-24 12:50 PM		uridine		chemical - endogenous mammalian						0.0108	ALDOB,BDH1
Mouse_DE_contrast_genotype_RAGE_KO_vs_RAGE_control - 2020-01-24 12:50 PM		UDP		chemical - endogenous mammalian						0.0108	Ccl2,NOS2
Mouse_DE_contrast_genotype_RAGE_KO_vs_RAGE_control - 2020-01-24 12:50 PM		MAP4K4		kinase						0.0109	CEBPB,FASN,GLUL,ITGA5,IVD,NDUFS8,ST3GAL2
Mouse_DE_contrast_genotype_RAGE_KO_vs_RAGE_control - 2020-01-24 12:50 PM		morphine		chemical drug						0.011	FOSB,FOSL2,NET1,NOS2,PLAT,SLC1A2,SYNPO,THBS1
Mouse_DE_contrast_genotype_RAGE_KO_vs_RAGE_control - 2020-01-24 12:50 PM		POU2F2		transcription regulator						0.011	DIXDC1,FRMD4A,NOS2,SIRT3,TNFAIP2,TNFRSF21
Mouse_DE_contrast_genotype_RAGE_KO_vs_RAGE_control - 2020-01-24 12:50 PM		SAMSN1		other						0.011	ARID5A,Ccl7,CD40,IL15,PLAT,ZC3H12A
Mouse_DE_contrast_genotype_RAGE_KO_vs_RAGE_control - 2020-01-24 12:50 PM		9Z,11E-octadecadienoic acid		chemical - endogenous mammalian						0.0112	CYP4A11,FASN,THBS1
Mouse_DE_contrast_genotype_RAGE_KO_vs_RAGE_control - 2020-01-24 12:50 PM		ALDH2		enzyme						0.0112	PSAT1,SLC1A4,SLC7A5
Mouse_DE_contrast_genotype_RAGE_KO_vs_RAGE_control - 2020-01-24 12:50 PM		BHLHE40		transcription regulator						0.0112	CSF2,FASN,ID1
Mouse_DE_contrast_genotype_RAGE_KO_vs_RAGE_control - 2020-01-24 12:50 PM		BMP15		growth factor						0.0112	ID1,ID3,PCSK6
Mouse_DE_contrast_genotype_RAGE_KO_vs_RAGE_control - 2020-01-24 12:50 PM		CXCR2		g-protein coupled receptor						0.0112	Ccl2,CXCL3,NOS2
Mouse_DE_contrast_genotype_RAGE_KO_vs_RAGE_control - 2020-01-24 12:50 PM		MAP2K5		kinase						0.0112	BCAR1,ID1,THBS1
Mouse_DE_contrast_genotype_RAGE_KO_vs_RAGE_control - 2020-01-24 12:50 PM		PDGF-DD		complex						0.0112	Ccl2,Ccl7,Pmaip1
Mouse_DE_contrast_genotype_RAGE_KO_vs_RAGE_control - 2020-01-24 12:50 PM		dipyridamole		chemical drug						0.0112	NOS2,TGFB1,TIMP1
Mouse_DE_contrast_genotype_RAGE_KO_vs_RAGE_control - 2020-01-24 12:50 PM		ilomastat		chemical drug						0.0112	Ccl2,CXCL3,TGFB1
Mouse_DE_contrast_genotype_RAGE_KO_vs_RAGE_control - 2020-01-24 12:50 PM		pitavastatin		chemical drug						0.0112	Ccl2,PCSK9,SLC27A2
Mouse_DE_contrast_genotype_RAGE_KO_vs_RAGE_control - 2020-01-24 12:50 PM		ANGPT2		growth factor						0.0113	Ccl2,CEBPB,COL18A1,ETS1,FLT4,KPNA2,SOD3,THBS1,TXNIP,VCAM1
Mouse_DE_contrast_genotype_RAGE_KO_vs_RAGE_control - 2020-01-24 12:50 PM		EFNA1		other						0.0113	CLDN2,DCBLD2,NT5E,PLAT,SLC20A1
Mouse_DE_contrast_genotype_RAGE_KO_vs_RAGE_control - 2020-01-24 12:50 PM		EGLN1		enzyme						0.0113	Ccl2,CDKN2B,JAG2,TGFB1,VCAM1
Mouse_DE_contrast_genotype_RAGE_KO_vs_RAGE_control - 2020-01-24 12:50 PM		JQ1		chemical reagent						0.0113	Ccl2,CDC6,HEXIM1,RRM2,TOP2A
Mouse_DE_contrast_genotype_RAGE_KO_vs_RAGE_control - 2020-01-24 12:50 PM		triamterene		chemical drug						0.0113	CAPN6,CD44,FXYD5,LAMC2,TIMP1
Mouse_DE_contrast_genotype_RAGE_KO_vs_RAGE_control - 2020-01-24 12:50 PM		1,4-bis[2-(3,5-dichloropyridyloxy)]benzene		chemical toxicant						0.0114	ABCC2,FASN,IGF2R,LRG1,STEAP4,Sult1a1,TNFAIP2
Mouse_DE_contrast_genotype_RAGE_KO_vs_RAGE_control - 2020-01-24 12:50 PM		ABCB6		transporter						0.0114	Cyp2d22,Cyp2d9 (includes others),CYP4A11,HAGH
Mouse_DE_contrast_genotype_RAGE_KO_vs_RAGE_control - 2020-01-24 12:50 PM		ACVR1		kinase						0.0114	ALPL,ID1,SAMD9L,VCAM1
Mouse_DE_contrast_genotype_RAGE_KO_vs_RAGE_control - 2020-01-24 12:50 PM		D-galactosamine		chemical - endogenous mammalian						0.0114	ALB,NOS2,SDC3,TIMP1
Mouse_DE_contrast_genotype_RAGE_KO_vs_RAGE_control - 2020-01-24 12:50 PM		EFNA3		kinase						0.0114	DCBLD2,NT5E,PLAT,SLC20A1
Mouse_DE_contrast_genotype_RAGE_KO_vs_RAGE_control - 2020-01-24 12:50 PM		N-[N-(3,5-difluorophenacetyl-L-Ala)]-S-phenylglycine t-butyl ester		chemical - protease inhibitor						0.0114	CSF1,NOS2,PDGFB,TGFB1
Mouse_DE_contrast_genotype_RAGE_KO_vs_RAGE_control - 2020-01-24 12:50 PM		FGF8		growth factor						0.0116	COL18A1,FGFR1,LAMB3,SLPI,SPRY2,THBS1
Mouse_DE_contrast_genotype_RAGE_KO_vs_RAGE_control - 2020-01-24 12:50 PM		fulvestrant		chemical drug						0.0119	C3,Ccl2,CD74,CSF1,Cxcl3,FOSL2,ID1,LTF,NOS2,SLC7A5,TGFB1,VCAM1
Mouse_DE_contrast_genotype_RAGE_KO_vs_RAGE_control - 2020-01-24 12:50 PM		ATP-gamma-S		chemical reagent						0.0121	C3,CD40,CSF1,IL15,THBS1
Mouse_DE_contrast_genotype_RAGE_KO_vs_RAGE_control - 2020-01-24 12:50 PM		Collagen type I (complex)		complex						0.0121	CDH2,CSF2,ITGA2,ITGAV,TGFB1
Mouse_DE_contrast_genotype_RAGE_KO_vs_RAGE_control - 2020-01-24 12:50 PM		levothyroxine		chemical - endogenous mammalian						0.0121	ATP2A2,IGFBP3,ITGAV,Nes,PCSK6
Mouse_DE_contrast_genotype_RAGE_KO_vs_RAGE_control - 2020-01-24 12:50 PM		CST5		other						0.0123	ABLIM1,AKAP12,ANXA3,CD44,CEP170,ID3,INTS1,IQGAP2,LAMC1,MAP1B,MSN,NT5E
Mouse_DE_contrast_genotype_RAGE_KO_vs_RAGE_control - 2020-01-24 12:50 PM		HBA1/HBA2		transporter						0.0124	ATP5MC2,NDUFA6,NDUFA7,NDUFS8
Mouse_DE_contrast_genotype_RAGE_KO_vs_RAGE_control - 2020-01-24 12:50 PM		SKIL		transcription regulator						0.0124	COL4A1,DIXDC1,NETO2,SLC16A6
Mouse_DE_contrast_genotype_RAGE_KO_vs_RAGE_control - 2020-01-24 12:50 PM		GSK3B		kinase						0.0124	ATP2A2,Ccl2,Ccl7,CDC6,CSF2,NOS2,TRAF1
Mouse_DE_contrast_genotype_RAGE_KO_vs_RAGE_control - 2020-01-24 12:50 PM		salmonella minnesota R595 lipopolysaccharides		chemical - endogenous non-mammalian						0.0124	Ccl2,Ccl7,CXCL3,FOSB,Nes,SLFN13,VCAM1
Mouse_DE_contrast_genotype_RAGE_KO_vs_RAGE_control - 2020-01-24 12:50 PM		Ni2+		chemical reagent						0.0126	CSF1,CXCL3,VCAM1
Mouse_DE_contrast_genotype_RAGE_KO_vs_RAGE_control - 2020-01-24 12:50 PM		PLD1		enzyme						0.0126	CD44,NOS2,Pmaip1
Mouse_DE_contrast_genotype_RAGE_KO_vs_RAGE_control - 2020-01-24 12:50 PM		SB 290157		chemical reagent						0.0126	CD40,CXCL3,THBS1
Mouse_DE_contrast_genotype_RAGE_KO_vs_RAGE_control - 2020-01-24 12:50 PM		bosentan		chemical drug						0.0126	ABCC2,MSN,TGFB1
Mouse_DE_contrast_genotype_RAGE_KO_vs_RAGE_control - 2020-01-24 12:50 PM		daporinad		chemical drug						0.0126	CEBPB,ID1,LIF
Mouse_DE_contrast_genotype_RAGE_KO_vs_RAGE_control - 2020-01-24 12:50 PM		deoxycorticosterone acetate		chemical drug						0.0126	CYP4A11,TGFB1,VCAM1
Mouse_DE_contrast_genotype_RAGE_KO_vs_RAGE_control - 2020-01-24 12:50 PM		mir-214		microrna						0.0126	CEBPB,FGFR1,LTF
Mouse_DE_contrast_genotype_RAGE_KO_vs_RAGE_control - 2020-01-24 12:50 PM		POR		enzyme						0.0126	AHR,BDH1,CD74,CYP4A11,ECI1,HLA-A,HSD17B11,IHH,NRG4
Mouse_DE_contrast_genotype_RAGE_KO_vs_RAGE_control - 2020-01-24 12:50 PM		IL10RA		transmembrane receptor						0.0127	AADAC,ALDOB,C3,CBS/CBSL,CD40,Ces1g,HAO2,HLA-A,LRG1,NOS2,PPARGC1A,Sult1a1,TGFB1
Mouse_DE_contrast_genotype_RAGE_KO_vs_RAGE_control - 2020-01-24 12:50 PM		SIM1		transcription regulator						0.0128	GLUL,GPX3,HLA-A,LAMB3,LCP1,LIFR,LTF,MSC,POLD4,WNT7B
Mouse_DE_contrast_genotype_RAGE_KO_vs_RAGE_control - 2020-01-24 12:50 PM		F3		transmembrane receptor						0.0128	Ccl2,ITGA2,LCP1,UBASH3B,VCAM1
Mouse_DE_contrast_genotype_RAGE_KO_vs_RAGE_control - 2020-01-24 12:50 PM		FST	0	other						0.0128	FST,LIF,LTF,PPARGC1A,SERPINA1
Mouse_DE_contrast_genotype_RAGE_KO_vs_RAGE_control - 2020-01-24 12:50 PM		Igm		complex						0.0128	CD40,CD44,ID3,PIM1,TRAF1
Mouse_DE_contrast_genotype_RAGE_KO_vs_RAGE_control - 2020-01-24 12:50 PM		calphostin C		chemical - kinase inhibitor						0.0128	CSF2,DUSP1,ETS1,KIT,NOS2
Mouse_DE_contrast_genotype_RAGE_KO_vs_RAGE_control - 2020-01-24 12:50 PM		MAPT		other						0.0128	ACAT1,ALB,AMPH,BASP1,C1S,C3,FASN,GLO1,MAP1B,MAPK11,NDUFS8,NOS2,SEPTIN11,SLC1A2,Tpm2
Mouse_DE_contrast_genotype_RAGE_KO_vs_RAGE_control - 2020-01-24 12:50 PM		GPD1		enzyme						0.0128	ALPL,LIFR,NUDT7,PSAT1,SERPINE2,SUCNR1
Mouse_DE_contrast_genotype_RAGE_KO_vs_RAGE_control - 2020-01-24 12:50 PM		OGT		enzyme						0.0128	ATP2A2,FASN,HMGA1,NDUFA6,PPARGC1A,RGS16
Mouse_DE_contrast_genotype_RAGE_KO_vs_RAGE_control - 2020-01-24 12:50 PM		MIR17HG		other						0.0129	ALPL,CPE,HEG1,HSPG2,KIT,RGS5,Sik1
Mouse_DE_contrast_genotype_RAGE_KO_vs_RAGE_control - 2020-01-24 12:50 PM		PARP1		enzyme						0.0129	Ccl2,CSF2,CXCL3,FASN,LIF,NOS2,VCAM1
Mouse_DE_contrast_genotype_RAGE_KO_vs_RAGE_control - 2020-01-24 12:50 PM		corticosterone		chemical - endogenous mammalian						0.0129	Ccl2,FASN,GLUL,NOS2,PPARGC1A,SLC1A2,WNT7B
Mouse_DE_contrast_genotype_RAGE_KO_vs_RAGE_control - 2020-01-24 12:50 PM		interferon beta-1a		biologic drug						0.0129	IGHM,LTF,PFDN5,PLAUR,RPS28,SERPINA1,TNFRSF1B
Mouse_DE_contrast_genotype_RAGE_KO_vs_RAGE_control - 2020-01-24 12:50 PM		ID2		transcription regulator						0.0132	CD44,CDC6,CEBPB,CSF1,DUSP1,MAP3K14,PIK3IP1,Tcf7,TRAF1,VCAM1
Mouse_DE_contrast_genotype_RAGE_KO_vs_RAGE_control - 2020-01-24 12:50 PM		26s Proteasome		complex						0.0133	AHR,CDC6,CTSF,CXCL3,EXO1,Pmaip1,TOP2A,TXNIP
Mouse_DE_contrast_genotype_RAGE_KO_vs_RAGE_control - 2020-01-24 12:50 PM		Collagen(s)		complex						0.0134	C3,C4bp,PSAT1,THBS1
Mouse_DE_contrast_genotype_RAGE_KO_vs_RAGE_control - 2020-01-24 12:50 PM		EFNA5		kinase						0.0134	DCBLD2,NT5E,PLAT,SLC20A1
Mouse_DE_contrast_genotype_RAGE_KO_vs_RAGE_control - 2020-01-24 12:50 PM		GPX1		enzyme						0.0134	Ccl2,CXCL3,GPX3,VCAM1
Mouse_DE_contrast_genotype_RAGE_KO_vs_RAGE_control - 2020-01-24 12:50 PM		TXNIP	0.006	other						0.0134	FASN,G0S2,PPARGC1A,TXNIP
Mouse_DE_contrast_genotype_RAGE_KO_vs_RAGE_control - 2020-01-24 12:50 PM		dimethylnitrosamine		chemical toxicant						0.0134	COL4A1,NOS2,TGFB1,TIMP1
Mouse_DE_contrast_genotype_RAGE_KO_vs_RAGE_control - 2020-01-24 12:50 PM		mir-146		microrna						0.0134	CD40,CXCL3,DUSP1,KIT
Mouse_DE_contrast_genotype_RAGE_KO_vs_RAGE_control - 2020-01-24 12:50 PM		eicosapentenoic acid		chemical drug						0.0135	ACAT1,CD40,CD44,CEBPB,TGFB1,TNFRSF1B
Mouse_DE_contrast_genotype_RAGE_KO_vs_RAGE_control - 2020-01-24 12:50 PM		ANXA7		ion channel						0.0136	CDH2,EPHB2,FST,ITGA2,TNFRSF1B
Mouse_DE_contrast_genotype_RAGE_KO_vs_RAGE_control - 2020-01-24 12:50 PM		FANCC		other						0.0136	FGFR1,FHL2,IGFBP3,MAP1B,NOS2
Mouse_DE_contrast_genotype_RAGE_KO_vs_RAGE_control - 2020-01-24 12:50 PM		11-dehydrocorticosterone		chemical - endogenous mammalian						0.0137	FASN,PPARGC1A
Mouse_DE_contrast_genotype_RAGE_KO_vs_RAGE_control - 2020-01-24 12:50 PM		8,9-epoxyeicosatrienoic acid		chemical - endogenous mammalian						0.0137	CD44,PLAT
Mouse_DE_contrast_genotype_RAGE_KO_vs_RAGE_control - 2020-01-24 12:50 PM		ABCD1		transporter						0.0137	NOS2,SLC27A2
Mouse_DE_contrast_genotype_RAGE_KO_vs_RAGE_control - 2020-01-24 12:50 PM		AGRN	0.037	other						0.0137	AGRN,MAP1B
Mouse_DE_contrast_genotype_RAGE_KO_vs_RAGE_control - 2020-01-24 12:50 PM		APC/APC2		group						0.0137	NOS2,TRAF1
Mouse_DE_contrast_genotype_RAGE_KO_vs_RAGE_control - 2020-01-24 12:50 PM		Agtr1b		g-protein coupled receptor						0.0137	NOS2,VCAM1
Mouse_DE_contrast_genotype_RAGE_KO_vs_RAGE_control - 2020-01-24 12:50 PM		CDKN3		phosphatase						0.0137	IGF2R,PEG3
Mouse_DE_contrast_genotype_RAGE_KO_vs_RAGE_control - 2020-01-24 12:50 PM		Ccl6		cytokine						0.0137	Ccl2,SERPINA1
Mouse_DE_contrast_genotype_RAGE_KO_vs_RAGE_control - 2020-01-24 12:50 PM		FBXO42		other						0.0137	CSF1,VCAM1
Mouse_DE_contrast_genotype_RAGE_KO_vs_RAGE_control - 2020-01-24 12:50 PM		FGF3		growth factor						0.0137	PLAT,PNCK
Mouse_DE_contrast_genotype_RAGE_KO_vs_RAGE_control - 2020-01-24 12:50 PM		GLRX		enzyme						0.0137	CXCL3,PDGFB
Mouse_DE_contrast_genotype_RAGE_KO_vs_RAGE_control - 2020-01-24 12:50 PM		HTR7		g-protein coupled receptor						0.0137	STAB1,THBS1
Mouse_DE_contrast_genotype_RAGE_KO_vs_RAGE_control - 2020-01-24 12:50 PM		IL12RB2		transmembrane receptor						0.0137	CSF2,VCAM1
Mouse_DE_contrast_genotype_RAGE_KO_vs_RAGE_control - 2020-01-24 12:50 PM		L-N6-(1-iminoethyl)-lysine		chemical reagent						0.0137	NOS2,TGFB1
Mouse_DE_contrast_genotype_RAGE_KO_vs_RAGE_control - 2020-01-24 12:50 PM		Mup1 (includes others)		other						0.0137	FASN,PPARGC1A
Mouse_DE_contrast_genotype_RAGE_KO_vs_RAGE_control - 2020-01-24 12:50 PM		RALBP1		enzyme						0.0137	Ccl2,COL4A1
Mouse_DE_contrast_genotype_RAGE_KO_vs_RAGE_control - 2020-01-24 12:50 PM		SEMA3A		other						0.0137	MAP1B,MCAM
Mouse_DE_contrast_genotype_RAGE_KO_vs_RAGE_control - 2020-01-24 12:50 PM		STK25		kinase						0.0137	FASN,FBP1
Mouse_DE_contrast_genotype_RAGE_KO_vs_RAGE_control - 2020-01-24 12:50 PM		THBD		transmembrane receptor						0.0137	Ccl2,CXCL3
Mouse_DE_contrast_genotype_RAGE_KO_vs_RAGE_control - 2020-01-24 12:50 PM		TNFRSF17		transmembrane receptor						0.0137	CD40,CSF2
Mouse_DE_contrast_genotype_RAGE_KO_vs_RAGE_control - 2020-01-24 12:50 PM		YBX3		transcription regulator						0.0137	CLDN2,CSF2
Mouse_DE_contrast_genotype_RAGE_KO_vs_RAGE_control - 2020-01-24 12:50 PM		ZFAS1		other						0.0137	CDH2,ZEB2
Mouse_DE_contrast_genotype_RAGE_KO_vs_RAGE_control - 2020-01-24 12:50 PM		arachidonyltrifluoromethane		chemical reagent						0.0137	CXCL3,NOS2
Mouse_DE_contrast_genotype_RAGE_KO_vs_RAGE_control - 2020-01-24 12:50 PM		ganglioside		chemical - endogenous mammalian						0.0137	Ccl2,NOS2
Mouse_DE_contrast_genotype_RAGE_KO_vs_RAGE_control - 2020-01-24 12:50 PM		hexamethoxyflavone		chemical toxicant						0.0137	NOS2,VCAM1
Mouse_DE_contrast_genotype_RAGE_KO_vs_RAGE_control - 2020-01-24 12:50 PM		kukoamine A		chemical - endogenous non-mammalian						0.0137	CDH2,CEBPB
Mouse_DE_contrast_genotype_RAGE_KO_vs_RAGE_control - 2020-01-24 12:50 PM		salmonella typhimurium lipopolysaccharide		chemical - endogenous non-mammalian						0.0137	Ccl2,NOS2
Mouse_DE_contrast_genotype_RAGE_KO_vs_RAGE_control - 2020-01-24 12:50 PM		tannic acid		chemical toxicant						0.0137	FASN,NOS2
Mouse_DE_contrast_genotype_RAGE_KO_vs_RAGE_control - 2020-01-24 12:50 PM		tacrolimus		chemical drug						0.0137	ABLIM1,BASP1,Ccl2,CD74,FLNA,FOSB,ID3,NOS2,NT5E,SDC3,TNFRSF1B
Mouse_DE_contrast_genotype_RAGE_KO_vs_RAGE_control - 2020-01-24 12:50 PM		DIO2		enzyme						0.0137	ATP2A2,CSF2,FOSB,FST,KLF15,SBNO2,Sult1a1,Tagap1
Mouse_DE_contrast_genotype_RAGE_KO_vs_RAGE_control - 2020-01-24 12:50 PM		ONECUT1		transcription regulator						0.014	ABCC2,APOH,BCAR1,C1S,CLDN2,CXCL3,FASN,ITGAV,LAMC2,MGST3,SERPINA1,YPEL3
Mouse_DE_contrast_genotype_RAGE_KO_vs_RAGE_control - 2020-01-24 12:50 PM		PELP1		other						0.014	CES1,G0S2,LCP1,MAP1B,PPARGC1A,PSAT1,SLPI
Mouse_DE_contrast_genotype_RAGE_KO_vs_RAGE_control - 2020-01-24 12:50 PM		RUNX2		transcription regulator						0.014	ALPL,CDH2,GALNT3,IHH,NEXN,SVIL,TIMP1
Mouse_DE_contrast_genotype_RAGE_KO_vs_RAGE_control - 2020-01-24 12:50 PM		HSD17B4		enzyme						0.0141	CYP4A11,FASN,IHH
Mouse_DE_contrast_genotype_RAGE_KO_vs_RAGE_control - 2020-01-24 12:50 PM		NFKBIZ		transcription regulator						0.0141	Ccl2,CSF2,CXCL3
Mouse_DE_contrast_genotype_RAGE_KO_vs_RAGE_control - 2020-01-24 12:50 PM		NMU		other						0.0141	CDC6,CSF2,FOSB
Mouse_DE_contrast_genotype_RAGE_KO_vs_RAGE_control - 2020-01-24 12:50 PM		PCYT1A		enzyme						0.0141	Ccl2,FGFR1,FST
Mouse_DE_contrast_genotype_RAGE_KO_vs_RAGE_control - 2020-01-24 12:50 PM		SLPI	0.014	other						0.0141	CD40,IGFBP3,TGFB1
Mouse_DE_contrast_genotype_RAGE_KO_vs_RAGE_control - 2020-01-24 12:50 PM		Smad		complex						0.0141	CDKN2B,ID1,ID3
Mouse_DE_contrast_genotype_RAGE_KO_vs_RAGE_control - 2020-01-24 12:50 PM		mir-124		microrna						0.0141	Ccl2,IQGAP1,SLC1A2
Mouse_DE_contrast_genotype_RAGE_KO_vs_RAGE_control - 2020-01-24 12:50 PM		ochratoxin A		chemical toxicant						0.0141	CDH2,NOS2,TIMP1
Mouse_DE_contrast_genotype_RAGE_KO_vs_RAGE_control - 2020-01-24 12:50 PM		tosylphenylalanyl chloromethyl ketone		chemical - protease inhibitor						0.0141	NOS2,PLCG2,VCAM1
Mouse_DE_contrast_genotype_RAGE_KO_vs_RAGE_control - 2020-01-24 12:50 PM		SLC25A13		transporter						0.0141	ALPL,LIFR,NUDT7,PSAT1,SERPINE2,SUCNR1
Mouse_DE_contrast_genotype_RAGE_KO_vs_RAGE_control - 2020-01-24 12:50 PM		bezafibrate		chemical drug						0.0141	ECI1,FASN,Ivl,NOS2,PPARGC1A,SLC27A2
Mouse_DE_contrast_genotype_RAGE_KO_vs_RAGE_control - 2020-01-24 12:50 PM		Hbb-b2		other						0.0144	Ccl2,Ccl7,CD44,CD74
Mouse_DE_contrast_genotype_RAGE_KO_vs_RAGE_control - 2020-01-24 12:50 PM		LTA		cytokine						0.0144	Ccl2,ITGA5,ITGAV,Madcam1
Mouse_DE_contrast_genotype_RAGE_KO_vs_RAGE_control - 2020-01-24 12:50 PM		SB 216763		chemical toxicant						0.0144	CD40,FASN,FOSB,NOS2
Mouse_DE_contrast_genotype_RAGE_KO_vs_RAGE_control - 2020-01-24 12:50 PM		Pam3-Cys-Ser-Lys4		chemical reagent						0.0148	Ccl2,CD40,CSF2,CXCL3,HLA-A,IL15,NOS2,TRAF1
Mouse_DE_contrast_genotype_RAGE_KO_vs_RAGE_control - 2020-01-24 12:50 PM		IRF1		transcription regulator						0.0148	CD40,CXCL3,IL15,NOS2,OAS2,OAS3,SLPI,TGFB1,VCAM1
Mouse_DE_contrast_genotype_RAGE_KO_vs_RAGE_control - 2020-01-24 12:50 PM		PC-SPES		chemical drug						0.0148	CDC6,COL16A1,COL4A2,HYOU1,ID1,LAMC1
Mouse_DE_contrast_genotype_RAGE_KO_vs_RAGE_control - 2020-01-24 12:50 PM		NKX2-3		transcription regulator						0.0148	ALPL,CBS/CBSL,CERK,HLA-F,Madcam1,NETO2,PSAT1,SAMD9L,SERPINE2,VCAM1
Mouse_DE_contrast_genotype_RAGE_KO_vs_RAGE_control - 2020-01-24 12:50 PM		CREB1		transcription regulator						0.0151	CACNA2D1,CDH2,CEBPB,DUSP1,FASN,FOSB,FOXE1,HLA-A,ID1,IER2,MCAM,NOS2,NREP,PLAT,PPARGC1A,RBP4,SERINC5,Sik1,SMPD3,TMEFF2
Mouse_DE_contrast_genotype_RAGE_KO_vs_RAGE_control - 2020-01-24 12:50 PM		RUNX3		transcription regulator						0.0152	ABCC2,CAPN6,COL4A1,FLNA,LIFR,PXDN,TGFB1
Mouse_DE_contrast_genotype_RAGE_KO_vs_RAGE_control - 2020-01-24 12:50 PM		Sb202190		chemical - kinase inhibitor						0.0152	Ccl2,CEBPB,CSF2,NOS2,PPARGC1A,SCN9A,VCAM1
Mouse_DE_contrast_genotype_RAGE_KO_vs_RAGE_control - 2020-01-24 12:50 PM		Pkc(s)		group						0.0153	ACAT1,AHR,CDC6,DUSP1,ITGA5,NOS2,SLC1A2,SLC6A9,TGFB1,VCAM1
Mouse_DE_contrast_genotype_RAGE_KO_vs_RAGE_control - 2020-01-24 12:50 PM		IKZF1		transcription regulator						0.0153	ANKFY1,BLNK,FGFR1,KIT,SCN9A,SLPI,SPSB1,SULF2,Sult1a1,TNS3,TXNIP
Mouse_DE_contrast_genotype_RAGE_KO_vs_RAGE_control - 2020-01-24 12:50 PM		Brd4		kinase						0.0155	COL4A1,COL4A2,PLAT,TIMP1
Mouse_DE_contrast_genotype_RAGE_KO_vs_RAGE_control - 2020-01-24 12:50 PM		C3AR1		g-protein coupled receptor						0.0155	C3,Ccl2,CD40,LTBP2
Mouse_DE_contrast_genotype_RAGE_KO_vs_RAGE_control - 2020-01-24 12:50 PM		ICAM1		transmembrane receptor						0.0155	COL4A1,CXCL3,TGFB1,VCAM1
Mouse_DE_contrast_genotype_RAGE_KO_vs_RAGE_control - 2020-01-24 12:50 PM		CXCL10		cytokine						0.0157	Ccl2,ITGA2,TGFB1
Mouse_DE_contrast_genotype_RAGE_KO_vs_RAGE_control - 2020-01-24 12:50 PM		TAF4B		transcription regulator						0.0157	FST,IGHM,TGFB1
Mouse_DE_contrast_genotype_RAGE_KO_vs_RAGE_control - 2020-01-24 12:50 PM		Trp53cor1		other						0.0157	Ccl2,FOXE1,Pmaip1
Mouse_DE_contrast_genotype_RAGE_KO_vs_RAGE_control - 2020-01-24 12:50 PM		arsenic		chemical toxicant						0.0157	CSF2,LTF,TRAF1
Mouse_DE_contrast_genotype_RAGE_KO_vs_RAGE_control - 2020-01-24 12:50 PM		diazoxide		chemical drug						0.0157	FASN,HYOU1,NOS2
Mouse_DE_contrast_genotype_RAGE_KO_vs_RAGE_control - 2020-01-24 12:50 PM		MEF2D		transcription regulator						0.0161	CDC6,FOSB,PPARGC1A,SOD3,TGFB1
Mouse_DE_contrast_genotype_RAGE_KO_vs_RAGE_control - 2020-01-24 12:50 PM		linoleic acid		chemical - endogenous mammalian						0.0161	Ccl2,DUSP1,FASN,NOS2,VCAM1
Mouse_DE_contrast_genotype_RAGE_KO_vs_RAGE_control - 2020-01-24 12:50 PM		POMC		other						0.0162	DUSP1,FOSL2,NOS2,PPARGC1A,Sik1,VCAM1
Mouse_DE_contrast_genotype_RAGE_KO_vs_RAGE_control - 2020-01-24 12:50 PM		medroxyprogesterone acetate		chemical drug						0.0165	Ccl2,CD44,ETS1,FASN,IL15,SLPI,TGFB1
Mouse_DE_contrast_genotype_RAGE_KO_vs_RAGE_control - 2020-01-24 12:50 PM		KLF15	0	transcription regulator						0.0166	ACAT1,FASN,PPARGC1A,SYNPO
Mouse_DE_contrast_genotype_RAGE_KO_vs_RAGE_control - 2020-01-24 12:50 PM		PPRC1	0.038	transcription regulator						0.0166	AADAC,GNG11,LAMB3,Sik1
Mouse_DE_contrast_genotype_RAGE_KO_vs_RAGE_control - 2020-01-24 12:50 PM		WWTR1		transcription regulator						0.0166	CD44,CXCL3,RRM2,VCAM1
Mouse_DE_contrast_genotype_RAGE_KO_vs_RAGE_control - 2020-01-24 12:50 PM		RARA		ligand-dependent nuclear receptor						0.0167	ABCC2,ABLIM1,CD44,CEBPB,DUSP1,FGFR1,FOSL2,GJB4,LIFR,LTF,MAP1B,Rps27/Rps27rt,SESN1,TGFB1
Mouse_DE_contrast_genotype_RAGE_KO_vs_RAGE_control - 2020-01-24 12:50 PM		AEBP1		peptidase						0.0169	Ccl2,NOS2
Mouse_DE_contrast_genotype_RAGE_KO_vs_RAGE_control - 2020-01-24 12:50 PM		AMBP		transporter						0.0169	Ccl2,CXCL3
Mouse_DE_contrast_genotype_RAGE_KO_vs_RAGE_control - 2020-01-24 12:50 PM		B4GALT6		enzyme						0.0169	CSF2,NOS2
Mouse_DE_contrast_genotype_RAGE_KO_vs_RAGE_control - 2020-01-24 12:50 PM		COP1		enzyme						0.0169	CEBPB,PPARGC1A
Mouse_DE_contrast_genotype_RAGE_KO_vs_RAGE_control - 2020-01-24 12:50 PM		DAB2IP		other						0.0169	CD44,KIT
Mouse_DE_contrast_genotype_RAGE_KO_vs_RAGE_control - 2020-01-24 12:50 PM		FRMD6		other						0.0169	IGFBP3,PDGFB
Mouse_DE_contrast_genotype_RAGE_KO_vs_RAGE_control - 2020-01-24 12:50 PM		GFPT1		enzyme						0.0169	TGFB1,THBS1
Mouse_DE_contrast_genotype_RAGE_KO_vs_RAGE_control - 2020-01-24 12:50 PM		HOXA11-AS		other						0.0169	CDH2,ZEB2
Mouse_DE_contrast_genotype_RAGE_KO_vs_RAGE_control - 2020-01-24 12:50 PM		HOXB5		transcription regulator						0.0169	ITGAV,PLAUR
Mouse_DE_contrast_genotype_RAGE_KO_vs_RAGE_control - 2020-01-24 12:50 PM		ITGA4		transmembrane receptor						0.0169	ITGA5,ITGAV
Mouse_DE_contrast_genotype_RAGE_KO_vs_RAGE_control - 2020-01-24 12:50 PM		LGALS8		other						0.0169	CSF2,CXCL3
Mouse_DE_contrast_genotype_RAGE_KO_vs_RAGE_control - 2020-01-24 12:50 PM		PARP14		enzyme						0.0169	ID3,PIM1
Mouse_DE_contrast_genotype_RAGE_KO_vs_RAGE_control - 2020-01-24 12:50 PM		PPP5C		phosphatase						0.0169	AHR,DUSP1
Mouse_DE_contrast_genotype_RAGE_KO_vs_RAGE_control - 2020-01-24 12:50 PM		RLIM		enzyme						0.0169	CDH2,CDKN2B
Mouse_DE_contrast_genotype_RAGE_KO_vs_RAGE_control - 2020-01-24 12:50 PM		SELE		transmembrane receptor						0.0169	Ccl2,CSF2
Mouse_DE_contrast_genotype_RAGE_KO_vs_RAGE_control - 2020-01-24 12:50 PM		SH2B1		other						0.0169	CDH2,PLAUR
Mouse_DE_contrast_genotype_RAGE_KO_vs_RAGE_control - 2020-01-24 12:50 PM		SLC5A5		transporter						0.0169	ABCA3,NUDT7
Mouse_DE_contrast_genotype_RAGE_KO_vs_RAGE_control - 2020-01-24 12:50 PM		SU1498		chemical - kinase inhibitor						0.0169	ETS1,VCAM1
Mouse_DE_contrast_genotype_RAGE_KO_vs_RAGE_control - 2020-01-24 12:50 PM		Sik1	0	kinase						0.0169	DUSP1,FASN
Mouse_DE_contrast_genotype_RAGE_KO_vs_RAGE_control - 2020-01-24 12:50 PM		Smad2/3/4		group						0.0169	CDKN2B,TIMP1
Mouse_DE_contrast_genotype_RAGE_KO_vs_RAGE_control - 2020-01-24 12:50 PM		Sox2ot		other						0.0169	CD44,CDH2
Mouse_DE_contrast_genotype_RAGE_KO_vs_RAGE_control - 2020-01-24 12:50 PM		TAPI-1		chemical - protease inhibitor						0.0169	Ccl2,VCAM1
Mouse_DE_contrast_genotype_RAGE_KO_vs_RAGE_control - 2020-01-24 12:50 PM		ZGPAT		transcription regulator						0.0169	PDGFB,VCAM1
Mouse_DE_contrast_genotype_RAGE_KO_vs_RAGE_control - 2020-01-24 12:50 PM		bile salt		chemical - endogenous mammalian						0.0169	SCTR,SLC10A2
Mouse_DE_contrast_genotype_RAGE_KO_vs_RAGE_control - 2020-01-24 12:50 PM		candesartan cilexetil		chemical drug						0.0169	SOD3,TGFB1
Mouse_DE_contrast_genotype_RAGE_KO_vs_RAGE_control - 2020-01-24 12:50 PM		mir-503		microrna						0.0169	FGFR1,IHH
Mouse_DE_contrast_genotype_RAGE_KO_vs_RAGE_control - 2020-01-24 12:50 PM		nicardipine		chemical drug						0.0169	CYP4A11,NOS2
Mouse_DE_contrast_genotype_RAGE_KO_vs_RAGE_control - 2020-01-24 12:50 PM		tiron		chemical reagent						0.0169	DUSP1,PLAUR
Mouse_DE_contrast_genotype_RAGE_KO_vs_RAGE_control - 2020-01-24 12:50 PM		MED1		transcription regulator						0.017	CDC6,CYP4A11,FASN,IGFBP3,LIF,PIM1,Tcf7,THBS1
Mouse_DE_contrast_genotype_RAGE_KO_vs_RAGE_control - 2020-01-24 12:50 PM		CEBPD		transcription regulator						0.017	ALB,C3,Ccl2,CEBPB,CXCL3,NOS2
Mouse_DE_contrast_genotype_RAGE_KO_vs_RAGE_control - 2020-01-24 12:50 PM		Calcineurin protein(s)		complex						0.017	AQP5,ATP2A2,CXCL3,DUSP1,PPARGC1A
Mouse_DE_contrast_genotype_RAGE_KO_vs_RAGE_control - 2020-01-24 12:50 PM		CCNC		other						0.0174	FASN,PPARGC1A,VCAM1
Mouse_DE_contrast_genotype_RAGE_KO_vs_RAGE_control - 2020-01-24 12:50 PM		CTSB		peptidase						0.0174	CXCL3,NOS2,PLAUR
Mouse_DE_contrast_genotype_RAGE_KO_vs_RAGE_control - 2020-01-24 12:50 PM		CTSS		peptidase						0.0174	COL4A1,COL4A2,ITGA5
Mouse_DE_contrast_genotype_RAGE_KO_vs_RAGE_control - 2020-01-24 12:50 PM		ESRRB		ligand-dependent nuclear receptor						0.0174	GUCA1B,LOXL1,PCSK6
Mouse_DE_contrast_genotype_RAGE_KO_vs_RAGE_control - 2020-01-24 12:50 PM		PRKDC		kinase						0.0174	AHR,FASN,VCAM1
Mouse_DE_contrast_genotype_RAGE_KO_vs_RAGE_control - 2020-01-24 12:50 PM		PROCR		other						0.0174	Ccl2,LIF,VCAM1
Mouse_DE_contrast_genotype_RAGE_KO_vs_RAGE_control - 2020-01-24 12:50 PM		octreotide		biologic drug						0.0174	ABCC2,KIT,NOS2
Mouse_DE_contrast_genotype_RAGE_KO_vs_RAGE_control - 2020-01-24 12:50 PM		ozone		chemical toxicant						0.0174	Ccl2,Ccl7,CXCL3
Mouse_DE_contrast_genotype_RAGE_KO_vs_RAGE_control - 2020-01-24 12:50 PM		RBL2		other						0.0177	CDC6,CDR2,KPNA2,MAP3K14,PIM1,RRM2
Mouse_DE_contrast_genotype_RAGE_KO_vs_RAGE_control - 2020-01-24 12:50 PM		HDL		complex						0.0178	Ccl2,CD40,ITGAV,VCAM1
Mouse_DE_contrast_genotype_RAGE_KO_vs_RAGE_control - 2020-01-24 12:50 PM		PAF1		other						0.0178	BAMBI,OAS2,OAS3,PLAUR
Mouse_DE_contrast_genotype_RAGE_KO_vs_RAGE_control - 2020-01-24 12:50 PM		SCARB1		transporter						0.0178	FASN,NOS2,SESN1,VCAM1
Mouse_DE_contrast_genotype_RAGE_KO_vs_RAGE_control - 2020-01-24 12:50 PM		NR1H2		ligand-dependent nuclear receptor						0.0185	C3,Ccl2,Ccl7,FASN,NOS2,TBX1
Mouse_DE_contrast_genotype_RAGE_KO_vs_RAGE_control - 2020-01-24 12:50 PM		cadmium		chemical toxicant						0.0189	ALB,C3,EPHX1,IGF2R,TIMP1
Mouse_DE_contrast_genotype_RAGE_KO_vs_RAGE_control - 2020-01-24 12:50 PM		GATA6		transcription regulator						0.0189	AQP5,ATP6V0C,COL4A1,COL4A2,DCBLD2,MYH9,SLPI,TGFB1,WNT7B
Mouse_DE_contrast_genotype_RAGE_KO_vs_RAGE_control - 2020-01-24 12:50 PM		RETN		other						0.0191	CXCL3,FASN,PLAT,VCAM1
Mouse_DE_contrast_genotype_RAGE_KO_vs_RAGE_control - 2020-01-24 12:50 PM		fish oils		chemical drug						0.0191	Ccl2,CEBPB,FASN,NOS2
Mouse_DE_contrast_genotype_RAGE_KO_vs_RAGE_control - 2020-01-24 12:50 PM		salicylic acid		chemical drug						0.0191	CSF1,CSF2,NOS2,TGFB1
Mouse_DE_contrast_genotype_RAGE_KO_vs_RAGE_control - 2020-01-24 12:50 PM		triadimefon		chemical toxicant						0.0191	CES1,CYP4A11,HAO2,SLC6A13
Mouse_DE_contrast_genotype_RAGE_KO_vs_RAGE_control - 2020-01-24 12:50 PM		ELOVL5		enzyme						0.0191	CYP4A11,FASN,PPARGC1A
Mouse_DE_contrast_genotype_RAGE_KO_vs_RAGE_control - 2020-01-24 12:50 PM		FABP4		transporter						0.0191	ACAT1,Ccl2,NOS2
Mouse_DE_contrast_genotype_RAGE_KO_vs_RAGE_control - 2020-01-24 12:50 PM		MALP-2s		chemical reagent						0.0191	CD40,CXCL3,IL15
Mouse_DE_contrast_genotype_RAGE_KO_vs_RAGE_control - 2020-01-24 12:50 PM		Mir122a,b		group						0.0191	Ccl2,CXCL3,NOS2
Mouse_DE_contrast_genotype_RAGE_KO_vs_RAGE_control - 2020-01-24 12:50 PM		NCF1		enzyme						0.0191	Ccl2,CD44,TGFB1
Mouse_DE_contrast_genotype_RAGE_KO_vs_RAGE_control - 2020-01-24 12:50 PM		EPO		cytokine						0.0192	ATOH8,BLVRB,FOSB,GLUL,ID1,KIT,KPNA2,LCP1,NUPR1,PIK3IP1,PIM1,TXNIP
Mouse_DE_contrast_genotype_RAGE_KO_vs_RAGE_control - 2020-01-24 12:50 PM		Nfat (family)		group						0.0194	CD40,CSF2,DOCK10,PDGFB,TRAF1,VCAM1
Mouse_DE_contrast_genotype_RAGE_KO_vs_RAGE_control - 2020-01-24 12:50 PM		EIF4E		translation regulator						0.0194	Ccl2,CEBPB,GPX3,NOS2,PIM1,PLAUR,RPL37A,SVIL
Mouse_DE_contrast_genotype_RAGE_KO_vs_RAGE_control - 2020-01-24 12:50 PM		NR1I2		ligand-dependent nuclear receptor						0.0194	ABCC2,AHR,Apoc1,CES1,Cyp2d9 (includes others),CYP4A11,FASN,GLUL
Mouse_DE_contrast_genotype_RAGE_KO_vs_RAGE_control - 2020-01-24 12:50 PM		palmitic acid		chemical - endogenous mammalian						0.0196	AHR,Ccl2,CPE,CXCL3,FASN,NOS2,PPARGC1A,TGFB1,TXNIP,VCAM1
Mouse_DE_contrast_genotype_RAGE_KO_vs_RAGE_control - 2020-01-24 12:50 PM		Il3		cytokine						0.0199	CSF1,CSF2,LTF,PIM1,TNFRSF1B
Mouse_DE_contrast_genotype_RAGE_KO_vs_RAGE_control - 2020-01-24 12:50 PM		UCP1		transporter						0.02	FASN,GPX3,NUPR1,OAS3,PSAT1,SLC6A9,TGFB1,USH1C
Mouse_DE_contrast_genotype_RAGE_KO_vs_RAGE_control - 2020-01-24 12:50 PM		miR-155-5p (miRNAs w/seed UAAUGCU)		mature microrna						0.02	ANKFY1,Ccl2,CEBPB,CXCL3,ETS1,NOS2,NT5E,PLXND1
Mouse_DE_contrast_genotype_RAGE_KO_vs_RAGE_control - 2020-01-24 12:50 PM		BRAF		kinase						0.0202	Ccl2,CD40,CEBPB,CSF1,SERPINE2,THBS1
Mouse_DE_contrast_genotype_RAGE_KO_vs_RAGE_control - 2020-01-24 12:50 PM		APOA1		transporter						0.0204	Ccl2,NOS2,TGFB1,VCAM1
Mouse_DE_contrast_genotype_RAGE_KO_vs_RAGE_control - 2020-01-24 12:50 PM		EPHB4		kinase						0.0204	KIT,Nes,PDLIM7,TGFB1
Mouse_DE_contrast_genotype_RAGE_KO_vs_RAGE_control - 2020-01-24 12:50 PM		ROCK2		kinase						0.0204	Ccl2,CD44,MSN,VCAM1
Mouse_DE_contrast_genotype_RAGE_KO_vs_RAGE_control - 2020-01-24 12:50 PM		deoxycholate		chemical - endogenous mammalian						0.0204	CYP4A11,GLUL,PLAUR,SLC1A2
Mouse_DE_contrast_genotype_RAGE_KO_vs_RAGE_control - 2020-01-24 12:50 PM		2-[[9-isopropyl-6-[[4-(2-pyridyl)phenyl]methylamino]purin-2-yl]amino]butan-1-ol		chemical - kinase inhibitor						0.0204	Ccl2,NOS2
Mouse_DE_contrast_genotype_RAGE_KO_vs_RAGE_control - 2020-01-24 12:50 PM		2-chloroadenosine		chemical reagent						0.0204	TGFB1,TIMP1
Mouse_DE_contrast_genotype_RAGE_KO_vs_RAGE_control - 2020-01-24 12:50 PM		ABCA4		transporter						0.0204	C3,GLO1
Mouse_DE_contrast_genotype_RAGE_KO_vs_RAGE_control - 2020-01-24 12:50 PM		ACVR2A		kinase						0.0204	ID1,VCAM1
Mouse_DE_contrast_genotype_RAGE_KO_vs_RAGE_control - 2020-01-24 12:50 PM		Adaptor protein 1		complex						0.0204	CD44,NOS2
Mouse_DE_contrast_genotype_RAGE_KO_vs_RAGE_control - 2020-01-24 12:50 PM		CELF1		translation regulator						0.0204	CEBPB,FHL2
Mouse_DE_contrast_genotype_RAGE_KO_vs_RAGE_control - 2020-01-24 12:50 PM		HTR2B		g-protein coupled receptor						0.0204	CDH2,TGFB1
Mouse_DE_contrast_genotype_RAGE_KO_vs_RAGE_control - 2020-01-24 12:50 PM		IL17RB		transmembrane receptor						0.0204	Ccl2,TGFB1
Mouse_DE_contrast_genotype_RAGE_KO_vs_RAGE_control - 2020-01-24 12:50 PM		IL1R2		transmembrane receptor						0.0204	CSF2,CXCL3
Mouse_DE_contrast_genotype_RAGE_KO_vs_RAGE_control - 2020-01-24 12:50 PM		J11-Cl		chemical reagent						0.0204	CSF2,CXCL3
Mouse_DE_contrast_genotype_RAGE_KO_vs_RAGE_control - 2020-01-24 12:50 PM		MAS1		g-protein coupled receptor						0.0204	Ccl2,NOS2
Mouse_DE_contrast_genotype_RAGE_KO_vs_RAGE_control - 2020-01-24 12:50 PM		MYZAP		other						0.0204	ATP2A2,CDH2
Mouse_DE_contrast_genotype_RAGE_KO_vs_RAGE_control - 2020-01-24 12:50 PM		PDE3B		enzyme						0.0204	FASN,PPARGC1A
Mouse_DE_contrast_genotype_RAGE_KO_vs_RAGE_control - 2020-01-24 12:50 PM		PIAS2		transcription regulator						0.0204	CDKN2B,ITGA2
Mouse_DE_contrast_genotype_RAGE_KO_vs_RAGE_control - 2020-01-24 12:50 PM		PLCL2		enzyme						0.0204	ID1,PPARGC1A
Mouse_DE_contrast_genotype_RAGE_KO_vs_RAGE_control - 2020-01-24 12:50 PM		SLC51A		transporter						0.0204	ABCC2,SLC10A2
Mouse_DE_contrast_genotype_RAGE_KO_vs_RAGE_control - 2020-01-24 12:50 PM		SNHG20		other						0.0204	CDH2,ZEB2
Mouse_DE_contrast_genotype_RAGE_KO_vs_RAGE_control - 2020-01-24 12:50 PM		TCF21		transcription regulator						0.0204	COL4A1,TIMP1
Mouse_DE_contrast_genotype_RAGE_KO_vs_RAGE_control - 2020-01-24 12:50 PM		TNNI3		transporter						0.0204	Ccl2,CXCL3
Mouse_DE_contrast_genotype_RAGE_KO_vs_RAGE_control - 2020-01-24 12:50 PM		ZFP57		transcription regulator						0.0204	IGF2R,PEG3
Mouse_DE_contrast_genotype_RAGE_KO_vs_RAGE_control - 2020-01-24 12:50 PM		hexarelin		chemical toxicant						0.0204	PPARGC1A,TIMP1
Mouse_DE_contrast_genotype_RAGE_KO_vs_RAGE_control - 2020-01-24 12:50 PM		phospholipid		chemical - endogenous mammalian						0.0204	Ccl2,CXCL3
Mouse_DE_contrast_genotype_RAGE_KO_vs_RAGE_control - 2020-01-24 12:50 PM		theophylline		chemical drug						0.0204	NOS2,THBS1
Mouse_DE_contrast_genotype_RAGE_KO_vs_RAGE_control - 2020-01-24 12:50 PM		tyrphostin AG 1296		chemical - kinase inhibitor						0.0204	Ccl2,TGFB1
Mouse_DE_contrast_genotype_RAGE_KO_vs_RAGE_control - 2020-01-24 12:50 PM		(S)-norcoclaurine		chemical - endogenous non-mammalian						0.0205	NOS2
Mouse_DE_contrast_genotype_RAGE_KO_vs_RAGE_control - 2020-01-24 12:50 PM		1,2,3,6,7,8-hexachlorodibenzodioxin		chemical toxicant						0.0205	IGHM
Mouse_DE_contrast_genotype_RAGE_KO_vs_RAGE_control - 2020-01-24 12:50 PM		1-(3-(1,4-dihydroimidazo[4,5-c]pyrazol-5-yl)-4-methylphenyl)-3-(3-(4-methyl-1H-imidazol-1-yl)-5-(trifluoromethyl)phenyl)urea		chemical - kinase inhibitor						0.0205	Ccl2
Mouse_DE_contrast_genotype_RAGE_KO_vs_RAGE_control - 2020-01-24 12:50 PM		1-methylspermidine		chemical reagent						0.0205	AMY2A
Mouse_DE_contrast_genotype_RAGE_KO_vs_RAGE_control - 2020-01-24 12:50 PM		2-aminoisobutyric acid		chemical - endogenous mammalian						0.0205	ALB
Mouse_DE_contrast_genotype_RAGE_KO_vs_RAGE_control - 2020-01-24 12:50 PM		2-ethylhexanol		chemical reagent						0.0205	CYP4A11
Mouse_DE_contrast_genotype_RAGE_KO_vs_RAGE_control - 2020-01-24 12:50 PM		3-(1-(3-imidazol-1-ylpropyl)-1H-indol-3-yl)-4-anilino-1H-pyrrole-2,5-dione		chemical - kinase inhibitor						0.0205	VCAM1
Mouse_DE_contrast_genotype_RAGE_KO_vs_RAGE_control - 2020-01-24 12:50 PM		3-hydroxy-3-methylglutaryl-coenzyme A		chemical - endogenous mammalian						0.0205	NOS2
Mouse_DE_contrast_genotype_RAGE_KO_vs_RAGE_control - 2020-01-24 12:50 PM		3-tert-butyl-4-hydroxyanisole		chemical reagent						0.0205	EPHX1
Mouse_DE_contrast_genotype_RAGE_KO_vs_RAGE_control - 2020-01-24 12:50 PM		3M-052		chemical drug						0.0205	Ccl2
Mouse_DE_contrast_genotype_RAGE_KO_vs_RAGE_control - 2020-01-24 12:50 PM		6-shogaol		chemical - endogenous non-mammalian						0.0205	NOS2
Mouse_DE_contrast_genotype_RAGE_KO_vs_RAGE_control - 2020-01-24 12:50 PM		8-prenylkaempferol		chemical - endogenous non-mammalian						0.0205	NOS2
Mouse_DE_contrast_genotype_RAGE_KO_vs_RAGE_control - 2020-01-24 12:50 PM		A-770041		chemical - kinase inhibitor						0.0205	PLCG2
Mouse_DE_contrast_genotype_RAGE_KO_vs_RAGE_control - 2020-01-24 12:50 PM		AMG-9810		chemical reagent						0.0205	PPARGC1A
Mouse_DE_contrast_genotype_RAGE_KO_vs_RAGE_control - 2020-01-24 12:50 PM		AP-1 decoy		chemical reagent						0.0205	DUSP1
Mouse_DE_contrast_genotype_RAGE_KO_vs_RAGE_control - 2020-01-24 12:50 PM		ATM/ATR		group						0.0205	RRM2
Mouse_DE_contrast_genotype_RAGE_KO_vs_RAGE_control - 2020-01-24 12:50 PM		BMS-275183		chemical drug						0.0205	THBS1
Mouse_DE_contrast_genotype_RAGE_KO_vs_RAGE_control - 2020-01-24 12:50 PM		CDKL2		kinase						0.0205	CD44
Mouse_DE_contrast_genotype_RAGE_KO_vs_RAGE_control - 2020-01-24 12:50 PM		CE-2072		chemical reagent						0.0205	NOS2
Mouse_DE_contrast_genotype_RAGE_KO_vs_RAGE_control - 2020-01-24 12:50 PM		CFD		peptidase						0.0205	C3
Mouse_DE_contrast_genotype_RAGE_KO_vs_RAGE_control - 2020-01-24 12:50 PM		CFI		peptidase						0.0205	C3
Mouse_DE_contrast_genotype_RAGE_KO_vs_RAGE_control - 2020-01-24 12:50 PM		CHMP3		other						0.0205	IGF2R
Mouse_DE_contrast_genotype_RAGE_KO_vs_RAGE_control - 2020-01-24 12:50 PM		CLCN7		ion channel						0.0205	ATP5MC2
Mouse_DE_contrast_genotype_RAGE_KO_vs_RAGE_control - 2020-01-24 12:50 PM		CSN1S1		other						0.0205	CSF2
Mouse_DE_contrast_genotype_RAGE_KO_vs_RAGE_control - 2020-01-24 12:50 PM		Calcineurin A-Calcineurin B-Runx1		complex						0.0205	CSF2
Mouse_DE_contrast_genotype_RAGE_KO_vs_RAGE_control - 2020-01-24 12:50 PM		Ctla2a/Ctla2b		other						0.0205	TGFB1
Mouse_DE_contrast_genotype_RAGE_KO_vs_RAGE_control - 2020-01-24 12:50 PM		D-cysteine		chemical - endogenous non-mammalian						0.0205	NOS2
Mouse_DE_contrast_genotype_RAGE_KO_vs_RAGE_control - 2020-01-24 12:50 PM		DSC2		other						0.0205	CD44
Mouse_DE_contrast_genotype_RAGE_KO_vs_RAGE_control - 2020-01-24 12:50 PM		ETS1-AS1		other						0.0205	ETS1
Mouse_DE_contrast_genotype_RAGE_KO_vs_RAGE_control - 2020-01-24 12:50 PM		FAP		peptidase						0.0205	Ccl2
Mouse_DE_contrast_genotype_RAGE_KO_vs_RAGE_control - 2020-01-24 12:50 PM		FILIP1		other						0.0205	FLNA
Mouse_DE_contrast_genotype_RAGE_KO_vs_RAGE_control - 2020-01-24 12:50 PM		GSE1		other						0.0205	SLC7A5
Mouse_DE_contrast_genotype_RAGE_KO_vs_RAGE_control - 2020-01-24 12:50 PM		Ggt		group						0.0205	SLC7A5
Mouse_DE_contrast_genotype_RAGE_KO_vs_RAGE_control - 2020-01-24 12:50 PM		Gm13570/Gm4984		other						0.0205	MPC2
Mouse_DE_contrast_genotype_RAGE_KO_vs_RAGE_control - 2020-01-24 12:50 PM		IDO2		enzyme						0.0205	CD40
Mouse_DE_contrast_genotype_RAGE_KO_vs_RAGE_control - 2020-01-24 12:50 PM		KIF21A		other						0.0205	MAP1B
Mouse_DE_contrast_genotype_RAGE_KO_vs_RAGE_control - 2020-01-24 12:50 PM		MBNL2		other						0.0205	ABLIM1
Mouse_DE_contrast_genotype_RAGE_KO_vs_RAGE_control - 2020-01-24 12:50 PM		MLLT11		other						0.0205	CD44
Mouse_DE_contrast_genotype_RAGE_KO_vs_RAGE_control - 2020-01-24 12:50 PM		MPC1		other						0.0205	MPC2
Mouse_DE_contrast_genotype_RAGE_KO_vs_RAGE_control - 2020-01-24 12:50 PM		NF-kappaB inhibitor		chemical drug						0.0205	NOS2
Mouse_DE_contrast_genotype_RAGE_KO_vs_RAGE_control - 2020-01-24 12:50 PM		OSTN		other						0.0205	PPARGC1A
Mouse_DE_contrast_genotype_RAGE_KO_vs_RAGE_control - 2020-01-24 12:50 PM		P505-15		chemical drug						0.0205	PLCG2
Mouse_DE_contrast_genotype_RAGE_KO_vs_RAGE_control - 2020-01-24 12:50 PM		PD173955		chemical - kinase inhibitor						0.0205	PLAUR
Mouse_DE_contrast_genotype_RAGE_KO_vs_RAGE_control - 2020-01-24 12:50 PM		PDPN		other						0.0205	CD44
Mouse_DE_contrast_genotype_RAGE_KO_vs_RAGE_control - 2020-01-24 12:50 PM		PFDN4		other						0.0205	PFDN5
Mouse_DE_contrast_genotype_RAGE_KO_vs_RAGE_control - 2020-01-24 12:50 PM		PPP1R3A		phosphatase						0.0205	THBS1
Mouse_DE_contrast_genotype_RAGE_KO_vs_RAGE_control - 2020-01-24 12:50 PM		PRR13		other						0.0205	THBS1
Mouse_DE_contrast_genotype_RAGE_KO_vs_RAGE_control - 2020-01-24 12:50 PM		RAB27A		enzyme						0.0205	CD44
Mouse_DE_contrast_genotype_RAGE_KO_vs_RAGE_control - 2020-01-24 12:50 PM		RAB27B		enzyme						0.0205	KIT
Mouse_DE_contrast_genotype_RAGE_KO_vs_RAGE_control - 2020-01-24 12:50 PM		RAB9A		enzyme						0.0205	IGF2R
Mouse_DE_contrast_genotype_RAGE_KO_vs_RAGE_control - 2020-01-24 12:50 PM		RDX		other						0.0205	ABCC2
Mouse_DE_contrast_genotype_RAGE_KO_vs_RAGE_control - 2020-01-24 12:50 PM		Rcan1		other						0.0205	FLNA
Mouse_DE_contrast_genotype_RAGE_KO_vs_RAGE_control - 2020-01-24 12:50 PM		Rp-cAMP triethylamine		chemical reagent						0.0205	CXCL3
Mouse_DE_contrast_genotype_RAGE_KO_vs_RAGE_control - 2020-01-24 12:50 PM		SCD5		enzyme						0.0205	WNT7B
Mouse_DE_contrast_genotype_RAGE_KO_vs_RAGE_control - 2020-01-24 12:50 PM		SECISBP2		translation regulator						0.0205	GPX3
Mouse_DE_contrast_genotype_RAGE_KO_vs_RAGE_control - 2020-01-24 12:50 PM		SEPHS1		enzyme						0.0205	GPX3
Mouse_DE_contrast_genotype_RAGE_KO_vs_RAGE_control - 2020-01-24 12:50 PM		SLC17A7		transporter						0.0205	SLC1A2
Mouse_DE_contrast_genotype_RAGE_KO_vs_RAGE_control - 2020-01-24 12:50 PM		SNORD21		other						0.0205	HLA-A
Mouse_DE_contrast_genotype_RAGE_KO_vs_RAGE_control - 2020-01-24 12:50 PM		SRRM1		other						0.0205	CD44
Mouse_DE_contrast_genotype_RAGE_KO_vs_RAGE_control - 2020-01-24 12:50 PM		TCHH		other						0.0205	NOS2
Mouse_DE_contrast_genotype_RAGE_KO_vs_RAGE_control - 2020-01-24 12:50 PM		TLL1		peptidase						0.0205	IGFBP3
Mouse_DE_contrast_genotype_RAGE_KO_vs_RAGE_control - 2020-01-24 12:50 PM		TMEM123		other						0.0205	CD40
Mouse_DE_contrast_genotype_RAGE_KO_vs_RAGE_control - 2020-01-24 12:50 PM		TMEM184A		other						0.0205	DUSP1
Mouse_DE_contrast_genotype_RAGE_KO_vs_RAGE_control - 2020-01-24 12:50 PM		Tnxa-ps1		other						0.0205	DUSP1
Mouse_DE_contrast_genotype_RAGE_KO_vs_RAGE_control - 2020-01-24 12:50 PM		Tug1		other						0.0205	PPARGC1A
Mouse_DE_contrast_genotype_RAGE_KO_vs_RAGE_control - 2020-01-24 12:50 PM		UBA2		enzyme						0.0205	ALB
Mouse_DE_contrast_genotype_RAGE_KO_vs_RAGE_control - 2020-01-24 12:50 PM		USP20		peptidase						0.0205	VCAM1
Mouse_DE_contrast_genotype_RAGE_KO_vs_RAGE_control - 2020-01-24 12:50 PM		WNK3		kinase						0.0205	SLC12A2
Mouse_DE_contrast_genotype_RAGE_KO_vs_RAGE_control - 2020-01-24 12:50 PM		acyl-coenzyme A		chemical - endogenous mammalian						0.0205	NOS2
Mouse_DE_contrast_genotype_RAGE_KO_vs_RAGE_control - 2020-01-24 12:50 PM		adenosine deaminase		group						0.0205	CXCL3
Mouse_DE_contrast_genotype_RAGE_KO_vs_RAGE_control - 2020-01-24 12:50 PM		allose		chemical - endogenous mammalian						0.0205	TXNIP
Mouse_DE_contrast_genotype_RAGE_KO_vs_RAGE_control - 2020-01-24 12:50 PM		anti-miR-29a inhibitor		chemical reagent						0.0205	TIMP3
Mouse_DE_contrast_genotype_RAGE_KO_vs_RAGE_control - 2020-01-24 12:50 PM		antimony potassium tartrate		chemical toxicant						0.0205	ABCC2
Mouse_DE_contrast_genotype_RAGE_KO_vs_RAGE_control - 2020-01-24 12:50 PM		atacicept		biologic drug						0.0205	IL15
Mouse_DE_contrast_genotype_RAGE_KO_vs_RAGE_control - 2020-01-24 12:50 PM		benznidazole		chemical drug						0.0205	NOS2
Mouse_DE_contrast_genotype_RAGE_KO_vs_RAGE_control - 2020-01-24 12:50 PM		bis-T-23		chemical reagent						0.0205	COL4A1
Mouse_DE_contrast_genotype_RAGE_KO_vs_RAGE_control - 2020-01-24 12:50 PM		bovine testicular hyaluronidase		biologic drug						0.0205	CD44
Mouse_DE_contrast_genotype_RAGE_KO_vs_RAGE_control - 2020-01-24 12:50 PM		chlorpheniramine		chemical drug						0.0205	NOS2
Mouse_DE_contrast_genotype_RAGE_KO_vs_RAGE_control - 2020-01-24 12:50 PM		cytisine		chemical drug						0.0205	FOSB
Mouse_DE_contrast_genotype_RAGE_KO_vs_RAGE_control - 2020-01-24 12:50 PM		danshen extract		chemical drug						0.0205	TGFB1
Mouse_DE_contrast_genotype_RAGE_KO_vs_RAGE_control - 2020-01-24 12:50 PM		diethylthiocarbamate		chemical reagent						0.0205	NOS2
Mouse_DE_contrast_genotype_RAGE_KO_vs_RAGE_control - 2020-01-24 12:50 PM		dihydrotetrabenazine		chemical reagent						0.0205	TGFB1
Mouse_DE_contrast_genotype_RAGE_KO_vs_RAGE_control - 2020-01-24 12:50 PM		dihydroxyphenylethylene glycol		chemical - endogenous mammalian						0.0205	MAP1B
Mouse_DE_contrast_genotype_RAGE_KO_vs_RAGE_control - 2020-01-24 12:50 PM		ethyl vanillin		chemical reagent						0.0205	NOS2
Mouse_DE_contrast_genotype_RAGE_KO_vs_RAGE_control - 2020-01-24 12:50 PM		hP872		chemical reagent						0.0205	PCSK9
Mouse_DE_contrast_genotype_RAGE_KO_vs_RAGE_control - 2020-01-24 12:50 PM		iothalamate meglumine		chemical drug						0.0205	NOS2
Mouse_DE_contrast_genotype_RAGE_KO_vs_RAGE_control - 2020-01-24 12:50 PM		leukadherin 1		chemical reagent						0.0205	NOS2
Mouse_DE_contrast_genotype_RAGE_KO_vs_RAGE_control - 2020-01-24 12:50 PM		masitinib		chemical drug						0.0205	KIT
Mouse_DE_contrast_genotype_RAGE_KO_vs_RAGE_control - 2020-01-24 12:50 PM		metaproterenol sulfate		chemical drug						0.0205	NOS2
Mouse_DE_contrast_genotype_RAGE_KO_vs_RAGE_control - 2020-01-24 12:50 PM		miR-331-5p (and other miRNAs w/seed UAGGUAU)		mature microrna						0.0205	PLAUR
Mouse_DE_contrast_genotype_RAGE_KO_vs_RAGE_control - 2020-01-24 12:50 PM		miR-657 (miRNAs w/seed GCAGGUU)		mature microrna						0.0205	IGF2R
Mouse_DE_contrast_genotype_RAGE_KO_vs_RAGE_control - 2020-01-24 12:50 PM		mir-340		microrna						0.0205	PLAT
Mouse_DE_contrast_genotype_RAGE_KO_vs_RAGE_control - 2020-01-24 12:50 PM		nafoxidine		chemical drug						0.0205	C3
Mouse_DE_contrast_genotype_RAGE_KO_vs_RAGE_control - 2020-01-24 12:50 PM		nicotinamide-beta-riboside		chemical - endogenous mammalian						0.0205	PPARGC1A
Mouse_DE_contrast_genotype_RAGE_KO_vs_RAGE_control - 2020-01-24 12:50 PM		nitecapone		chemical reagent						0.0205	TGFB1
Mouse_DE_contrast_genotype_RAGE_KO_vs_RAGE_control - 2020-01-24 12:50 PM		oligomycin A		chemical - endogenous non-mammalian						0.0205	TXNIP
Mouse_DE_contrast_genotype_RAGE_KO_vs_RAGE_control - 2020-01-24 12:50 PM		oxodiperoxo(pyridine-2-carboxylate)vanadate(V)		chemical reagent						0.0205	NOS2
Mouse_DE_contrast_genotype_RAGE_KO_vs_RAGE_control - 2020-01-24 12:50 PM		pregabalin		chemical drug						0.0205	CACNA2D1
Mouse_DE_contrast_genotype_RAGE_KO_vs_RAGE_control - 2020-01-24 12:50 PM		proadifen		chemical reagent						0.0205	PLAT
Mouse_DE_contrast_genotype_RAGE_KO_vs_RAGE_control - 2020-01-24 12:50 PM		rasburicase		biologic drug						0.0205	Ccl2
Mouse_DE_contrast_genotype_RAGE_KO_vs_RAGE_control - 2020-01-24 12:50 PM		rhapontin		chemical - endogenous non-mammalian						0.0205	FASN
Mouse_DE_contrast_genotype_RAGE_KO_vs_RAGE_control - 2020-01-24 12:50 PM		ricinoleic acid		chemical - endogenous non-mammalian						0.0205	VCAM1
Mouse_DE_contrast_genotype_RAGE_KO_vs_RAGE_control - 2020-01-24 12:50 PM		tandutinib		chemical drug						0.0205	ID1
Mouse_DE_contrast_genotype_RAGE_KO_vs_RAGE_control - 2020-01-24 12:50 PM		taurolithocholate-3-sulfate		chemical - endogenous mammalian						0.0205	ABCC2
Mouse_DE_contrast_genotype_RAGE_KO_vs_RAGE_control - 2020-01-24 12:50 PM		trans-(-)-epsilon-viniferin		chemical - endogenous non-mammalian						0.0205	SIRT3
Mouse_DE_contrast_genotype_RAGE_KO_vs_RAGE_control - 2020-01-24 12:50 PM		tyrphostin AG 1288		chemical - kinase inhibitor						0.0205	NOS2
Mouse_DE_contrast_genotype_RAGE_KO_vs_RAGE_control - 2020-01-24 12:50 PM		vanoxerine		chemical drug						0.0205	SOD3
Mouse_DE_contrast_genotype_RAGE_KO_vs_RAGE_control - 2020-01-24 12:50 PM		xanthotoxol		chemical - endogenous non-mammalian						0.0205	NOS2
Mouse_DE_contrast_genotype_RAGE_KO_vs_RAGE_control - 2020-01-24 12:50 PM		yisuishengxuegranule		chemical drug						0.0205	CSF2
Mouse_DE_contrast_genotype_RAGE_KO_vs_RAGE_control - 2020-01-24 12:50 PM		ATN1		transcription regulator						0.0206	BASP1,LTBP2,MCAM,NREP,PITPNM1,RGS16,Sik1
Mouse_DE_contrast_genotype_RAGE_KO_vs_RAGE_control - 2020-01-24 12:50 PM		VHL		transcription regulator						0.0206	CDH2,GLO1,ITGA5,NREP,PDGFB,TRAF1,VCAM1
Mouse_DE_contrast_genotype_RAGE_KO_vs_RAGE_control - 2020-01-24 12:50 PM		PML		transcription regulator						0.0207	CDH2,CDKN2B,CPE,FASN,MAPK11,OAS2,OAS3,PPARGC1A
Mouse_DE_contrast_genotype_RAGE_KO_vs_RAGE_control - 2020-01-24 12:50 PM		PLX5622		chemical drug						0.0209	Ccl2,Ccl7,CSF1,CSF2,IL15
Mouse_DE_contrast_genotype_RAGE_KO_vs_RAGE_control - 2020-01-24 12:50 PM		ASXL2		other						0.021	Apoc1,G0S2,KLF15
Mouse_DE_contrast_genotype_RAGE_KO_vs_RAGE_control - 2020-01-24 12:50 PM		N(G)-monomethyl-D-arginine		chemical - endogenous mammalian						0.021	CXCL3,PLAUR,VCAM1
Mouse_DE_contrast_genotype_RAGE_KO_vs_RAGE_control - 2020-01-24 12:50 PM		NPPA		other						0.021	DUSP1,FLT4,NOS2
Mouse_DE_contrast_genotype_RAGE_KO_vs_RAGE_control - 2020-01-24 12:50 PM		SMTNL1		other						0.021	FLNC,GLO1,Tpm2
Mouse_DE_contrast_genotype_RAGE_KO_vs_RAGE_control - 2020-01-24 12:50 PM		hemozoin		chemical - endogenous non-mammalian						0.021	Ccl2,CXCL3,NOS2
Mouse_DE_contrast_genotype_RAGE_KO_vs_RAGE_control - 2020-01-24 12:50 PM		taurocholic acid		chemical - endogenous mammalian						0.021	Ccl2,NOS2,SLC10A2
Mouse_DE_contrast_genotype_RAGE_KO_vs_RAGE_control - 2020-01-24 12:50 PM		valproic acid		chemical drug						0.0211	ADCY1,CD40,CD44,CTPS1,Cyp2d22,CYP4A11,GLUL,KIT,NRG4,PDGFB,PLAT,PPRC1,SLC1A2,Tcf7,TGFB1,THBS1,TOP2A
Mouse_DE_contrast_genotype_RAGE_KO_vs_RAGE_control - 2020-01-24 12:50 PM		XBP1		transcription regulator						0.0213	ATP2A2,Ccl2,ETS1,FASN,HYOU1,NOS2,RCN3,SDF2L1,SERPINA1,VCAM1
Mouse_DE_contrast_genotype_RAGE_KO_vs_RAGE_control - 2020-01-24 12:50 PM		2,3,4,7,8-pentachlorodibenzofuran		chemical toxicant						0.0217	CD44,CES1,H2-T10,NOS2
Mouse_DE_contrast_genotype_RAGE_KO_vs_RAGE_control - 2020-01-24 12:50 PM		FSHR		g-protein coupled receptor						0.0217	CPE,DUSP1,IGFBP3,PLAT
Mouse_DE_contrast_genotype_RAGE_KO_vs_RAGE_control - 2020-01-24 12:50 PM		MTORC1		complex						0.0217	AHR,FASN,NOS2,PPARGC1A
Mouse_DE_contrast_genotype_RAGE_KO_vs_RAGE_control - 2020-01-24 12:50 PM		1-methyl-4-phenyl-1,2,3,6-tetrahydropyridine		chemical toxicant						0.022	Ccl2,FOSB,LIF,NOS2,TNFRSF1B
Mouse_DE_contrast_genotype_RAGE_KO_vs_RAGE_control - 2020-01-24 12:50 PM		PRKCE		kinase						0.022	CEBPB,CSF2,NOS2,PIM1,VCAM1
Mouse_DE_contrast_genotype_RAGE_KO_vs_RAGE_control - 2020-01-24 12:50 PM		rottlerin		chemical toxicant						0.022	Ccl2,CXCL3,NOS2,PDGFB,VCAM1
Mouse_DE_contrast_genotype_RAGE_KO_vs_RAGE_control - 2020-01-24 12:50 PM		SATB1		transcription regulator						0.0221	BLNK,CD40,CSF2,ETS1,FOSB,ID3,PIK3IP1,SLC27A2
Mouse_DE_contrast_genotype_RAGE_KO_vs_RAGE_control - 2020-01-24 12:50 PM		n-nitrosomethylbenzylamine		chemical toxicant						0.023	CD44,FST,LAMB3,MGST3,MSN,PCSK9,SPSB3
Mouse_DE_contrast_genotype_RAGE_KO_vs_RAGE_control - 2020-01-24 12:50 PM		BAK1		other						0.023	H2-T10,HLA-A,IL15
Mouse_DE_contrast_genotype_RAGE_KO_vs_RAGE_control - 2020-01-24 12:50 PM		Focal adhesion kinase		group						0.023	CDH2,PALLD,VCAM1
Mouse_DE_contrast_genotype_RAGE_KO_vs_RAGE_control - 2020-01-24 12:50 PM		LPIN1		phosphatase						0.023	FASN,NOS2,PPARGC1A
Mouse_DE_contrast_genotype_RAGE_KO_vs_RAGE_control - 2020-01-24 12:50 PM		bardoxolone methyl		chemical drug						0.023	Ccl2,NOS2,TRAF1
Mouse_DE_contrast_genotype_RAGE_KO_vs_RAGE_control - 2020-01-24 12:50 PM		tosedostat		chemical drug						0.023	CBS/CBSL,CEBPB,PSAT1
Mouse_DE_contrast_genotype_RAGE_KO_vs_RAGE_control - 2020-01-24 12:50 PM		DYSF		other						0.0231	Ccl7,CD74,HLA-A,LCP1,TIMP1
Mouse_DE_contrast_genotype_RAGE_KO_vs_RAGE_control - 2020-01-24 12:50 PM		MAP3K7		kinase						0.0231	Ccl2,Ccl7,OAS2,PDGFB,SLPI
Mouse_DE_contrast_genotype_RAGE_KO_vs_RAGE_control - 2020-01-24 12:50 PM		BAX		transporter						0.0231	H2-T10,HLA-A,IL15,TIMP1
Mouse_DE_contrast_genotype_RAGE_KO_vs_RAGE_control - 2020-01-24 12:50 PM		chromium		chemical drug						0.0231	SLC1A4,SOD3,TNFAIP2,YPEL3
Mouse_DE_contrast_genotype_RAGE_KO_vs_RAGE_control - 2020-01-24 12:50 PM		Salmonella enterica serotype abortus equi lipopolysaccharide		chemical toxicant						0.0235	Ccl2,CDKN2B,CSF2,CXCL3,G0S2,RIN2,THBS1,TRAF1
Mouse_DE_contrast_genotype_RAGE_KO_vs_RAGE_control - 2020-01-24 12:50 PM		BCL2		transporter						0.0238	ATP2A2,CSF2,IL15,MCAM,PLAUR,TIMP1
Mouse_DE_contrast_genotype_RAGE_KO_vs_RAGE_control - 2020-01-24 12:50 PM		EIF2AK3		kinase						0.0238	Ccl2,CEBPB,NOS2,NUPR1,SLC1A4,TXNIP
Mouse_DE_contrast_genotype_RAGE_KO_vs_RAGE_control - 2020-01-24 12:50 PM		VIP		other						0.0238	Ccl2,CD40,CEBPB,CXCL3,NOS2,SLC1A2
Mouse_DE_contrast_genotype_RAGE_KO_vs_RAGE_control - 2020-01-24 12:50 PM		pyrrolidine dithiocarbamate		chemical reagent						0.0238	Ccl2,CD40,CXCL3,NOS2,SLC1A2,VCAM1
Mouse_DE_contrast_genotype_RAGE_KO_vs_RAGE_control - 2020-01-24 12:50 PM		BAP1		peptidase						0.0241	Ccl2,LIF
Mouse_DE_contrast_genotype_RAGE_KO_vs_RAGE_control - 2020-01-24 12:50 PM		FOXF1		transcription regulator						0.0241	ITGA5,VCAM1
Mouse_DE_contrast_genotype_RAGE_KO_vs_RAGE_control - 2020-01-24 12:50 PM		METTL3		enzyme						0.0241	SERPINE2,TIMP1
Mouse_DE_contrast_genotype_RAGE_KO_vs_RAGE_control - 2020-01-24 12:50 PM		PRAME		other						0.0241	CD40,TOP2A
Mouse_DE_contrast_genotype_RAGE_KO_vs_RAGE_control - 2020-01-24 12:50 PM		SOX2-OT		other						0.0241	CD44,CDH2
Mouse_DE_contrast_genotype_RAGE_KO_vs_RAGE_control - 2020-01-24 12:50 PM		WWC1		transcription regulator						0.0241	CDH2,PDGFB
Mouse_DE_contrast_genotype_RAGE_KO_vs_RAGE_control - 2020-01-24 12:50 PM		azithromycin		chemical drug						0.0241	Ccl2,CXCL3
Mouse_DE_contrast_genotype_RAGE_KO_vs_RAGE_control - 2020-01-24 12:50 PM		edaravone		chemical drug						0.0241	Ccl2,CXCL3
Mouse_DE_contrast_genotype_RAGE_KO_vs_RAGE_control - 2020-01-24 12:50 PM		icilin		chemical reagent						0.0241	Ccl2,IL15
Mouse_DE_contrast_genotype_RAGE_KO_vs_RAGE_control - 2020-01-24 12:50 PM		liquiritigenin		chemical - endogenous non-mammalian						0.0241	ABCC2,EPHX1
Mouse_DE_contrast_genotype_RAGE_KO_vs_RAGE_control - 2020-01-24 12:50 PM		miR-150-5p (and other miRNAs w/seed CUCCCAA)		mature microrna						0.0241	CEBPB,PDGFB
Mouse_DE_contrast_genotype_RAGE_KO_vs_RAGE_control - 2020-01-24 12:50 PM		riluzole		chemical drug						0.0241	NAV1,SLC1A2
Mouse_DE_contrast_genotype_RAGE_KO_vs_RAGE_control - 2020-01-24 12:50 PM		tetrathiomolybdate		chemical drug						0.0241	TIMP1,VCAM1
Mouse_DE_contrast_genotype_RAGE_KO_vs_RAGE_control - 2020-01-24 12:50 PM		JUND		transcription regulator						0.0242	C3,Ccl7,NOS2,PLAUR,TIMP1
Mouse_DE_contrast_genotype_RAGE_KO_vs_RAGE_control - 2020-01-24 12:50 PM		PKD1		ion channel						0.0245	AADAC,AMPH,Ccl2,FGFR1,FOSB,IER2,ITIH2,NNMT,PPRC1
Mouse_DE_contrast_genotype_RAGE_KO_vs_RAGE_control - 2020-01-24 12:50 PM		NKX3-1		transcription regulator						0.0246	ETS1,IGFBP3,PIM1,RAMP1
Mouse_DE_contrast_genotype_RAGE_KO_vs_RAGE_control - 2020-01-24 12:50 PM		platelet activating factor		chemical - endogenous mammalian						0.0246	CDH2,PLAUR,THBS1,TIMP1
Mouse_DE_contrast_genotype_RAGE_KO_vs_RAGE_control - 2020-01-24 12:50 PM		ELF3		transcription regulator						0.0251	CSF2,NOS2,TIMP3
Mouse_DE_contrast_genotype_RAGE_KO_vs_RAGE_control - 2020-01-24 12:50 PM		SUMO1		enzyme						0.0251	ALB,ATP2A2,NOS2
Mouse_DE_contrast_genotype_RAGE_KO_vs_RAGE_control - 2020-01-24 12:50 PM		AICAR		chemical - endogenous mammalian						0.0254	CEBPB,CSF2,FASN,HYOU1,PPARGC1A
Mouse_DE_contrast_genotype_RAGE_KO_vs_RAGE_control - 2020-01-24 12:50 PM		PRNP		other						0.0254	AHR,CD44,FST,NOS2,PLAUR
Mouse_DE_contrast_genotype_RAGE_KO_vs_RAGE_control - 2020-01-24 12:50 PM		TMEM173		other						0.0261	CSF2,LIF,NOS2,RGS16
Mouse_DE_contrast_genotype_RAGE_KO_vs_RAGE_control - 2020-01-24 12:50 PM		pyridaben		chemical toxicant						0.0261	LAMC2,LIFR,MAPK15,TMEM42
Mouse_DE_contrast_genotype_RAGE_KO_vs_RAGE_control - 2020-01-24 12:50 PM		ZBTB17		transcription regulator						0.0266	CDKN2B,KIT,OSMR,TNFAIP2,TOP2A
Mouse_DE_contrast_genotype_RAGE_KO_vs_RAGE_control - 2020-01-24 12:50 PM		spironolactone		chemical drug						0.0266	ABCC2,Ccl2,FASN,TGFB1,TIMP3
Mouse_DE_contrast_genotype_RAGE_KO_vs_RAGE_control - 2020-01-24 12:50 PM		2,4,5,2',4',5'-hexachlorobiphenyl		chemical toxicant						0.0268	AKAP12,FASN,FGFR1,PTPRS,SLC1A4,SMPD3
Mouse_DE_contrast_genotype_RAGE_KO_vs_RAGE_control - 2020-01-24 12:50 PM		NCOA2		transcription regulator						0.0268	AHR,Ccl2,FASN,FST,GLO1,KHK
Mouse_DE_contrast_genotype_RAGE_KO_vs_RAGE_control - 2020-01-24 12:50 PM		PRKAA2		kinase						0.0268	ALB,ATP5MC2,FASN,PPARGC1A,TNS3,ZYX
Mouse_DE_contrast_genotype_RAGE_KO_vs_RAGE_control - 2020-01-24 12:50 PM		ciprofloxacin		chemical drug						0.0268	CD40,HLA-A,PLXNB2,Rpl34 (includes others),RPS18,STAB1
Mouse_DE_contrast_genotype_RAGE_KO_vs_RAGE_control - 2020-01-24 12:50 PM		peptidoglycan		chemical - endogenous non-mammalian						0.0268	Ccl2,CD40,CSF2,CXCL3,DUSP1,NOS2
Mouse_DE_contrast_genotype_RAGE_KO_vs_RAGE_control - 2020-01-24 12:50 PM		CNR1		g-protein coupled receptor						0.0272	ALPL,Ccl2,FASN,GLO1,HAGH,TGFB1,TIMP1
Mouse_DE_contrast_genotype_RAGE_KO_vs_RAGE_control - 2020-01-24 12:50 PM		DRD2		g-protein coupled receptor						0.0273	FOSB,IGFBP3,TGFB1
Mouse_DE_contrast_genotype_RAGE_KO_vs_RAGE_control - 2020-01-24 12:50 PM		Fc gamma receptor		group						0.0273	CD40,NOS2,TGFB1
Mouse_DE_contrast_genotype_RAGE_KO_vs_RAGE_control - 2020-01-24 12:50 PM		PPP3R1		phosphatase						0.0273	ABCA3,AQP5,ATP2A2
Mouse_DE_contrast_genotype_RAGE_KO_vs_RAGE_control - 2020-01-24 12:50 PM		PRKCZ		kinase						0.0273	ETS1,PSAT1,VCAM1
Mouse_DE_contrast_genotype_RAGE_KO_vs_RAGE_control - 2020-01-24 12:50 PM		ROR1		kinase						0.0273	MAP1B,THBS1,TOP2A
Mouse_DE_contrast_genotype_RAGE_KO_vs_RAGE_control - 2020-01-24 12:50 PM		SOST		other						0.0273	Ccl2,FASN,PPARGC1A
Mouse_DE_contrast_genotype_RAGE_KO_vs_RAGE_control - 2020-01-24 12:50 PM		1-chloro-2-(2,2,2-trichloro-1-(4-chlorophenyl)ethyl)benzene		chemical toxicant						0.0281	AHR,LTF
Mouse_DE_contrast_genotype_RAGE_KO_vs_RAGE_control - 2020-01-24 12:50 PM		BPIFA1		other						0.0281	CXCL3,LTF
Mouse_DE_contrast_genotype_RAGE_KO_vs_RAGE_control - 2020-01-24 12:50 PM		CAMKK2		kinase						0.0281	FASN,PPARGC1A
Mouse_DE_contrast_genotype_RAGE_KO_vs_RAGE_control - 2020-01-24 12:50 PM		CCL21		cytokine						0.0281	CSF2,TGFB1
Mouse_DE_contrast_genotype_RAGE_KO_vs_RAGE_control - 2020-01-24 12:50 PM		CCL3L3		cytokine						0.0281	Ccl2,CD40
Mouse_DE_contrast_genotype_RAGE_KO_vs_RAGE_control - 2020-01-24 12:50 PM		Collagen Alpha1		group						0.0281	CDH2,PLAUR
Mouse_DE_contrast_genotype_RAGE_KO_vs_RAGE_control - 2020-01-24 12:50 PM		Complement		complex						0.0281	PDGFB,VCAM1
Mouse_DE_contrast_genotype_RAGE_KO_vs_RAGE_control - 2020-01-24 12:50 PM		DOCK2		other						0.0281	Ccl2,PPARGC1A
Mouse_DE_contrast_genotype_RAGE_KO_vs_RAGE_control - 2020-01-24 12:50 PM		DUSP14		phosphatase						0.0281	Ccl7,PLAT
Mouse_DE_contrast_genotype_RAGE_KO_vs_RAGE_control - 2020-01-24 12:50 PM		ERFE		other						0.0281	ATOH8,ID1
Mouse_DE_contrast_genotype_RAGE_KO_vs_RAGE_control - 2020-01-24 12:50 PM		FH		enzyme						0.0281	BLVRB,LTBP2
Mouse_DE_contrast_genotype_RAGE_KO_vs_RAGE_control - 2020-01-24 12:50 PM		MBTPS1		peptidase						0.0281	FASN,IHH
Mouse_DE_contrast_genotype_RAGE_KO_vs_RAGE_control - 2020-01-24 12:50 PM		NLRC4		other						0.0281	CXCL3,NOS2
Mouse_DE_contrast_genotype_RAGE_KO_vs_RAGE_control - 2020-01-24 12:50 PM		NPPC		other						0.0281	CDH2,NOS2
Mouse_DE_contrast_genotype_RAGE_KO_vs_RAGE_control - 2020-01-24 12:50 PM		SYK/ZAP		group						0.0281	TIMP1,VCAM1
Mouse_DE_contrast_genotype_RAGE_KO_vs_RAGE_control - 2020-01-24 12:50 PM		TLE1		transcription regulator						0.0281	DUSP1,NUPR1
Mouse_DE_contrast_genotype_RAGE_KO_vs_RAGE_control - 2020-01-24 12:50 PM		auranofin		chemical drug						0.0281	C3,NOS2
Mouse_DE_contrast_genotype_RAGE_KO_vs_RAGE_control - 2020-01-24 12:50 PM		gamma-linolenic acid		chemical - endogenous mammalian						0.0281	FASN,NOS2
Mouse_DE_contrast_genotype_RAGE_KO_vs_RAGE_control - 2020-01-24 12:50 PM		mannose		chemical - endogenous mammalian						0.0281	FASN,THBS1
Mouse_DE_contrast_genotype_RAGE_KO_vs_RAGE_control - 2020-01-24 12:50 PM		mir-127		microrna						0.0281	DUSP1,NOS2
Mouse_DE_contrast_genotype_RAGE_KO_vs_RAGE_control - 2020-01-24 12:50 PM		verteporfin		chemical drug						0.0281	COL4A1,CSF2
Mouse_DE_contrast_genotype_RAGE_KO_vs_RAGE_control - 2020-01-24 12:50 PM		bortezomib		chemical drug						0.0288	ALPL,Ccl2,CDR2,IGFBP3,IGHM,KIT,LIF,NOS2,TGFB1,VCAM1
Mouse_DE_contrast_genotype_RAGE_KO_vs_RAGE_control - 2020-01-24 12:50 PM		RET		kinase						0.0289	Ccl2,CSF1,CSF2,PITPNM1,PLAUR,TIMP3
Mouse_DE_contrast_genotype_RAGE_KO_vs_RAGE_control - 2020-01-24 12:50 PM		black raspberry extract		chemical drug						0.0289	CD44,FST,LAMB3,MSN,PCSK9,SPSB3
Mouse_DE_contrast_genotype_RAGE_KO_vs_RAGE_control - 2020-01-24 12:50 PM		TICAM1		other						0.0291	Ccl2,CD40,CXCL3,DUSP1,IL15,Nes,VCAM1
Mouse_DE_contrast_genotype_RAGE_KO_vs_RAGE_control - 2020-01-24 12:50 PM		3,4,5,3',4'-pentachlorobiphenyl		chemical toxicant						0.0292	CD44,CES1,H2-T10,IGFBP3,NOS2
Mouse_DE_contrast_genotype_RAGE_KO_vs_RAGE_control - 2020-01-24 12:50 PM		FBXO32		enzyme						0.0292	CSF2,Cxcl3,CXCL3,HYOU1,Tcf7
Mouse_DE_contrast_genotype_RAGE_KO_vs_RAGE_control - 2020-01-24 12:50 PM		HMGB1		transcription regulator						0.0292	CD40,CXCL3,FASN,GLUL,VCAM1
Mouse_DE_contrast_genotype_RAGE_KO_vs_RAGE_control - 2020-01-24 12:50 PM		ITK		kinase						0.0292	AHR,CD44,HLA-A,SPRY2,SULF2
Mouse_DE_contrast_genotype_RAGE_KO_vs_RAGE_control - 2020-01-24 12:50 PM		TLE3		other						0.0292	NDUFA6,NDUFA7,TIMMDC1,UQCR10,UQCR11
Mouse_DE_contrast_genotype_RAGE_KO_vs_RAGE_control - 2020-01-24 12:50 PM		PAX5		transcription regulator						0.0293	BLNK,CD40,MSN,TXNIP
Mouse_DE_contrast_genotype_RAGE_KO_vs_RAGE_control - 2020-01-24 12:50 PM		azoxymethane		chemical toxicant						0.0293	CXCL3,DCLRE1A,IGFBP3,NOS2
Mouse_DE_contrast_genotype_RAGE_KO_vs_RAGE_control - 2020-01-24 12:50 PM		hexachlorobenzene		chemical toxicant						0.0293	CD44,FXYD5,LAMC2,TIMP1
Mouse_DE_contrast_genotype_RAGE_KO_vs_RAGE_control - 2020-01-24 12:50 PM		ARHGAP31		other						0.0296	CDH2,ITGA5,ZEB2
Mouse_DE_contrast_genotype_RAGE_KO_vs_RAGE_control - 2020-01-24 12:50 PM		Cdk		group						0.0296	DUSP1,PPARGC1A,TXNIP
Mouse_DE_contrast_genotype_RAGE_KO_vs_RAGE_control - 2020-01-24 12:50 PM		GJA1		transporter						0.0296	CD40,NOS2,THBS1
Mouse_DE_contrast_genotype_RAGE_KO_vs_RAGE_control - 2020-01-24 12:50 PM		HSD11B1		enzyme						0.0296	FASN,NOS2,PPARGC1A
Mouse_DE_contrast_genotype_RAGE_KO_vs_RAGE_control - 2020-01-24 12:50 PM		IL17RA		transmembrane receptor						0.0296	Ccl2,CXCL3,TIMP1
Mouse_DE_contrast_genotype_RAGE_KO_vs_RAGE_control - 2020-01-24 12:50 PM		IL23A		cytokine						0.0296	Ccl2,CSF2,NOS2
Mouse_DE_contrast_genotype_RAGE_KO_vs_RAGE_control - 2020-01-24 12:50 PM		ITGAV	0	transmembrane receptor						0.0296	ITGAV,TGFB1,TIMP1
Mouse_DE_contrast_genotype_RAGE_KO_vs_RAGE_control - 2020-01-24 12:50 PM		KEAP1		transcription regulator						0.0296	AHR,TOP2A,VCAM1
Mouse_DE_contrast_genotype_RAGE_KO_vs_RAGE_control - 2020-01-24 12:50 PM		MMP14		peptidase						0.0296	CDH2,CSF2,CSPG4
Mouse_DE_contrast_genotype_RAGE_KO_vs_RAGE_control - 2020-01-24 12:50 PM		UBE2I		enzyme						0.0296	ALB,NOS2,PPARGC1A
Mouse_DE_contrast_genotype_RAGE_KO_vs_RAGE_control - 2020-01-24 12:50 PM		eplerenone		chemical drug						0.0296	Ccl2,TGFB1,VCAM1
Mouse_DE_contrast_genotype_RAGE_KO_vs_RAGE_control - 2020-01-24 12:50 PM		taurine		chemical - endogenous mammalian						0.0296	ABCC2,Ccl2,NOS2
Mouse_DE_contrast_genotype_RAGE_KO_vs_RAGE_control - 2020-01-24 12:50 PM		MTOR		kinase						0.0298	ATP2A2,CD40,CEBPB,FASN,FST,NDUFA6,NOS2,PPARGC1A,RPS18,SERPINA1,SLC12A2,TXNIP,VCAM1
Mouse_DE_contrast_genotype_RAGE_KO_vs_RAGE_control - 2020-01-24 12:50 PM		CD14		transmembrane receptor						0.031	Ccl2,NOS2,TGFB1,VCAM1
Mouse_DE_contrast_genotype_RAGE_KO_vs_RAGE_control - 2020-01-24 12:50 PM		MAP2K4		kinase						0.031	CD44,FLNA,NOS2,TGFB1
Mouse_DE_contrast_genotype_RAGE_KO_vs_RAGE_control - 2020-01-24 12:50 PM		N-methyl-D-aspartate		chemical drug						0.031	C3,LIF,MAP1B,SLC1A2
Mouse_DE_contrast_genotype_RAGE_KO_vs_RAGE_control - 2020-01-24 12:50 PM		IL27		cytokine						0.031	AHR,CD74,CSF2,HLA-A,NOS2,PIM1,VCAM1
Mouse_DE_contrast_genotype_RAGE_KO_vs_RAGE_control - 2020-01-24 12:50 PM		NPC1		transporter						0.0318	ALPL,APLP1,CD276,CD74,PCSK9
Mouse_DE_contrast_genotype_RAGE_KO_vs_RAGE_control - 2020-01-24 12:50 PM		PIK3R1		kinase						0.0318	CD44,NOS2,TGFB1,TXNIP,VCAM1
Mouse_DE_contrast_genotype_RAGE_KO_vs_RAGE_control - 2020-01-24 12:50 PM		ANXA2		other						0.032	IGFBP3,PCSK9,SESN1
Mouse_DE_contrast_genotype_RAGE_KO_vs_RAGE_control - 2020-01-24 12:50 PM		ELF4		transcription regulator						0.032	DUSP1,KIT,NDUFS8
Mouse_DE_contrast_genotype_RAGE_KO_vs_RAGE_control - 2020-01-24 12:50 PM		EWSR1		other						0.032	KIT,RRM2,TOP2A
Mouse_DE_contrast_genotype_RAGE_KO_vs_RAGE_control - 2020-01-24 12:50 PM		FLCN		other						0.032	CDKN2B,PPARGC1A,UQCR10
Mouse_DE_contrast_genotype_RAGE_KO_vs_RAGE_control - 2020-01-24 12:50 PM		NOX4		enzyme						0.032	Ccl2,CD44,KIT
Mouse_DE_contrast_genotype_RAGE_KO_vs_RAGE_control - 2020-01-24 12:50 PM		PLAT	0	peptidase						0.032	NOS2,PLAT,TGFB1
Mouse_DE_contrast_genotype_RAGE_KO_vs_RAGE_control - 2020-01-24 12:50 PM		S-nitroso-N-acetylpenicillamine		chemical reagent						0.032	AQP5,NOS2,TGFB1
Mouse_DE_contrast_genotype_RAGE_KO_vs_RAGE_control - 2020-01-24 12:50 PM		ZBED6		transcription regulator						0.032	FOSL2,MAP3K14,PMEPA1
Mouse_DE_contrast_genotype_RAGE_KO_vs_RAGE_control - 2020-01-24 12:50 PM		bryostatin 1		chemical drug						0.032	CD40,CD44,TRAF1
Mouse_DE_contrast_genotype_RAGE_KO_vs_RAGE_control - 2020-01-24 12:50 PM		histone deacetylase inhibitor		chemical drug						0.032	IGFBP3,TGFB1,TXNIP
Mouse_DE_contrast_genotype_RAGE_KO_vs_RAGE_control - 2020-01-24 12:50 PM		RAC1		enzyme						0.0323	Ccl2,CDH2,DUSP1,PLAUR,TGFB1,VCAM1
Mouse_DE_contrast_genotype_RAGE_KO_vs_RAGE_control - 2020-01-24 12:50 PM		5,8,11,14-eicosatetraynoic acid		chemical reagent						0.0324	CYP4A11,DUSP1
Mouse_DE_contrast_genotype_RAGE_KO_vs_RAGE_control - 2020-01-24 12:50 PM		ACE2	0.002	peptidase						0.0324	Ccl2,CXCL3
Mouse_DE_contrast_genotype_RAGE_KO_vs_RAGE_control - 2020-01-24 12:50 PM		ADAM15		peptidase						0.0324	CD44,ITGAV
Mouse_DE_contrast_genotype_RAGE_KO_vs_RAGE_control - 2020-01-24 12:50 PM		ATXN7		other						0.0324	BASP1,Sik1
Mouse_DE_contrast_genotype_RAGE_KO_vs_RAGE_control - 2020-01-24 12:50 PM		Actin		group						0.0324	CD44,FLNA
Mouse_DE_contrast_genotype_RAGE_KO_vs_RAGE_control - 2020-01-24 12:50 PM		Betacatenin/TCF		complex						0.0324	ALPL,CD44
Mouse_DE_contrast_genotype_RAGE_KO_vs_RAGE_control - 2020-01-24 12:50 PM		DANCR		other						0.0324	CDH2,TIMP3
Mouse_DE_contrast_genotype_RAGE_KO_vs_RAGE_control - 2020-01-24 12:50 PM		E64d		chemical - protease inhibitor						0.0324	C3,CD74
Mouse_DE_contrast_genotype_RAGE_KO_vs_RAGE_control - 2020-01-24 12:50 PM		GALNT6		enzyme						0.0324	CDH2,EPHB2
Mouse_DE_contrast_genotype_RAGE_KO_vs_RAGE_control - 2020-01-24 12:50 PM		HNF4α dimer		complex						0.0324	ALDOB,FBP1
Mouse_DE_contrast_genotype_RAGE_KO_vs_RAGE_control - 2020-01-24 12:50 PM		N-(3-oxododecanoyl)-homoserine lactone		chemical reagent						0.0324	CSF1,CSF2
Mouse_DE_contrast_genotype_RAGE_KO_vs_RAGE_control - 2020-01-24 12:50 PM		NAE1		enzyme						0.0324	CDKN2B,SFN
Mouse_DE_contrast_genotype_RAGE_KO_vs_RAGE_control - 2020-01-24 12:50 PM		NFKBID		transcription regulator						0.0324	CDH2,CSF2
Mouse_DE_contrast_genotype_RAGE_KO_vs_RAGE_control - 2020-01-24 12:50 PM		NPFF		other						0.0324	CEBPB,ID3
Mouse_DE_contrast_genotype_RAGE_KO_vs_RAGE_control - 2020-01-24 12:50 PM		ORAI1		ion channel						0.0324	AQP5,CXCL3
Mouse_DE_contrast_genotype_RAGE_KO_vs_RAGE_control - 2020-01-24 12:50 PM		PECAM1		other						0.0324	CD44,THBS1
Mouse_DE_contrast_genotype_RAGE_KO_vs_RAGE_control - 2020-01-24 12:50 PM		PLCE1		enzyme						0.0324	Ccl2,CXCL3
Mouse_DE_contrast_genotype_RAGE_KO_vs_RAGE_control - 2020-01-24 12:50 PM		PTPRE		phosphatase						0.0324	Ccl7,CXCL3
Mouse_DE_contrast_genotype_RAGE_KO_vs_RAGE_control - 2020-01-24 12:50 PM		RALA		enzyme						0.0324	CDH2,PLAUR
Mouse_DE_contrast_genotype_RAGE_KO_vs_RAGE_control - 2020-01-24 12:50 PM		ST14		peptidase						0.0324	CLDN2,CSF2
[truncated: 2,871 more rows]
[truncated: 9 more columns]
