# Supplementary material for: RAGE is a key regulator of ductular reaction-mediated fibrosis during cholestasis
Source: EMBO Rep. 2025 Jan 2;26(3):880–907. doi: 10.1038/s44319-024-00356-7 (PMC11811172; doi:10.1038/s44319-024-00356-7)
Supplement: Supplementary file 4 — Source data Fig. 2 [file 44319_2024_356_MOESM4_ESM.zip › Figure 2/2E/Mouse_DE_contrast_genotype_RAGE_KO_vs_RAGE_control.xlsx]

## Sheet: Mouse_DE_contrast_genotype_RAGE
gene_name	Ensembl_ID	baseMean	log2FoldChange	lfcSE	stat	pvalue	padj
Gm9825	ENSMUSG00000096403	687.67	6.09349	0.224078	27.1936	7.72355e-163	1.03496e-158
Gm15487	ENSMUSG00000080242	746.151	5.36973	0.201837	26.6043	6.05937e-156	4.05978e-152
Gm13443	ENSMUSG00000075391	129.007	4.18165	0.365928	11.4275	3.04632e-30	1.36069e-26
Tagap	ENSMUSG00000033450	232.969	2.87607	0.254169	11.3156	1.09879e-29	3.68093e-26
Gm10499	ENSMUSG00000073403	101.995	6.13866	0.547196	11.2184	3.3124e-29	8.87724e-26
Rnps1	ENSMUSG00000034681	2319.91	-1.2964	0.116672	-11.1115	1.10323e-28	2.46387e-25
Ltbp2	ENSMUSG00000002020	807.907	-1.89987	0.185013	-10.2688	9.73801e-25	1.86413e-21
Atp6v0c	ENSMUSG00000024121	491.594	-2.1838	0.215525	-10.1325	3.96453e-24	6.64058e-21
Col4a1	ENSMUSG00000031502	9288.18	-1.04347	0.108101	-9.65271	4.78749e-22	7.12804e-19
H2-Bl	ENSMUSG00000073406	77.9926	3.81262	0.406191	9.38629	6.21521e-21	8.32837e-18
Tmem181b-ps	ENSMUSG00000096780	327.743	1.65704	0.177261	9.34805	8.92813e-21	1.08761e-17
Col16a1	ENSMUSG00000040690	2745.59	-1.47882	0.159576	-9.2672	1.9109e-20	2.13384e-17
Klf15	ENSMUSG00000030087	2632.96	1.04395	0.117643	8.87382	7.06761e-19	7.28508e-16
Ces1c	ENSMUSG00000057400	524.603	1.7275	0.199422	8.66253	4.61401e-18	4.41626e-15
Sik1	ENSMUSG00000024042	1497.44	-1.36969	0.165764	-8.26292	1.42155e-16	1.26992e-13
Heg1	ENSMUSG00000075254	1304.96	-1.38573	0.169239	-8.18801	2.65573e-16	2.22417e-13
Dynlt1b	ENSMUSG00000096255	291.915	1.97583	0.2442	8.09102	5.91674e-16	4.66379e-13
Pim1	ENSMUSG00000024014	420.45	2.32187	0.28909	8.03164	9.61752e-16	7.15971e-13
Tnfrsf21	ENSMUSG00000023915	1763.44	1.4751	0.192222	7.67393	1.66803e-14	1.1764e-11
Nes	ENSMUSG00000004891	161.087	-2.03609	0.266737	-7.63332	2.28781e-14	1.53283e-11
Fst	ENSMUSG00000021765	62.7565	-2.89278	0.390213	-7.41333	1.23166e-13	7.85918e-11
Hmga1	ENSMUSG00000046711	571.748	-1.89555	0.257665	-7.35664	1.88602e-13	1.14876e-10
Rnaset2a	ENSMUSG00000095687	671.864	1.14874	0.159854	7.18622	6.66081e-13	3.88064e-10
Cspg4	ENSMUSG00000032911	264.686	-1.95467	0.27504	-7.10686	1.18715e-12	6.62826e-10
Cdh17	ENSMUSG00000028217	107.374	-2.21432	0.314792	-7.03421	2.00392e-12	1.0741e-09
5830444B04Rik	ENSMUSG00000084803	169.958	1.70206	0.24506	6.94549	3.7716e-12	1.94382e-09
Msn	ENSMUSG00000031207	3493.57	-0.887477	0.128773	-6.89179	5.5096e-12	2.73439e-09
Nid1	ENSMUSG00000005397	777.107	-1.60705	0.23402	-6.86716	6.54916e-12	3.13424e-09
Tnfaip2	ENSMUSG00000021281	3724.15	-1.49162	0.218483	-6.82715	8.66179e-12	4.00234e-09
Alpl	ENSMUSG00000028766	2701.72	-0.997903	0.149533	-6.67347	2.49832e-11	1.11591e-08
Wiz	ENSMUSG00000024050	2437.79	-0.736895	0.111429	-6.61312	3.76311e-11	1.62664e-08
Glo1	ENSMUSG00000024026	6340.8	1.08874	0.16634	6.54527	5.93876e-11	2.44393e-08
Btbd9	ENSMUSG00000062202	2519.98	0.731876	0.111852	6.54327	6.01864e-11	2.44393e-08
Park2	ENSMUSG00000023826	194.94	1.4536	0.223061	6.51663	7.19069e-11	2.83398e-08
Plxnd1	ENSMUSG00000030123	488.819	-1.72317	0.270947	-6.3598	2.02015e-10	7.73427e-08
Cldn2	ENSMUSG00000047230	9181.82	-0.882809	0.139208	-6.34166	2.27304e-10	8.46075e-08
Abca3	ENSMUSG00000024130	5346.93	0.747937	0.119031	6.28354	3.30939e-10	1.19853e-07
Plat	ENSMUSG00000031538	2652.76	-1.10127	0.177134	-6.21719	5.06141e-10	1.78481e-07
Gm20478	ENSMUSG00000092474	28.2633	5.41957	0.873686	6.20311	5.53579e-10	1.90204e-07
Cd44	ENSMUSG00000005087	4418.02	-1.12009	0.181773	-6.16203	7.18192e-10	2.40594e-07
Smim5	ENSMUSG00000048442	478.808	1.45514	0.237249	6.13341	8.60143e-10	2.8112e-07
Alb	ENSMUSG00000029368	187865	0.815635	0.134334	6.07168	1.26581e-09	4.03854e-07
Gxylt2	ENSMUSG00000030074	68.9032	-3.0175	0.501041	-6.02248	1.7177e-09	5.35283e-07
5730559C18Rik	ENSMUSG00000041605	1189.86	-0.963138	0.160102	-6.01576	1.79044e-09	5.45271e-07
Slc4a11	ENSMUSG00000074796	1055.62	-1.28465	0.216265	-5.94017	2.84727e-09	8.47855e-07
Csf1	ENSMUSG00000014599	3935.97	-1.3819	0.237442	-5.81995	5.8866e-09	1.70472e-06
Cpe	ENSMUSG00000037852	1094.2	-1.09824	0.188901	-5.81382	6.10645e-09	1.70472e-06
RP23-63A19.1	ENSMUSG00000105891	959.203	0.735096	0.126367	5.81716	5.98568e-09	1.70472e-06
Lnx1	ENSMUSG00000029228	778.744	0.80765	0.139297	5.79806	6.70884e-09	1.79797e-06
Atoh8	ENSMUSG00000037621	7161.43	0.777936	0.134125	5.80006	6.62907e-09	1.79797e-06
H2-T10	ENSMUSG00000079491	357.618	1.31003	0.226353	5.78757	7.14125e-09	1.87633e-06
Smt3h2-ps	ENSMUSG00000082617	21.2471	7.26745	1.26372	5.75083	8.88065e-09	2.28847e-06
Cdsn	ENSMUSG00000039518	53.0099	-2.15565	0.377014	-5.7177	1.07975e-08	2.72993e-06
Cd40	ENSMUSG00000017652	53.0192	-2.28926	0.401004	-5.70881	1.13766e-08	2.82308e-06
Pdlim7	ENSMUSG00000021493	3129.88	-0.669159	0.117611	-5.68959	1.27346e-08	3.10262e-06
Pcx	ENSMUSG00000024892	712.657	-0.800225	0.140979	-5.67619	1.37728e-08	3.29564e-06
Sulf2	ENSMUSG00000006800	290.96	-1.23069	0.21734	-5.66251	1.49175e-08	3.50692e-06
Jak3	ENSMUSG00000031805	754.532	-0.88078	0.156248	-5.63708	1.72957e-08	3.99591e-06
Serpina1c	ENSMUSG00000079015	9263.09	1.24158	0.224439	5.53193	3.16728e-08	7.19348e-06
Gm14292	ENSMUSG00000061897	25.821	3.35287	0.617465	5.43006	5.63354e-08	1.25816e-05
Akna	ENSMUSG00000039158	198.349	-1.27439	0.235246	-5.41726	6.05191e-08	1.32944e-05
Hsd17b11	ENSMUSG00000029311	310.971	1.72557	0.32378	5.32945	9.85085e-08	2.12905e-05
Rbp4	ENSMUSG00000024990	9969.78	1.09854	0.208093	5.2791	1.29819e-07	2.76123e-05
Steap4	ENSMUSG00000012428	1028.05	-1.43604	0.273322	-5.25404	1.48798e-07	3.11545e-05
Krtap17-1	ENSMUSG00000078252	156.6	1.26723	0.241573	5.24575	1.55647e-07	3.18513e-05
Gm7030	ENSMUSG00000092243	159.72	8.92618	1.70207	5.2443	1.5688e-07	3.18513e-05
Ahr	ENSMUSG00000019256	2348.53	-0.884695	0.170863	-5.17779	2.24527e-07	4.42451e-05
Smpd3	ENSMUSG00000031906	3326.54	-0.531838	0.102675	-5.1798	2.22122e-07	4.42451e-05
Hcfc1r1	ENSMUSG00000023904	3331.63	0.678408	0.131427	5.16186	2.44503e-07	4.74832e-05
Cdr2	ENSMUSG00000030878	143.704	-1.46642	0.284572	-5.15309	2.56224e-07	4.90485e-05
Ivl	ENSMUSG00000049128	158.214	-1.64065	0.322152	-5.0928	3.52822e-07	6.65888e-05
Nnmt	ENSMUSG00000032271	113.769	-2.8862	0.568385	-5.0779	3.81638e-07	7.10271e-05
Ddr1	ENSMUSG00000003534	16941.2	-0.525334	0.103533	-5.07407	3.89405e-07	7.14798e-05
Atp10a	ENSMUSG00000025324	2921.64	-0.603197	0.119252	-5.05816	4.23317e-07	7.66547e-05
Adgrv1	ENSMUSG00000069170	269.632	-0.966758	0.191848	-5.03918	4.67524e-07	8.35309e-05
Bambi	ENSMUSG00000024232	4326.32	0.540769	0.107385	5.0358	4.7586e-07	8.39016e-05
Igfals	ENSMUSG00000046070	603.049	-2.50925	0.501968	-4.99883	5.7678e-07	0.000100375
Madcam1	ENSMUSG00000020310	232.371	-1.7242	0.346139	-4.98124	6.31797e-07	0.000107166
Ush1c	ENSMUSG00000030838	354.12	0.819699	0.164517	4.98245	6.27843e-07	0.000107166
Lrg1	ENSMUSG00000037095	1607.29	-1.01665	0.204596	-4.96907	6.72735e-07	0.000112683
Ermard	ENSMUSG00000036552	603.241	0.706719	0.14281	4.94868	7.47189e-07	0.000123609
Nexn	ENSMUSG00000039103	90.4524	-1.78212	0.360472	-4.94385	7.65951e-07	0.000125168
Cnn2	ENSMUSG00000004665	1717.39	-0.9075	0.184028	-4.9313	8.16824e-07	0.000131873
Peg3	ENSMUSG00000002265	1384.39	-0.654141	0.133059	-4.91619	8.82454e-07	0.000140772
Inmt	ENSMUSG00000003477	271.653	1.02988	0.21002	4.90371	9.40422e-07	0.000147627
Meiob	ENSMUSG00000024155	32.5544	-2.4269	0.495059	-4.90225	9.47458e-07	0.000147627
Kif26a	ENSMUSG00000021294	116.612	-1.69496	0.348158	-4.86838	1.12519e-06	0.000173304
Arhgef40	ENSMUSG00000004562	1439.04	-0.566013	0.116508	-4.85816	1.18482e-06	0.000178389
Sfrp5	ENSMUSG00000018822	137.355	1.13912	0.234444	4.85882	1.1809e-06	0.000178389
Amph	ENSMUSG00000021314	23.1118	-4.61468	0.952202	-4.84632	1.25771e-06	0.000187259
Itgav	ENSMUSG00000027087	5116.21	-0.657519	0.135741	-4.84392	1.27301e-06	0.000187454
1700010I14Rik	ENSMUSG00000023873	76.7916	-1.59253	0.329367	-4.83511	1.33069e-06	0.000193818
Timp1	ENSMUSG00000001131	159.724	-1.10591	0.229848	-4.81147	1.49824e-06	0.000215876
Akap12	ENSMUSG00000038587	171.598	-1.96986	0.410103	-4.80334	1.56041e-06	0.000222441
Wnt7b	ENSMUSG00000022382	2442.13	-0.893649	0.186981	-4.77935	1.75861e-06	0.000248056
Slc12a2	ENSMUSG00000024597	3927.79	-0.519739	0.110506	-4.70325	2.56053e-06	0.000357407
C3	ENSMUSG00000024164	156269	-0.591954	0.12721	-4.65336	3.26567e-06	0.000451134
Pik3ip1	ENSMUSG00000034614	2714.1	0.625377	0.13478	4.63997	3.48454e-06	0.000476458
Ccl7	ENSMUSG00000035373	131.366	-1.8647	0.403638	-4.61973	3.84233e-06	0.000520073
Col18a1	ENSMUSG00000001435	13943.6	-0.591482	0.1283	-4.61015	4.02384e-06	0.00052349
Neurl1a	ENSMUSG00000006435	1284.16	-0.792193	0.171775	-4.61181	3.99174e-06	0.00052349
Col4a2	ENSMUSG00000031503	3588.6	-0.827254	0.179226	-4.61571	3.91759e-06	0.00052349
Dclk3	ENSMUSG00000032500	367.749	1.43248	0.310477	4.6138	3.95367e-06	0.00052349
Spsb3	ENSMUSG00000024160	223.681	-0.938875	0.203779	-4.60732	4.07883e-06	0.000525542
Gpx3	ENSMUSG00000018339	506	-1.18597	0.25808	-4.59537	4.31991e-06	0.000546102
Guca1b	ENSMUSG00000023979	42.8918	-3.80832	0.828623	-4.59596	4.30763e-06	0.000546102
Blvrb	ENSMUSG00000040466	883.338	0.916091	0.199522	4.59142	4.40238e-06	0.000551327
Foxe1	ENSMUSG00000070990	44.1347	-3.74894	0.818074	-4.58263	4.59155e-06	0.000569692
Aqp5	ENSMUSG00000044217	294.794	1.11443	0.243988	4.56756	4.9343e-06	0.000606602
Tmem200b	ENSMUSG00000070720	220.279	-1.01298	0.222586	-4.55093	5.34087e-06	0.000650615
Loxl1	ENSMUSG00000032334	107.827	-2.11854	0.467233	-4.53423	5.7814e-06	0.000697935
Jag2	ENSMUSG00000002799	393.026	-1.11813	0.249284	-4.48538	7.27858e-06	0.00087083
Hmga1-rs1	ENSMUSG00000078249	147.833	4.38526	0.979718	4.47605	7.60378e-06	0.000901687
Exo1	ENSMUSG00000039748	188.513	-0.992943	0.222015	-4.47242	7.73386e-06	0.000909067
Hagh	ENSMUSG00000024158	3306.19	0.596513	0.133447	4.47005	7.82012e-06	0.000911213
Zeb2	ENSMUSG00000026872	68.9857	-2.97838	0.667186	-4.46409	8.04102e-06	0.000928876
Hao2	ENSMUSG00000027870	102.692	1.30199	0.292526	4.45087	8.55224e-06	0.000963025
Pmepa1	ENSMUSG00000038400	1185.87	-0.699561	0.157163	-4.45117	8.54056e-06	0.000963025
Syt12	ENSMUSG00000049303	473.997	-0.937219	0.21047	-4.45297	8.46892e-06	0.000963025
Map1b	ENSMUSG00000052727	333.926	-1.15747	0.260271	-4.44716	8.70147e-06	0.000971664
Apoh	ENSMUSG00000000049	977.695	0.855526	0.192501	4.44426	8.81956e-06	0.000976055
Ripply1	ENSMUSG00000072945	97.8812	-1.61618	0.363789	-4.44263	8.88647e-06	0.000976055
Kpna2	ENSMUSG00000018362	1748.09	-0.537467	0.121695	-4.41649	1.00316e-05	0.00107548
Thbs1	ENSMUSG00000040152	21883.8	-0.621509	0.140725	-4.41647	1.00324e-05	0.00107548
Ces1d	ENSMUSG00000056973	17331.9	0.804855	0.182161	4.41837	9.94465e-06	0.00107548
Ppm1j	ENSMUSG00000002228	66.8055	-1.51593	0.344833	-4.39613	1.10196e-05	0.00117193
Myo7a	ENSMUSG00000030761	1778.59	-0.563002	0.128545	-4.3798	1.1879e-05	0.00125338
Tagap1	ENSMUSG00000052031	1189.11	-0.800228	0.182844	-4.37656	1.20567e-05	0.00126219
Cyp4a31	ENSMUSG00000028712	205.114	1.34108	0.306676	4.37295	1.22581e-05	0.00127332
Mab21l3	ENSMUSG00000044313	252.152	-1.30826	0.300817	-4.34904	1.36733e-05	0.00140941
Uts2b	ENSMUSG00000056423	134.388	-1.39763	0.322154	-4.33841	1.43518e-05	0.00146804
Cml1	ENSMUSG00000057103	392.301	0.878408	0.202796	4.33148	1.48111e-05	0.00150355
Igfbp3	ENSMUSG00000020427	564.747	-2.2468	0.520086	-4.32005	1.55997e-05	0.0015717
Fhl2	ENSMUSG00000008136	199.396	-1.24758	0.289304	-4.31235	1.61527e-05	0.00158842
Nav1	ENSMUSG00000009418	103.164	-1.26795	0.294108	-4.31116	1.62398e-05	0.00158842
Sh3tc1	ENSMUSG00000036553	97.699	-2.09452	0.485578	-4.31345	1.60727e-05	0.00158842
Sh3pxd2b	ENSMUSG00000040711	582.113	-0.599247	0.138907	-4.31401	1.60323e-05	0.00158842
Flna	ENSMUSG00000031328	18540.9	-0.572748	0.132904	-4.30948	1.6364e-05	0.00158897
Timp3	ENSMUSG00000020044	2940.62	-0.81687	0.19048	-4.28848	1.79898e-05	0.00173427
Lif	ENSMUSG00000034394	1042.68	-1.03008	0.241386	-4.26737	1.97789e-05	0.00189312
D630003M21Rik	ENSMUSG00000037813	714.846	-0.603442	0.14158	-4.26221	2.02416e-05	0.00190628
Gjb3	ENSMUSG00000042367	238.994	-0.959581	0.225196	-4.26109	2.03432e-05	0.00190628
St6galnac4	ENSMUSG00000079442	222.065	-0.863583	0.20257	-4.26314	2.01577e-05	0.00190628
Ace2	ENSMUSG00000015405	168.639	1.50179	0.352628	4.25884	2.05491e-05	0.00191221
A930005H10Rik	ENSMUSG00000054426	257.67	0.786898	0.185231	4.2482	2.15496e-05	0.00199148
Cdh2	ENSMUSG00000024304	1456.05	-0.925245	0.21829	-4.23861	2.24903e-05	0.00206418
Vcam1	ENSMUSG00000027962	21385.7	-0.860328	0.203964	-4.21803	2.46447e-05	0.00224652
Spsb1	ENSMUSG00000039911	415.119	-0.882641	0.209383	-4.21543	2.49305e-05	0.00225722
Synpo	ENSMUSG00000043079	4048.2	-0.675164	0.16065	-4.20271	2.63735e-05	0.00237185
Ighm	ENSMUSG00000076617	66.9559	1.60162	0.382168	4.19089	2.77865e-05	0.00248226
Msc	ENSMUSG00000025930	43.6341	-3.53277	0.843746	-4.18701	2.82649e-05	0.00250827
Lamb3	ENSMUSG00000026639	3757.39	-0.50284	0.121019	-4.15506	3.25208e-05	0.00286696
Cerk	ENSMUSG00000035891	1006.12	-0.739881	0.178347	-4.14854	3.34602e-05	0.0029305
Mcam	ENSMUSG00000032135	629.087	-1.09877	0.265319	-4.14132	3.4531e-05	0.00300464
Cyp4f15	ENSMUSG00000073424	810.456	0.581513	0.140744	4.13169	3.60099e-05	0.00311311
Rnaset2b	ENSMUSG00000094724	383.225	-2.89006	0.701492	-4.11987	3.79081e-05	0.00325621
Slfn9	ENSMUSG00000069793	858.648	-0.647662	0.157527	-4.11144	3.93203e-05	0.003356
G0s2	ENSMUSG00000009633	654.305	0.580234	0.141322	4.10575	4.03007e-05	0.0034179
Gm15446	ENSMUSG00000090015	85.327	-4.24145	1.03408	-4.10167	4.10184e-05	0.0034569
Neu2	ENSMUSG00000079434	647.052	0.629069	0.154703	4.06631	4.77628e-05	0.00400014
Sult1a1	ENSMUSG00000030711	3004.04	0.934641	0.229959	4.06437	4.81615e-05	0.00400847
Dusp1	ENSMUSG00000024190	50295.6	0.367815	0.0905649	4.06134	4.87919e-05	0.00403588
Rnf167	ENSMUSG00000040746	2517.15	0.479895	0.118347	4.05499	5.01368e-05	0.00412168
Clic4	ENSMUSG00000037242	14105.7	-0.664067	0.164194	-4.0444	5.24578e-05	0.00428618
Ctsf	ENSMUSG00000083282	2106.68	0.536091	0.132854	4.03519	5.45588e-05	0.00443083
Scube3	ENSMUSG00000038677	1867.9	-0.573091	0.142108	-4.0328	5.51174e-05	0.00444923
Eci1	ENSMUSG00000024132	3879.76	0.448303	0.111511	4.02025	5.81367e-05	0.00466486
Rpp21	ENSMUSG00000024446	1433.43	0.525435	0.131178	4.00552	6.1882e-05	0.00493583
Thnsl2	ENSMUSG00000054474	918.403	0.610148	0.152391	4.00384	6.23232e-05	0.0049416
Hs6st1	ENSMUSG00000045216	4011.94	-0.596321	0.149465	-3.98971	6.61551e-05	0.00521458
Aadac	ENSMUSG00000027761	6742.76	0.690531	0.173172	3.98755	6.67589e-05	0.0052314
Flt4	ENSMUSG00000020357	350.081	-1.08075	0.271869	-3.97525	7.03041e-05	0.00547718
Ppargc1a	ENSMUSG00000029167	803.917	0.596198	0.150095	3.97215	7.12272e-05	0.00551702
Tmem242	ENSMUSG00000004945	1464.16	0.896855	0.226569	3.95841	7.54498e-05	0.00578263
Nupr1	ENSMUSG00000030717	199.177	-1.18252	0.29882	-3.95729	7.58038e-05	0.00578263
Txnip	ENSMUSG00000038393	25268.3	0.636532	0.160869	3.95683	7.59509e-05	0.00578263
Serpine2	ENSMUSG00000026249	1250.47	-1.07756	0.272568	-3.95335	7.70656e-05	0.00583434
Sybu	ENSMUSG00000022340	229.956	0.792217	0.200779	3.94572	7.9562e-05	0.0059895
Adgrb2	ENSMUSG00000028782	52.8811	-2.34268	0.59476	-3.93887	8.18668e-05	0.00612858
Tpm2	ENSMUSG00000028464	67.2355	-1.33087	0.33851	-3.93155	8.43991e-05	0.00628304
Rrm2	ENSMUSG00000020649	734.824	-0.568743	0.144767	-3.92867	8.54186e-05	0.00632381
Hn1l	ENSMUSG00000024165	6362.19	-0.443039	0.11297	-3.92172	8.79193e-05	0.00643781
D630045J12Rik	ENSMUSG00000063455	1262.66	0.658504	0.167861	3.92291	8.74872e-05	0.00643781
Rgs16	ENSMUSG00000026475	499.479	-0.767315	0.195727	-3.92034	8.84253e-05	0.00643967
Palld	ENSMUSG00000058056	5851.57	-0.608285	0.155274	-3.91749	8.94757e-05	0.00648094
Kit	ENSMUSG00000005672	97.0067	-1.48801	0.380383	-3.91186	9.15865e-05	0.00659817
Map3k14	ENSMUSG00000020941	1432.01	-0.505047	0.12925	-3.90753	9.32426e-05	0.00668155
Traf1	ENSMUSG00000026875	240.62	-0.909562	0.233291	-3.89883	9.66584e-05	0.00685303
Sesn1	ENSMUSG00000038332	938.969	0.505988	0.129741	3.89999	9.61983e-05	0.00685303
Rps27	ENSMUSG00000090733	4900.31	0.686324	0.17616	3.89602	9.77883e-05	0.00689665
Nrep	ENSMUSG00000042834	1778.9	0.683288	0.175505	3.89326	9.89054e-05	0.00693892
Cyp2d10	ENSMUSG00000094806	938.524	0.972972	0.25015	3.88955	0.000100429	0.0070091
Rnf5	ENSMUSG00000015478	2317.58	0.512751	0.13216	3.87978	0.000104551	0.00723387
Tnfrsf1b	ENSMUSG00000028599	884.707	-0.883269	0.227684	-3.87937	0.000104729	0.00723387
Rps18	ENSMUSG00000008668	10190.3	0.568048	0.146524	3.87683	0.000105825	0.00727206
Flnb	ENSMUSG00000025278	4560.53	-0.46117	0.119074	-3.87298	0.000107514	0.00735045
Slc16a6	ENSMUSG00000041920	267.609	-0.984408	0.254893	-3.86204	0.000112445	0.00764856
Basp1	ENSMUSG00000045763	5028.22	-0.762518	0.19787	-3.85363	0.00011638	0.00784769
Rsph3a	ENSMUSG00000073471	373.984	-0.606778	0.15747	-3.85328	0.000116544	0.00784769
Gm10419	ENSMUSG00000072769	19.8013	-3.42455	0.889971	-3.84793	0.00011912	0.00798101
Tgfb1	ENSMUSG00000002603	358.958	-0.83957	0.218538	-3.84177	0.000122152	0.00814349
Rgs4	ENSMUSG00000038530	26.884	-3.26096	0.849738	-3.83761	0.000124238	0.00824153
Sdf2l1	ENSMUSG00000022769	1349.87	-0.768982	0.200471	-3.83587	0.00012512	0.00825915
Fxyd5	ENSMUSG00000009687	128.796	-1.09471	0.285728	-3.83129	0.000127472	0.00835386
Slc10a2	ENSMUSG00000023073	212.397	-1.25484	0.327646	-3.82986	0.000128216	0.00835386
Scn7a	ENSMUSG00000034810	135.303	-2.00491	0.523712	-3.82827	0.000129049	0.00835386
C1s1	ENSMUSG00000038521	102.883	-2.20719	0.576402	-3.82926	0.000128529	0.00835386
Fosb	ENSMUSG00000003545	17259.3	0.434577	0.113703	3.82205	0.000132349	0.00844883
Tmem86a	ENSMUSG00000010307	2032.7	0.627907	0.16429	3.82194	0.000132407	0.00844883
Cxcl3	ENSMUSG00000029379	85.8206	-1.60747	0.420444	-3.82326	0.000131698	0.00844883
Aplp1	ENSMUSG00000006651	1583.85	-0.666616	0.174551	-3.81903	0.000133975	0.00846825
Cacna2d1	ENSMUSG00000040118	194.283	-0.875467	0.22919	-3.81984	0.00013354	0.00846825
C4bp	ENSMUSG00000026405	1316.25	-0.626554	0.164271	-3.81414	0.000136657	0.00859719
St3gal2	ENSMUSG00000031749	3003.14	-0.466858	0.122704	-3.80474	0.000141953	0.00888866
Pdgfb	ENSMUSG00000000489	3009.9	-0.55474	0.145943	-3.80108	0.000144066	0.00897902
Cyp2d22	ENSMUSG00000061740	6412.43	0.679798	0.178931	3.79922	0.00014515	0.00900465
Slc7a5	ENSMUSG00000040010	314.644	-1.10684	0.291631	-3.79534	0.00014744	0.00910459
Pxdn	ENSMUSG00000020674	1735.12	-0.819165	0.216012	-3.79222	0.000149307	0.00913568
Sctr	ENSMUSG00000026387	571.767	-0.763988	0.201455	-3.79234	0.000149234	0.00913568
1700017B05Rik	ENSMUSG00000032300	2328.89	-0.45029	0.118787	-3.79073	0.000150206	0.00914891
Slc1a2	ENSMUSG00000005089	51.7506	-1.79784	0.474762	-3.78681	0.000152594	0.00925228
Abcc2	ENSMUSG00000025194	176.572	-0.867966	0.229412	-3.78344	0.000154673	0.00928965
Plekhb1	ENSMUSG00000030701	3972.24	0.598675	0.158277	3.78245	0.00015529	0.00928965
Ceacam20	ENSMUSG00000070777	142.469	-1.87212	0.494742	-3.78402	0.000154313	0.00928965
Fgfr1	ENSMUSG00000031565	4836.52	-0.401209	0.106198	-3.77793	0.000158136	0.00941786
Ihh	ENSMUSG00000006538	251.051	0.831076	0.220117	3.77561	0.000159615	0.0094639
Rpl41	ENSMUSG00000093674	9012.39	0.502321	0.133422	3.76492	0.000166604	0.00983477
Pbld2	ENSMUSG00000020072	512.17	0.546887	0.145455	3.75984	0.000170021	0.00986292
BC029214	ENSMUSG00000047617	1105.97	0.608669	0.161822	3.76134	0.000169003	0.00986292
A4galt	ENSMUSG00000047878	268.834	-0.789239	0.209926	-3.7596	0.000170188	0.00986292
Sertad3	ENSMUSG00000055200	864.58	0.539898	0.143637	3.75876	0.000170761	0.00986292
Gm14226	ENSMUSG00000084897	29.9715	-2.1363	0.567862	-3.76201	0.000168554	0.00986292
Lrrc3	ENSMUSG00000051652	817.325	0.510158	0.135784	3.75712	0.00017188	0.00988497
Igf2r	ENSMUSG00000023830	1481.43	-0.566501	0.151067	-3.75	0.000176832	0.0101263
Pkmyt1	ENSMUSG00000023908	1138.13	-0.580228	0.154828	-3.74755	0.000178569	0.0101822
Anxa13	ENSMUSG00000055114	3758.66	0.524871	0.140365	3.73932	0.000184519	0.0104769
Rin2	ENSMUSG00000001768	1091.85	-0.51049	0.136764	-3.73264	0.000189484	0.0106238
Itga2	ENSMUSG00000015533	800.42	-0.652881	0.174909	-3.73269	0.000189444	0.0106238
Ltbp3	ENSMUSG00000024940	5548.32	-0.467306	0.125134	-3.73444	0.000188134	0.0106238
2024-09-11	ENSMUSG00000058013	2159	-0.490098	0.131505	-3.72685	0.000193885	0.0108253
Cd276	ENSMUSG00000035914	3287.1	-0.400694	0.107709	-3.72016	0.000199093	0.0110699
Gpc1	ENSMUSG00000034220	494.158	-0.687115	0.184941	-3.71531	0.000202954	0.0112379
Fasn	ENSMUSG00000025153	3106.46	-0.508778	0.137121	-3.71044	0.000206898	0.0114092
Guca2b	ENSMUSG00000032978	80.1063	-1.5434	0.41799	-3.69243	0.000222125	0.0121986
Itih2	ENSMUSG00000037254	29582.1	0.431991	0.117134	3.68802	0.000226006	0.0122611
Zcchc2	ENSMUSG00000038866	926.14	-0.641656	0.173896	-3.68988	0.000224357	0.0122611
Gm8909	ENSMUSG00000073402	29.6627	2.94913	0.799529	3.68859	0.000225501	0.0122611
Cebpb	ENSMUSG00000056501	5065.6	-0.696649	0.188969	-3.68658	0.000227285	0.0122807
Slc15a2	ENSMUSG00000022899	1394.45	0.896631	0.243725	3.67886	0.000234279	0.0126078
Piezo1	ENSMUSG00000014444	743.749	-0.740396	0.201444	-3.67544	0.00023744	0.0127268
Samd9l	ENSMUSG00000047735	2587.54	-0.496471	0.135121	-3.67426	0.000238539	0.0127348
Plcg2	ENSMUSG00000034330	715.628	-0.486724	0.132787	-3.66545	0.000246907	0.0131292
Rcn3	ENSMUSG00000019539	185.156	-1.62521	0.443893	-3.66128	0.000250962	0.0132026
Cbs	ENSMUSG00000024039	3786.25	0.468565	0.127926	3.66279	0.000249484	0.0132026
1010001N08Rik	ENSMUSG00000097222	217.927	0.894277	0.244272	3.66099	0.000251243	0.0132026
Dclre1a	ENSMUSG00000025077	1438.14	0.542301	0.148205	3.65912	0.000253081	0.0132472
Ttc36	ENSMUSG00000039438	1022.96	0.707959	0.193768	3.65364	0.000258549	0.0134808
Tcf7	ENSMUSG00000000782	356.238	-0.842722	0.23122	-3.64467	0.000267735	0.0138578
Ncapg2	ENSMUSG00000042029	301.061	-0.745262	0.204486	-3.64456	0.000267849	0.0138578
Osmr	ENSMUSG00000022146	1008.8	-0.668767	0.183864	-3.6373	0.000275508	0.0141427
Ets1	ENSMUSG00000032035	2072.92	-0.585949	0.161136	-3.63636	0.000276522	0.0141427
Prox1os	ENSMUSG00000079045	192.954	0.801942	0.220417	3.63829	0.000274457	0.0141427
Plxnb2	ENSMUSG00000036606	16604	-0.510895	0.140666	-3.63197	0.000281261	0.0142761
Dot1l	ENSMUSG00000061589	971.235	-0.43158	0.118807	-3.6326	0.000280583	0.0142761
Slpi	ENSMUSG00000017002	133.517	-1.42012	0.391591	-3.62655	0.000287237	0.0144698
Mmp24	ENSMUSG00000027612	127.866	-1.5767	0.434659	-3.62744	0.000286247	0.0144698
Rps3a3	ENSMUSG00000059751	1047.46	5.48315	1.51301	3.62399	0.000290092	0.0145589
Hspg2	ENSMUSG00000028763	1773.2	-0.567061	0.157084	-3.60993	0.000306285	0.0153142
Net1	ENSMUSG00000021215	4363.4	-0.484881	0.134415	-3.60735	0.00030934	0.0154095
Nt5e	ENSMUSG00000032420	21.9089	-3.39287	0.942151	-3.6012	0.000316757	0.0157205
Ndufa6	ENSMUSG00000022450	5964.73	0.626389	0.174134	3.59717	0.000321694	0.0158482
Tekt4	ENSMUSG00000024175	54.6092	1.42113	0.394965	3.59811	0.000320533	0.0158482
Dcbld2	ENSMUSG00000035107	276.798	-0.778324	0.216569	-3.59388	0.00032579	0.0159912
Map7d1	ENSMUSG00000028849	4144	-0.502928	0.14027	-3.58543	0.000336526	0.0164579
Zyx	ENSMUSG00000029860	7554.09	-0.477201	0.133286	-3.58029	0.000343214	0.0167239
Itga5	ENSMUSG00000000555	5626.16	-0.504316	0.140982	-3.57717	0.000347332	0.0168502
AI317395	ENSMUSG00000038522	442.126	0.875641	0.244837	3.57643	0.000348321	0.0168502
Ccl2	ENSMUSG00000035385	3366.3	-1.69054	0.473238	-3.57228	0.000353886	0.0169377
Wdr45	ENSMUSG00000039382	1510.81	0.453653	0.127027	3.57132	0.000355186	0.0169377
Fmo2	ENSMUSG00000040170	5648	0.503792	0.141039	3.57202	0.000354245	0.0169377
Ier2	ENSMUSG00000053560	64582.6	0.435361	0.12187	3.57235	0.000353793	0.0169377
Ppp1r18	ENSMUSG00000034595	548.872	-0.90041	0.252543	-3.56538	0.000363335	0.0172648
Slc9b2	ENSMUSG00000037994	392.309	0.685799	0.19251	3.5624	0.00036748	0.0174001
D8Ertd82e	ENSMUSG00000050271	686.521	-0.592058	0.166287	-3.56045	0.000370217	0.0174067
Kxd1	ENSMUSG00000055553	1631.36	0.523847	0.147104	3.56108	0.000369337	0.0174067
Fau	ENSMUSG00000038274	3883.03	0.402701	0.113182	3.55798	0.000373716	0.0174487
Dock10	ENSMUSG00000038608	62.0978	-2.20067	0.618504	-3.55805	0.00037362	0.0174487
Cdh6	ENSMUSG00000039385	3370.35	-0.601269	0.169266	-3.55221	0.000382006	0.0177739
Iqgap1	ENSMUSG00000030536	9537.5	-0.352779	0.0994482	-3.54736	0.000389107	0.0180155
2010320M18Rik	ENSMUSG00000100691	468.058	0.547829	0.154456	3.54684	0.000389888	0.0180155
Colgalt1	ENSMUSG00000034807	4806.22	-0.350751	0.0989976	-3.54302	0.000395571	0.0180294
Igfbp7	ENSMUSG00000036256	44656	-0.393673	0.111105	-3.54326	0.000395208	0.0180294
Mtmr11	ENSMUSG00000045934	600.823	-0.570028	0.160785	-3.54528	0.0003922	0.0180294
Ffar4	ENSMUSG00000054200	274.594	1.1843	0.334119	3.54454	0.000393305	0.0180294
Tmeff2	ENSMUSG00000026109	114.271	-1.64461	0.464624	-3.53965	0.000400653	0.0181827
Zfp30	ENSMUSG00000047473	243.22	0.655845	0.185319	3.539	0.000401647	0.0181827
Smim6	ENSMUSG00000075420	969.291	0.775865	0.219686	3.5317	0.000412897	0.018629
Cd74	ENSMUSG00000024610	13749.7	-0.613977	0.174027	-3.52805	0.000418631	0.0188244
Akr1d1	ENSMUSG00000038641	64.9304	1.31023	0.37215	3.5207	0.000430412	0.0192894
Id3	ENSMUSG00000007872	12018.5	0.542714	0.154207	3.5194	0.000432528	0.0193196
Ephx1	ENSMUSG00000038776	6542.33	0.343777	0.0977122	3.51826	0.000434389	0.0193382
Iqgap2	ENSMUSG00000021676	908.437	-0.656518	0.186692	-3.51658	0.000437142	0.0193964
Ndufa7	ENSMUSG00000041881	3348.44	0.462522	0.131676	3.51258	0.000443785	0.0196261
Slc41a2	ENSMUSG00000034591	152.541	-1.30357	0.371246	-3.51134	0.000445847	0.0196525
Oas2	ENSMUSG00000032690	221.411	-1.31808	0.375489	-3.51031	0.000447584	0.0196644
Mapk11	ENSMUSG00000053137	691.873	-0.732448	0.209033	-3.50398	0.000458359	0.0200719
Zfp185	ENSMUSG00000031351	782.431	-0.491427	0.140365	-3.50105	0.000463421	0.0201953
Rpl34-ps1	ENSMUSG00000068396	33.5179	1.94475	0.555682	3.49975	0.000465697	0.0201953
RP23-110C17.2	ENSMUSG00000105987	1857.02	-0.531148	0.151756	-3.50001	0.000465243	0.0201953
Wisp2	ENSMUSG00000027656	373.424	-0.909518	0.25995	-3.49882	0.000467329	0.0202007
Pmaip1	ENSMUSG00000024521	335.474	-1.08151	0.309324	-3.49638	0.000471619	0.0203206
Arid5a	ENSMUSG00000037447	1895.22	-0.788302	0.225991	-3.4882	0.000486285	0.0208186
Mettl20	ENSMUSG00000039958	551.131	0.716751	0.205437	3.48891	0.000484989	0.0208186
3110079O15Rik	ENSMUSG00000026258	41.3988	1.78412	0.511882	3.48541	0.000491381	0.0209698
Fbxo31	ENSMUSG00000052934	3560.32	0.418433	0.120271	3.47908	0.000503136	0.0213355
Cttnbp2nl	ENSMUSG00000062127	2481.83	-0.539817	0.155142	-3.47951	0.000502339	0.0213355
Rpl36	ENSMUSG00000057863	4476.24	0.473171	0.136091	3.47687	0.00050731	0.0213772
Tmem42	ENSMUSG00000066233	676.513	0.625524	0.179883	3.4774	0.000506306	0.0213772
Npw	ENSMUSG00000071230	22.4716	2.05411	0.591361	3.47352	0.000513673	0.0215775
Rnd1	ENSMUSG00000054855	2903.16	-0.72661	0.209351	-3.47078	0.000518953	0.0217312
Plaur	ENSMUSG00000046223	5454.77	-0.695304	0.200786	-3.46291	0.000534359	0.0223066
Stab1	ENSMUSG00000042286	28.674	-2.05257	0.593388	-3.45906	0.000542055	0.0225576
Amy1	ENSMUSG00000074264	366.963	0.798901	0.231084	3.45719	0.000545841	0.0226448
Myo9b	ENSMUSG00000004677	1881.88	-0.431236	0.124784	-3.45587	0.000548515	0.0226855
Grb7	ENSMUSG00000019312	7316.78	0.373383	0.10812	3.45343	0.000553515	0.0228218
Atp2a2	ENSMUSG00000029467	11076.7	-0.43157	0.125062	-3.45086	0.000558813	0.0228649
Ltf	ENSMUSG00000032496	37.8055	-2.87905	0.83445	-3.45023	0.000560103	0.0228649
Slc39a4	ENSMUSG00000063354	14856.5	-0.352857	0.102289	-3.44962	0.000561384	0.0228649
Gm684	ENSMUSG00000079559	449.691	0.604423	0.175163	3.45064	0.000559265	0.0228649
Ptprs	ENSMUSG00000013236	6750.33	-0.535723	0.15539	-3.44761	0.000565578	0.0229659
Uqcc3	ENSMUSG00000071654	1189.97	0.493217	0.143188	3.44453	0.00057205	0.0231585
Neto2	ENSMUSG00000036902	82.0757	-1.01841	0.295774	-3.44322	0.000574823	0.0232007
Eif3j2	ENSMUSG00000043424	38.9751	-2.72062	0.790936	-3.43974	0.000582269	0.0234307
Ivd	ENSMUSG00000027332	2652.33	0.417185	0.121492	3.43386	0.000595048	0.0238732
Hyou1	ENSMUSG00000032115	1156.71	-0.469607	0.136895	-3.43043	0.000602629	0.0241051
1810043G02Rik	ENSMUSG00000020284	1709.51	0.438948	0.128058	3.42774	0.000608639	0.0242351
Gsdmd	ENSMUSG00000022575	355.955	-0.85952	0.250959	-3.42495	0.000614921	0.0242351
Mark1	ENSMUSG00000026620	111.023	-1.42564	0.416092	-3.42626	0.000611954	0.0242351
Snx25	ENSMUSG00000038291	181.393	-0.807238	0.235639	-3.42574	0.000613118	0.0242351
Rps12	ENSMUSG00000061983	2370.01	0.613618	0.17909	3.42632	0.000611823	0.0242351
Fgd6	ENSMUSG00000020021	989.042	-0.704827	0.205984	-3.42177	0.000622158	0.0243542
Nup210	ENSMUSG00000030091	1229.48	-0.432183	0.126324	-3.42123	0.000623395	0.0243542
Serpina10	ENSMUSG00000061947	5387.29	-0.754166	0.220417	-3.42154	0.00062268	0.0243542
Ces1g	ENSMUSG00000057074	131.051	1.00091	0.293035	3.41568	0.000636229	0.0247834
Ndufs8	ENSMUSG00000059734	5111.41	0.651471	0.190832	3.41386	0.000640505	0.0248776
Ankfy1	ENSMUSG00000020790	1959.39	-0.441069	0.129317	-3.41076	0.000647811	0.0250886
Pfdn5	ENSMUSG00000001289	3775.74	0.524637	0.153861	3.40982	0.000650053	0.0251029
Fosl2	ENSMUSG00000029135	1430.79	-0.461626	0.135715	-3.40144	0.000670315	0.025811
Gcn1l1	ENSMUSG00000041638	3692.13	-0.535276	0.157414	-3.40044	0.000672786	0.0258319
Tbx1	ENSMUSG00000009097	1488.06	-3.03357	0.892647	-3.3984	0.000677811	0.0259267
Csf2	ENSMUSG00000018916	33.7602	-1.977	0.581835	-3.39787	0.000679125	0.0259267
Tppp3	ENSMUSG00000014846	550.728	-0.972911	0.287426	-3.38491	0.000712011	0.0270481
Top2a	ENSMUSG00000020914	961.426	-0.513422	0.151689	-3.38471	0.000712535	0.0270481
Aldob	ENSMUSG00000028307	15998.1	0.71252	0.2106	3.38328	0.000716257	0.0271126
8430419L09Rik	ENSMUSG00000030207	6803.81	0.33841	0.100077	3.38151	0.00072088	0.0271342
Ramp1	ENSMUSG00000034353	2543.46	0.779705	0.23053	3.38222	0.000719022	0.0271342
Adamts7	ENSMUSG00000032363	417.912	-0.589777	0.174692	-3.3761	0.000735213	0.0275962
Glipr1	ENSMUSG00000056888	1114.66	0.553102	0.163935	3.3739	0.000741116	0.0277401
1110001J03Rik	ENSMUSG00000019689	688.759	0.448766	0.133097	3.37172	0.000747012	0.0278829
Adcy1	ENSMUSG00000020431	92.1696	-0.943793	0.2801	-3.36948	0.000753101	0.0280321
Slc25a34	ENSMUSG00000040740	59.8022	-1.55071	0.460694	-3.36604	0.000762545	0.028305
Acat1	ENSMUSG00000032047	3517.86	0.366687	0.109108	3.36079	0.0007772	0.0287693
Gna14	ENSMUSG00000024697	3136.13	0.389873	0.116074	3.35883	0.000782728	0.0288056
Arhgap27	ENSMUSG00000034255	1464.78	-0.502872	0.149746	-3.35816	0.00078463	0.0288056
Micall2	ENSMUSG00000036718	800.249	-0.513928	0.153004	-3.35892	0.000782468	0.0288056
Scn9a	ENSMUSG00000075316	45.5491	-2.60344	0.776082	-3.35459	0.000794823	0.0290359
Tstd1	ENSMUSG00000103711	8230.9	0.445159	0.132707	3.35445	0.000795237	0.0290359
Vstm4	ENSMUSG00000050666	67.2667	-1.41786	0.422834	-3.35323	0.000798742	0.0290846
Blnk	ENSMUSG00000061132	1769.42	0.644557	0.192355	3.35087	0.000805581	0.0292542
Flnc	ENSMUSG00000068699	137.491	-2.76674	0.826628	-3.34702	0.000816851	0.0295832
Ablim1	ENSMUSG00000025085	5559.18	0.381345	0.114151	3.34072	0.000835623	0.0301815
Acyp1	ENSMUSG00000008822	435.239	0.611317	0.183333	3.33446	0.00085465	0.030776
Mgst3	ENSMUSG00000026688	2089.03	0.450648	0.135225	3.33257	0.000860478	0.030776
Dixdc1	ENSMUSG00000032064	1764.09	0.466323	0.139971	3.33157	0.000863566	0.030776
Foxk2	ENSMUSG00000039275	1227.87	-0.401173	0.120398	-3.33206	0.000862066	0.030776
Gjb4	ENSMUSG00000046623	276.136	-0.964093	0.289197	-3.33368	0.000857043	0.030776
Scarf2	ENSMUSG00000012017	1650.89	-0.81813	0.246179	-3.32331	0.000889561	0.0315065
Ephb2	ENSMUSG00000028664	99.1717	-1.05046	0.316135	-3.32282	0.000891118	0.0315065
Zfp598	ENSMUSG00000041130	1725.07	-0.380017	0.114331	-3.32384	0.000887879	0.0315065
Sirt3	ENSMUSG00000025486	884.895	0.440345	0.132652	3.31955	0.000901613	0.0317937
Lgr6	ENSMUSG00000042793	189.737	-3.86917	1.16596	-3.31844	0.000905203	0.0318365
Pkdcc	ENSMUSG00000024247	1457.32	-0.525341	0.158458	-3.31534	0.000915325	0.0321083
Khk	ENSMUSG00000029162	993.453	0.552742	0.167027	3.30931	0.000935273	0.032468
Ubash3b	ENSMUSG00000032020	85.243	-1.35406	0.409132	-3.30958	0.000934344	0.032468
Rps28	ENSMUSG00000067288	1256.72	0.50055	0.15124	3.30964	0.00093416	0.032468
Gm10704	ENSMUSG00000074479	38.2752	-2.46378	0.744327	-3.31008	0.000932707	0.032468
Nudt7	ENSMUSG00000031767	614.576	0.474454	0.14341	3.30837	0.000938417	0.032493
Rps21	ENSMUSG00000039001	1355.07	0.597121	0.180628	3.3058	0.000947064	0.0327079
Bcar1	ENSMUSG00000031955	6523.63	-0.485648	0.14701	-3.30351	0.000954827	0.0328912
Rsph9	ENSMUSG00000023966	1654.17	0.404825	0.122579	3.30257	0.000958026	0.0329168
Card10	ENSMUSG00000033170	15683.4	-0.454336	0.137602	-3.30182	0.000960609	0.0329211
Sfn	ENSMUSG00000047281	4104.55	-0.659321	0.199888	-3.29845	0.000972185	0.0332329
Zfp945	ENSMUSG00000059142	360.078	-0.695016	0.210769	-3.29752	0.000975414	0.0332584
Vamp8	ENSMUSG00000050732	7627.84	0.373307	0.113252	3.29626	0.000979807	0.0333234
Bdh1	ENSMUSG00000046598	2433.82	0.394999	0.120185	3.28661	0.00101402	0.0343998
Vav2	ENSMUSG00000009621	1673.78	-0.475996	0.145001	-3.2827	0.00102818	0.0347919
Tns3	ENSMUSG00000020422	1774.33	-0.402687	0.122902	-3.27649	0.00105107	0.035477
Slc6a13	ENSMUSG00000030108	53.9559	-1.79439	0.547825	-3.27548	0.00105483	0.0355145
Galnt18	ENSMUSG00000038296	372.391	-0.895338	0.273565	-3.27286	0.00106466	0.0355772
Zc3h12a	ENSMUSG00000042677	1204.72	-0.65491	0.200067	-3.27345	0.00106243	0.0355772
Hexim1	ENSMUSG00000048878	451.34	0.599684	0.183205	3.27329	0.00106302	0.0355772
Pitpnm1	ENSMUSG00000024851	2326.38	-0.455459	0.139249	-3.27082	0.00107235	0.0357452
P3h3	ENSMUSG00000023191	311.529	-0.684418	0.209709	-3.26365	0.00109988	0.0364813
Pcsk6	ENSMUSG00000030513	39.3919	-1.53324	0.469736	-3.26405	0.00109832	0.0364813
Galnt3	ENSMUSG00000026994	1637.46	-0.484829	0.148644	-3.26168	0.00110753	0.0366443
Tprkb	ENSMUSG00000054226	1219.73	0.475764	0.145979	3.25913	0.00111756	0.0368849
Cfap43	ENSMUSG00000044948	1021.09	-0.547175	0.168018	-3.25664	0.0011274	0.0370273
Slc35c1	ENSMUSG00000049922	3212.46	-0.359238	0.110304	-3.25681	0.00112673	0.0370273
Agrn	ENSMUSG00000041936	14544.1	-0.519148	0.159588	-3.25306	0.00114169	0.0374052
Pprc1	ENSMUSG00000055491	1864.79	-0.67217	0.206732	-3.25141	0.00114835	0.0375313
Cox14	ENSMUSG00000023020	2907.68	0.409524	0.126036	3.24927	0.00115704	0.0376317
Slc27a2	ENSMUSG00000027359	19.1054	-2.86482	0.881669	-3.24932	0.00115683	0.0376317
Kazald1	ENSMUSG00000025213	852.484	0.568014	0.175031	3.24522	0.00117361	0.0380783
Gpr39	ENSMUSG00000026343	1434.47	-0.541975	0.167172	-3.24202	0.00118684	0.0384147
Myh9	ENSMUSG00000022443	10506.5	-0.463864	0.143155	-3.24029	0.00119407	0.038463
Mapk15	ENSMUSG00000063704	1596.89	0.383988	0.118489	3.24071	0.00119234	0.038463
Pold4	ENSMUSG00000024854	991.768	0.499755	0.154401	3.23674	0.00120905	0.0387591
6430573F11Rik	ENSMUSG00000039620	258.289	0.726809	0.22454	3.23688	0.00120843	0.0387591
Cdc6	ENSMUSG00000017499	436.316	-0.737878	0.228443	-3.23003	0.00123777	0.0392292
Anxa3	ENSMUSG00000029484	9338.44	-0.386929	0.119796	-3.2299	0.00123835	0.0392292
Sbno2	ENSMUSG00000035673	3477.46	-0.673805	0.208597	-3.23017	0.00123717	0.0392292
Mlec	ENSMUSG00000048578	6786.35	-0.371739	0.115005	-3.23236	0.00122774	0.0392292
Lifr	ENSMUSG00000054263	1725.18	0.350155	0.108366	3.23123	0.00123258	0.0392292
Pnck	ENSMUSG00000002012	550.614	0.574302	0.177894	3.22834	0.00124512	0.0392579
Serinc5	ENSMUSG00000021703	2276.93	-0.466831	0.144585	-3.22877	0.00124324	0.0392579
Esyt2	ENSMUSG00000021171	2237.61	-0.534007	0.165525	-3.22615	0.00125469	0.0394669
Ttpal	ENSMUSG00000017679	745.905	-0.4285	0.132896	-3.22432	0.0012627	0.0395332
Il15	ENSMUSG00000031712	446.278	0.558435	0.173189	3.22443	0.00126224	0.0395332
Mcee	ENSMUSG00000033429	1315.52	0.519262	0.161402	3.21719	0.00129451	0.0404347
9430020K01Rik	ENSMUSG00000033960	263.231	-0.669223	0.208251	-3.21354	0.00131111	0.0407632
Myeov2	ENSMUSG00000073616	1540.41	0.553773	0.172318	3.21367	0.00131052	0.0407632
Apoc1	ENSMUSG00000040564	8693.48	0.583284	0.18164	3.2112	0.00132181	0.0408117
BC025446	ENSMUSG00000047728	71.4587	-1.05282	0.327798	-3.21179	0.00131912	0.0408117
Zfp524	ENSMUSG00000051184	586.815	0.472398	0.147088	3.21167	0.00131968	0.0408117
Rpl37a	ENSMUSG00000046330	5076.36	0.485147	0.151187	3.20893	0.00133231	0.0410412
Nos2	ENSMUSG00000020826	125.82	-1.17996	0.368122	-3.20535	0.00134899	0.0412705
Gng11	ENSMUSG00000032766	748.479	0.429213	0.133858	3.20649	0.00134364	0.0412705
Uqcr10	ENSMUSG00000059534	3573.52	0.478084	0.149128	3.20585	0.00134663	0.0412705
Cldn8	ENSMUSG00000050520	1888.07	0.534084	0.166684	3.20417	0.0013545	0.0413447
Fam167a	ENSMUSG00000035095	165.513	-0.984734	0.307593	-3.20142	0.00136753	0.0416307
Cxcl2	ENSMUSG00000058427	824.974	-0.916	0.286171	-3.20088	0.00137009	0.0416307
Fam73a	ENSMUSG00000054942	960.305	-0.434302	0.13577	-3.19881	0.00137995	0.0418357
Syt15	ENSMUSG00000041479	161.902	-0.975891	0.305143	-3.19814	0.00138318	0.0418388
Slc38a3	ENSMUSG00000010064	627.429	-0.905048	0.283255	-3.19517	0.00139747	0.0418929
Sdc3	ENSMUSG00000025743	1282.75	-0.519129	0.16247	-3.19524	0.00139714	0.0418929
Lamc1	ENSMUSG00000026478	2154.34	-0.43448	0.135928	-3.19641	0.00139152	0.0418929
Mpc2	ENSMUSG00000026568	4799.42	0.569696	0.178271	3.19566	0.00139509	0.0418929
Svil	ENSMUSG00000024236	1795.39	-0.38884	0.121737	-3.19411	0.00140263	0.0419537
Frmd4a	ENSMUSG00000026657	1898.58	-0.705538	0.220977	-3.19281	0.00140897	0.0420401
Zc3h12d	ENSMUSG00000039981	25.2782	-2.15142	0.673955	-3.19223	0.00141179	0.0420401
Uqcr11	ENSMUSG00000020163	3438.64	0.435591	0.136518	3.19073	0.00141915	0.0421654
Rps15a	ENSMUSG00000008683	2399.52	0.48469	0.151986	3.18904	0.00142748	0.0423191
Trim50	ENSMUSG00000053388	141.766	0.887788	0.278545	3.18723	0.0014364	0.0424896
Ints1	ENSMUSG00000029547	1598.58	-0.497421	0.156294	-3.1826	0.00145959	0.0430805
Capn6	ENSMUSG00000067276	1728.38	0.806688	0.253584	3.18114	0.00146695	0.0432026
Lrrc8b	ENSMUSG00000070639	749.798	-0.440444	0.1386	-3.17781	0.00148392	0.0436063
Timmdc1	ENSMUSG00000002846	317.644	1.09224	0.344408	3.17134	0.00151737	0.0442431
Ypel3	ENSMUSG00000042675	2954.02	0.484846	0.152927	3.17044	0.00152209	0.0442431
Sugct	ENSMUSG00000055137	250.912	0.636861	0.20086	3.17067	0.00152087	0.0442431
Cep170	ENSMUSG00000057335	1217.47	-0.417875	0.131749	-3.17176	0.00151519	0.0442431
Pet100	ENSMUSG00000087687	308.67	0.607494	0.191497	3.17235	0.00151213	0.0442431
Zfp784	ENSMUSG00000043290	172.933	0.732803	0.231289	3.16835	0.00153307	0.0444656
Klhdc9	ENSMUSG00000045259	142.724	1.16794	0.368805	3.16682	0.00154115	0.0446036
Psat1	ENSMUSG00000024640	541.371	-0.556319	0.175811	-3.1643	0.00155454	0.0447015
Glul	ENSMUSG00000026473	3165.59	0.458424	0.144828	3.1653	0.00154926	0.0447015
9030622O22Rik	ENSMUSG00000086141	358.339	0.646522	0.204279	3.16489	0.0015514	0.0447015
Nrg4	ENSMUSG00000032311	79.7251	-1.05243	0.332826	-3.1621	0.00156636	0.0449448
Slc1a4	ENSMUSG00000020142	227.343	-1.0005	0.316583	-3.1603	0.00157607	0.0450342
Slc20a1	ENSMUSG00000027397	206.658	-0.923802	0.292374	-3.15966	0.00157956	0.0450342
Ctps	ENSMUSG00000028633	2373.36	-0.494595	0.156506	-3.16023	0.00157644	0.0450342
Pcsk9	ENSMUSG00000044254	709.953	-0.905793	0.286809	-3.15818	0.00158757	0.0451667
Rgs5	ENSMUSG00000026678	12679	-0.3649	0.115684	-3.15428	0.00160895	0.045485
Clec2d	ENSMUSG00000030157	186.887	0.924963	0.293155	3.1552	0.00160389	0.045485
Arhgap24	ENSMUSG00000057315	2868.52	0.406405	0.128836	3.15442	0.00160817	0.045485
Lamc2	ENSMUSG00000026479	8318.11	-0.378823	0.120133	-3.15335	0.00161409	0.0455343
Ogfod2	ENSMUSG00000023707	1450.59	0.390588	0.124068	3.14819	0.00164286	0.0462486
Sod3	ENSMUSG00000072941	5158.8	-0.408401	0.129799	-3.14642	0.00165285	0.0464323
Sucnr1	ENSMUSG00000027762	325.276	0.86297	0.274502	3.14377	0.00166789	0.0467568
Prss22	ENSMUSG00000045027	29.2022	-2.24787	0.715596	-3.14125	0.00168227	0.0470614
Use1	ENSMUSG00000002395	1865.25	0.421569	0.134282	3.13944	0.00169271	0.0472548
Spry2	ENSMUSG00000022114	148.339	1.22544	0.390512	3.13804	0.00170079	0.0473818
Lcp1	ENSMUSG00000021998	214.362	-0.787716	0.251114	-3.13689	0.00170753	0.0474707
Fbp1	ENSMUSG00000069805	217.308	-0.936335	0.298655	-3.13517	0.00171754	0.0475756
Cdkn2b	ENSMUSG00000073802	550.572	-0.580728	0.185239	-3.13502	0.0017184	0.0475756
G630090E17Rik	ENSMUSG00000071335	145.529	0.747908	0.238648	3.13394	0.00172473	0.0476524
Raph1	ENSMUSG00000026014	457.008	-0.491518	0.156887	-3.13295	0.00173061	0.0477165
Akr1c19	ENSMUSG00000071551	3449.14	0.637009	0.203811	3.12549	0.00177508	0.0488421
Lipt2	ENSMUSG00000030725	2560.51	0.510207	0.163296	3.12443	0.00178149	0.0489178
Usp33	ENSMUSG00000025437	2413.47	-0.420981	0.134851	-3.12181	0.0017974	0.0491534
Pla2g16	ENSMUSG00000060675	2213.04	0.523969	0.16782	3.12221	0.001795	0.0491534
Slc6a9	ENSMUSG00000028542	186.683	-0.624779	0.200204	-3.12072	0.00180412	0.0492367
Id1	ENSMUSG00000042745	8482.81	0.582446	0.18671	3.11953	0.00181142	0.0493354
Oas3	ENSMUSG00000032661	208.603	-1.27963	0.410289	-3.11886	0.00181555	0.0493476
Baiap2l1	ENSMUSG00000038859	4807.74	-0.364303	0.116838	-3.11801	0.00182078	0.0493896
Tcte2	ENSMUSG00000038347	423.513	-0.644386	0.206732	-3.11701	0.00182697	0.0494575
Zfp385b	ENSMUSG00000027016	993.029	0.561212	0.180153	3.1152	0.00183821	0.0496613
Atp5g2	ENSMUSG00000062683	2279.93	0.408034	0.131021	3.11427	0.00184401	0.0497178
