# Supplementary material for: RAGE is a key regulator of ductular reaction-mediated fibrosis during cholestasis
Source: EMBO Rep. 2025 Jan 2;26(3):880–907. doi: 10.1038/s44319-024-00356-7 (PMC11811172; doi:10.1038/s44319-024-00356-7)
Supplement: Supplementary file 5 — Source data Fig. 3 [file 44319_2024_356_MOESM5_ESM.zip]

Archive with 14 entries (10 files):
- Figure 3/
- Figure 3/3A/
- Figure 3/3A/1_ND_WT_m472_2019_Sirius Red.tif
- Figure 3/3A/2_ND_HET_m422_2019_Sirius Red.tif
- Figure 3/3A/3_ND_KO_m466_2019_Sirius Re.tif
- Figure 3/3A/4_CDE_WT_m486_2019_Sirius Red.tif
- Figure 3/3A/5_CDE_HET_m414_2019_Sirius Red.tif
- Figure 3/3A/6_CDE_KO_m436_2019_Sirius Red.tif
- Figure 3/3B/
- Figure 3/3B/Macro Sirius Red.ijm
- Figure 3/3B/README_Sirius Red quantification.txt
- Figure 3/3B/Siriu red area.xlsx
- Figure 3/3C/
- Figure 3/3C/CDE_Histo_Analysis_Fibrosis.xlsx
