# Supplementary material for: RAGE is a key regulator of ductular reaction-mediated fibrosis during cholestasis
Source: EMBO Rep. 2025 Jan 2;26(3):880–907. doi: 10.1038/s44319-024-00356-7 (PMC11811172; doi:10.1038/s44319-024-00356-7)
Supplement: Supplementary file 5 — Source data Fig. 3 [file 44319_2024_356_MOESM5_ESM.zip › Figure 3/3B/Macro Sirius Red.ijm]

//prepare
roiManager("Reset");
setTool("oval");
run("Colors...", "foreground=white background=white selection=blue");
setBackgroundColor(255, 255, 255);
setBackgroundColor(255, 255, 255);
title=getTitle();
run("Duplicate...", "title=dupl");
rename(title+"-dupl");
title=getTitle();
run("Clear Outside");
run("Select None");
run("Set Measurements...", "area_fraction limit display redirect=None decimal=6");


//segment
run("Colour Deconvolution", "vectors=[FastRed FastBlue DAB]");
selectWindow(title+"-(Colour_3)");
close();
selectWindow(title+"-(Colour_2)");
close();
selectWindow("Colour Deconvolution");
close();
selectWindow(title+"-(Colour_1)");
run("Gaussian Blur...", "sigma=1");
run("Threshold...");
setThreshold(0, 231);
waitForUser("Dear Macrina, please check the THR:");
run("Restore Selection");

//measure
run("Measure");

//display
run("Create Selection");
close();
run("Restore Selection");
roiManager("Add");
