# Supplementary material for: RAGE is a key regulator of ductular reaction-mediated fibrosis during cholestasis
Source: EMBO Rep. 2025 Jan 2;26(3):880–907. doi: 10.1038/s44319-024-00356-7 (PMC11811172; doi:10.1038/s44319-024-00356-7)
Supplement: Supplementary file 5 — Source data Fig. 3 [file 44319_2024_356_MOESM5_ESM.zip › Figure 3/3B/README_Sirius Red quantification.txt]

Siriu Red quantification

1. ExporT .czi file as big TIFF file in ZEN Microscopy software
2. Open big TIFF file in  ImagaJ
3. Use the selection tool to select the area on the image to be analyzed 
4. Run the script named as "Macro Siriu Red". The % area of Sirius red in the selected area is detected.
5. Repeat for at least 6 selected area on a single image
6. Calculate the mean % area Sirius Red among the 6 selected areas
