# Supplementary material for: RAGE is a key regulator of ductular reaction-mediated fibrosis during cholestasis
Source: EMBO Rep. 2025 Jan 2;26(3):880–907. doi: 10.1038/s44319-024-00356-7 (PMC11811172; doi:10.1038/s44319-024-00356-7)
Supplement: Supplementary file 5 — Source data Fig. 3 [file 44319_2024_356_MOESM5_ESM.zip › Figure 3/3B/Siriu red area.xlsx]

## Sheet: Raw
ND_Rage WT					ND_Rage Het					ND_Rage KO					CDE_Rage WT					CDE_Rage Het					CDE_Rage KO
Label	% Area	Mean	SD		Label	% Area	Mean	SD		Label	% Area	Mean	SD		Label	% Area	Mean	SD		Label	% Area	Mean	SD		Label	% Area	Mean	SD
m45_19_Sirius.tif-dupl-(Colour_1)	0.415044	0.336487	0.120998		m9_19_Sirius.tif-dupl-(Colour_1)	1.5346	1.27977	0.365104		m35_19_Sirius.tif-dupl-(Colour_1)	0.210691	0.353013	0.209259		m27_19_Sirius.tif-dupl-(Colour_1)	2.02757	1.86089	0.757519		m25_19_Sirius.tif-dupl-(Colour_1)	2.4162	1.71919	0.582881		m15_19_Sirius.tif-dupl-(Colour_1)	0.683841	0.816827	0.135995
m45_19_Sirius.tif-dupl-(Colour_1)	0.375466				m9_19_Sirius.tif-dupl-(Colour_1)	0.907927				m35_19_Sirius.tif-dupl-(Colour_1)	0.424825				m27_19_Sirius.tif-dupl-(Colour_1)	1.03577				m25_19_Sirius.tif-dupl-(Colour_1)	0.834294				m15_19_Sirius.tif-dupl-(Colour_1)	1.0314
m45_19_Sirius.tif-dupl-(Colour_1)	0.357406				m9_19_Sirius.tif-dupl-(Colour_1)	1.44733				m35_19_Sirius.tif-dupl-(Colour_1)	0.337537				m27_19_Sirius.tif-dupl-(Colour_1)	1.00037				m25_19_Sirius.tif-dupl-(Colour_1)	1.44046				m15_19_Sirius.tif-dupl-(Colour_1)	0.739148
m45_19_Sirius.tif-dupl-(Colour_1)	0.417412				m9_19_Sirius.tif-dupl-(Colour_1)	1.80045				m35_19_Sirius.tif-dupl-(Colour_1)	0.565647				m27_19_Sirius.tif-dupl-(Colour_1)	2.88188				m25_19_Sirius.tif-dupl-(Colour_1)	1.45875				m15_19_Sirius.tif-dupl-(Colour_1)	0.745295
m45_19_Sirius.tif-dupl-(Colour_1)	0.095531				m9_19_Sirius.tif-dupl-(Colour_1)	1.01592				m35_19_Sirius.tif-dupl-(Colour_1)	0.025055				m27_19_Sirius.tif-dupl-(Colour_1)	2.466				m25_19_Sirius.tif-dupl-(Colour_1)	2.18287				m15_19_Sirius.tif-dupl-(Colour_1)	0.938137
m45_19_Sirius.tif-dupl-(Colour_1)	0.358064				m9_19_Sirius.tif-dupl-(Colour_1)	0.97237				m35_19_Sirius.tif-dupl-(Colour_1)	0.554321				m27_19_Sirius.tif-dupl-(Colour_1)	1.75373				m25_19_Sirius.tif-dupl-(Colour_1)	1.98257				m15_19_Sirius.tif-dupl-(Colour_1)	0.763147
m53_19_Sirius.tif-dupl-(Colour_1)	2.17907	2.10664	0.41309		m11_19_Sirius.tif-dupl-(Colour_1)	0.277736	0.496964	0.643742		m37_19_Sirius.tif-dupl-(Colour_1)	0.209581	0.452856	0.265902		m51_19_Sirius.tif-dupl-(Colour_1)	9.92717	9.24519	1.08842		m257A_Sirius.tif-dupl-(Colour_1)	11.324	12.2408	3.84408		m21_19_Sirius.tif-dupl-(Colour_1)	0.833147	0.90838	0.353544
m53_19_Sirius.tif-dupl-(Colour_1)	2.70804				m11_19_Sirius.tif-dupl-(Colour_1)	0.290152				m37_19_Sirius.tif-dupl-(Colour_1)	0.944271				m51_19_Sirius.tif-dupl-(Colour_1)	9.67702				m257A_Sirius.tif-dupl-(Colour_1)	11.1432				m21_19_Sirius.tif-dupl-(Colour_1)	0.556079
m53_19_Sirius.tif-dupl-(Colour_1)	1.63621				m11_19_Sirius.tif-dupl-(Colour_1)	1.74088				m37_19_Sirius.tif-dupl-(Colour_1)	0.234898				m51_19_Sirius.tif-dupl-(Colour_1)	7.88542				m257A_Sirius.tif-dupl-(Colour_1)	20.018				m21_19_Sirius.tif-dupl-(Colour_1)	0.471519
m53_19_Sirius.tif-dupl-(Colour_1)	1.63106				m11_19_Sirius.tif-dupl-(Colour_1)	0.017143				m37_19_Sirius.tif-dupl-(Colour_1)	0.488628				m51_19_Sirius.tif-dupl-(Colour_1)	10.8313				m257A_Sirius.tif-dupl-(Colour_1)	9.94615				m21_19_Sirius.tif-dupl-(Colour_1)	1.05727
m53_19_Sirius.tif-dupl-(Colour_1)	2.21298				m11_19_Sirius.tif-dupl-(Colour_1)	0.598576				m37_19_Sirius.tif-dupl-(Colour_1)	0.389156				m51_19_Sirius.tif-dupl-(Colour_1)	8.64321				m257A_Sirius.tif-dupl-(Colour_1)	10.7006				m21_19_Sirius.tif-dupl-(Colour_1)	1.15167
m53_19_Sirius.tif-dupl-(Colour_1)	2.27249				m11_19_Sirius.tif-dupl-(Colour_1)	0.057295				m37_19_Sirius.tif-dupl-(Colour_1)	0.450605				m51_19_Sirius.tif-dupl-(Colour_1)	8.5071				m257A_Sirius.tif-dupl-(Colour_1)	10.313				m21_19_Sirius.tif-dupl-(Colour_1)	1.38059
m71_19_Sirius.tif-dupl-(Colour_1)	0.892409	1.19899	0.276537		m49_19_Sirius.tif-dupl-(Colour_1)	0.998456	1.83294	0.693067		m57_19_Sirius.tif-dupl-(Colour_1)	0.739118	0.925197	0.183527		m142_19_Sirius_s2.tif-dupl-(Colour_1)	2.99906	2.37824	1.3112		m263A_Sirius.tif-dupl-(Colour_1)	2.87935	4.72171	2.54699		m23_19_Sirius.tif-dupl-(Colour_1)	1.26661	0.970485	0.229762
m71_19_Sirius.tif-dupl-(Colour_1)	1.48646				m49_19_Sirius.tif-dupl-(Colour_1)	1.692				m57_19_Sirius.tif-dupl-(Colour_1)	1.02256				m142_19_Sirius_s2.tif-dupl-(Colour_1)	1.30527				m263A_Sirius.tif-dupl-(Colour_1)	1.47293				m23_19_Sirius.tif-dupl-(Colour_1)	1.2
m71_19_Sirius.tif-dupl-(Colour_1)	1.47331				m49_19_Sirius.tif-dupl-(Colour_1)	2.08231				m57_19_Sirius.tif-dupl-(Colour_1)	0.714882				m142_19_Sirius_s2.tif-dupl-(Colour_1)	1.32591				m263A_Sirius.tif-dupl-(Colour_1)	4.41244				m23_19_Sirius.tif-dupl-(Colour_1)	0.850473
m71_19_Sirius.tif-dupl-(Colour_1)	1.16968				m49_19_Sirius.tif-dupl-(Colour_1)	3.02429				m57_19_Sirius.tif-dupl-(Colour_1)	1.13771				m142_19_Sirius_s2.tif-dupl-(Colour_1)	1.22947				m263A_Sirius.tif-dupl-(Colour_1)	8.89855				m23_19_Sirius.tif-dupl-(Colour_1)	0.748043
m71_19_Sirius.tif-dupl-(Colour_1)	1.31418				m49_19_Sirius.tif-dupl-(Colour_1)	1.38151				m57_19_Sirius.tif-dupl-(Colour_1)	0.843616				m142_19_Sirius_s2.tif-dupl-(Colour_1)	2.95896				m263A_Sirius.tif-dupl-(Colour_1)	5.64706				m23_19_Sirius.tif-dupl-(Colour_1)	1.0254
m71_19_Sirius.tif-dupl-(Colour_1)	0.857883				m49_19_Sirius.tif-dupl-(Colour_1)	1.8191				m57_19_Sirius.tif-dupl-(Colour_1)	1.09329				m142_19_Sirius_s2.tif-dupl-(Colour_1)	4.45074				m263A_Sirius.tif-dupl-(Colour_1)	5.01995				m23_19_Sirius.tif-dupl-(Colour_1)	0.732389
m75_19_Sirius.tif-dupl-(Colour_1)	1.19117	0.996811	0.232798		m79_19_Sirius.tif-dupl-(Colour_1)	3.05913	2.34494	0.458099		m59_19_Sirius.tif-dupl-(Colour_1)	0.730127	1.13842	0.488431		m146_19_Sirius_s2.tif-dupl-(Colour_1)	5.39454	9.42293	5.36629		m267A_Sirius.tif-dupl-(Colour_1)	2.36679	3.31331	2.2686		m259A_Sirius.tif-dupl-(Colour_1)	3.89327	6.35203	3.14457
m75_19_Sirius.tif-dupl-(Colour_1)	1.16884				m79_19_Sirius.tif-dupl-(Colour_1)	1.87285				m59_19_Sirius.tif-dupl-(Colour_1)	0.700989				m146_19_Sirius_s2.tif-dupl-(Colour_1)	8.82939				m267A_Sirius.tif-dupl-(Colour_1)	1.39934				m259A_Sirius.tif-dupl-(Colour_1)	4.41697
m75_19_Sirius.tif-dupl-(Colour_1)	0.778649				m79_19_Sirius.tif-dupl-(Colour_1)	2.34398				m59_19_Sirius.tif-dupl-(Colour_1)	1.29836				m146_19_Sirius_s2.tif-dupl-(Colour_1)	17.4232				m267A_Sirius.tif-dupl-(Colour_1)	7.36154				m259A_Sirius.tif-dupl-(Colour_1)	9.53358
m75_19_Sirius.tif-dupl-(Colour_1)	0.802399				m79_19_Sirius.tif-dupl-(Colour_1)	2.6193				m59_19_Sirius.tif-dupl-(Colour_1)	1.28059				m146_19_Sirius_s2.tif-dupl-(Colour_1)	5.73924				m267A_Sirius.tif-dupl-(Colour_1)	3.1597				m259A_Sirius.tif-dupl-(Colour_1)	11.1485
m75_19_Sirius.tif-dupl-(Colour_1)	0.777885				m79_19_Sirius.tif-dupl-(Colour_1)	2.3198				m59_19_Sirius.tif-dupl-(Colour_1)	1.97645				m146_19_Sirius_s2.tif-dupl-(Colour_1)	14.5648				m267A_Sirius.tif-dupl-(Colour_1)	4.25006				m259A_Sirius.tif-dupl-(Colour_1)	4.78425
m75_19_Sirius.tif-dupl-(Colour_1)	1.26193				m79_19_Sirius.tif-dupl-(Colour_1)	1.85461				m59_19_Sirius.tif-dupl-(Colour_1)	0.844002				m146_19_Sirius_s2.tif-dupl-(Colour_1)	4.58638				m267A_Sirius.tif-dupl-(Colour_1)	1.34244				m259A_Sirius.tif-dupl-(Colour_1)	4.33565
m77_19_Sirius.tif-dupl-(Colour_1)	1.03054	1.19207	0.484198		m81_19_Sirius.tif-dupl-(Colour_1)	2.78909	4.0001	0.851833		m61_19_Sirius.tif-dupl-(Colour_1)	1.07505	0.756795	0.185706		m150_19_Sirius_s1.tif-dupl-(Colour_1)	18.1285	9.75068	6.39354		m302A_Sirius.tif-dupl-(Colour_1)	1.36911	2.10741	0.612049		m261B_Sirius.tif-dupl-(Colour_1)	0.724707	0.925726	0.427341
m77_19_Sirius.tif-dupl-(Colour_1)	0.816221				m81_19_Sirius.tif-dupl-(Colour_1)	3.19809				m61_19_Sirius.tif-dupl-(Colour_1)	0.627767				m150_19_Sirius_s1.tif-dupl-(Colour_1)	8.08473				m302A_Sirius.tif-dupl-(Colour_1)	2.37893				m261B_Sirius.tif-dupl-(Colour_1)	1.47298
m77_19_Sirius.tif-dupl-(Colour_1)	0.880046				m81_19_Sirius.tif-dupl-(Colour_1)	4.75867				m61_19_Sirius.tif-dupl-(Colour_1)	0.634685				m150_19_Sirius_s1.tif-dupl-(Colour_1)	3.82095				m302A_Sirius.tif-dupl-(Colour_1)	2.25246				m261B_Sirius.tif-dupl-(Colour_1)	1.20546
m77_19_Sirius.tif-dupl-(Colour_1)	1.45906				m81_19_Sirius.tif-dupl-(Colour_1)	4.84594				m61_19_Sirius.tif-dupl-(Colour_1)	0.664585				m150_19_Sirius_s1.tif-dupl-(Colour_1)	6.20851				m302A_Sirius.tif-dupl-(Colour_1)	3.10831				m261B_Sirius.tif-dupl-(Colour_1)	1.19258
m77_19_Sirius.tif-dupl-(Colour_1)	2.06061				m81_19_Sirius.tif-dupl-(Colour_1)	3.93609				m61_19_Sirius.tif-dupl-(Colour_1)	0.645303				m150_19_Sirius_s1.tif-dupl-(Colour_1)	4.80986				m302A_Sirius.tif-dupl-(Colour_1)	1.78682				m261B_Sirius.tif-dupl-(Colour_1)	0.591499
m77_19_Sirius.tif-dupl-(Colour_1)	0.905916				m81_19_Sirius.tif-dupl-(Colour_1)	4.47272				m61_19_Sirius.tif-dupl-(Colour_1)	0.893378				m150_19_Sirius_s1.tif-dupl-(Colour_1)	17.4515				m302A_Sirius.tif-dupl-(Colour_1)	1.74882				m261B_Sirius.tif-dupl-(Colour_1)	0.367127
m164_19_Sirius_s1.tif-dupl-(Colour_1)	0.563707	0.868533	0.538643		m19_19_Sirius.tif-dupl-(Colour_1)	0.154419	0.138157	0.0443588		m63_19_Sirius.tif-dupl-(Colour_1)	1.27187	1.67884	0.769908		m152_19_Sirius_s2.tif-dupl-(Colour_1)	4.1241	6.00984	2.83466		m47_19_Sirius.tif-dupl-(Colour_1)	1.52536	2.78736	0.63891		m304A_Sirius.tif-dupl-(Colour_1)	3.49653	2.2438	0.772993
m164_19_Sirius_s1.tif-dupl-(Colour_1)	1.85406				m19_19_Sirius.tif-dupl-(Colour_1)	0.129388				m63_19_Sirius.tif-dupl-(Colour_1)	3.18502				m152_19_Sirius_s2.tif-dupl-(Colour_1)	5.47322				m47_19_Sirius.tif-dupl-(Colour_1)	2.75704				m304A_Sirius.tif-dupl-(Colour_1)	1.9178
m164_19_Sirius_s1.tif-dupl-(Colour_1)	0.350778				m19_19_Sirius.tif-dupl-(Colour_1)	0.21522				m63_19_Sirius.tif-dupl-(Colour_1)	1.55505				m152_19_Sirius_s2.tif-dupl-(Colour_1)	5.44071				m47_19_Sirius.tif-dupl-(Colour_1)	3.09818				m304A_Sirius.tif-dupl-(Colour_1)	2.64596
m164_19_Sirius_s1.tif-dupl-(Colour_1)	0.648501				m19_19_Sirius.tif-dupl-(Colour_1)	0.084142				m63_19_Sirius.tif-dupl-(Colour_1)	1.62382				m152_19_Sirius_s2.tif-dupl-(Colour_1)	11.0586				m47_19_Sirius.tif-dupl-(Colour_1)	3.24252				m304A_Sirius.tif-dupl-(Colour_1)	1.65298
m164_19_Sirius_s1.tif-dupl-(Colour_1)	0.712169				m19_19_Sirius.tif-dupl-(Colour_1)	0.113548				m63_19_Sirius.tif-dupl-(Colour_1)	1.0093				m152_19_Sirius_s2.tif-dupl-(Colour_1)	7.03083				m47_19_Sirius.tif-dupl-(Colour_1)	3.10131				m304A_Sirius.tif-dupl-(Colour_1)	1.36055
m164_19_Sirius_s1.tif-dupl-(Colour_1)	1.08198				m19_19_Sirius.tif-dupl-(Colour_1)	0.132222				m63_19_Sirius.tif-dupl-(Colour_1)	1.42795				m152_19_Sirius_s2.tif-dupl-(Colour_1)	2.93157				m47_19_Sirius.tif-dupl-(Colour_1)	2.99978				m304A_Sirius.tif-dupl-(Colour_1)	2.38896
m170_19_Sirius_s2.tif-dupl-(Colour_1)	0.210967	0.273806	0.0945229		m412_2019_Sirius Red-Image Export-28.tif-dupl-(Colour_1)	1.11275	2.23742	0.741543		m430_2019_Sirius Red-Image Export-12.tif-dupl-(Colour_1)	0.831792	0.894118	0.418891		m476_2019_Sirius Red-Image Export-01.tif-dupl-(Colour_1)	3.1656	3.11371	0.179637		m13_19_Sirius.tif-dupl-(Colour_1)	1.45598	2.86212	1.41338		m148_19_Sirius_s2.tif-dupl-(Colour_1)	3.69996	1.96358	1.01849
m170_19_Sirius_s2.tif-dupl-(Colour_1)	0.221516				m412_2019_Sirius Red-Image Export-28.tif-dupl-(Colour_1)	2.32977				m430_2019_Sirius Red-Image Export-12.tif-dupl-(Colour_1)	0.890056				m476_2019_Sirius Red-Image Export-01.tif-dupl-(Colour_1)	3.39596				m13_19_Sirius.tif-dupl-(Colour_1)	2.21339				m148_19_Sirius_s2.tif-dupl-(Colour_1)	1.79732
m170_19_Sirius_s2.tif-dupl-(Colour_1)	0.355813				m412_2019_Sirius Red-Image Export-28.tif-dupl-(Colour_1)	1.69097				m430_2019_Sirius Red-Image Export-12.tif-dupl-(Colour_1)	1.68899				m476_2019_Sirius Red-Image Export-01.tif-dupl-(Colour_1)	3.08919				m13_19_Sirius.tif-dupl-(Colour_1)	4.71103				m148_19_Sirius_s2.tif-dupl-(Colour_1)	0.883616
m170_19_Sirius_s2.tif-dupl-(Colour_1)	0.367797				m412_2019_Sirius Red-Image Export-28.tif-dupl-(Colour_1)	2.31083				m430_2019_Sirius Red-Image Export-12.tif-dupl-(Colour_1)	0.483783				m476_2019_Sirius Red-Image Export-01.tif-dupl-(Colour_1)	2.8918				m13_19_Sirius.tif-dupl-(Colour_1)	4.56734				m148_19_Sirius_s2.tif-dupl-(Colour_1)	1.06977
m170_19_Sirius_s2.tif-dupl-(Colour_1)	0.141937				m412_2019_Sirius Red-Image Export-28.tif-dupl-(Colour_1):03568-04640	3.12973				m430_2019_Sirius Red-Image Export-12.tif-dupl-(Colour_1)	0.62864				m476_2019_Sirius Red-Image Export-01.tif-dupl-(Colour_1)	2.95739				m13_19_Sirius.tif-dupl-(Colour_1)	2.37701				m148_19_Sirius_s2.tif-dupl-(Colour_1)	2.38594
m170_19_Sirius_s2.tif-dupl-(Colour_1)	0.344806				m412_2019_Sirius Red-Image Export-28.tif-dupl-(Colour_1)	2.85046				m430_2019_Sirius Red-Image Export-12.tif-dupl-(Colour_1)	0.841452				m476_2019_Sirius Red-Image Export-01.tif-dupl-(Colour_1)	3.1823				m13_19_Sirius.tif-dupl-(Colour_1)	1.84797				m148_19_Sirius_s2.tif-dupl-(Colour_1)	1.94489
m410_2019_Sirius Red-Image Export-29.tif-dupl-(Colour_1)	1.42316	1.76801	0.838205		m468_2019_Sirius Red-Image Export-05.tif-dupl-(Colour_1)	3.04355	2.97162	0.215516		m432_2019_Sirius Red-Image Export-11.tif-dupl-(Colour_1)	1.92505	2.08382	0.761358		m486_2019_Sirius Red-Image Export-32.tif-dupl-(Colour_1)	11.6216	14.484	2.38501		m144_19_Sirius_s1.tif-dupl-(Colour_1)	12.5848	7.271	4.45742		m416_2019_Sirius Red-Image Export-26.tif-dupl-(Colour_1)	2.55575	2.46241	0.665469
m410_2019_Sirius Red-Image Export-29.tif-dupl-(Colour_1)	1.71039				m468_2019_Sirius Red-Image Export-05.tif-dupl-(Colour_1)	2.67746				m432_2019_Sirius Red-Image Export-11.tif-dupl-(Colour_1)	1.84119				m486_2019_Sirius Red-Image Export-32.tif-dupl-(Colour_1)	11.6005				m144_19_Sirius_s1.tif-dupl-(Colour_1)	2.62572				m416_2019_Sirius Red-Image Export-26.tif-dupl-(Colour_1)	2.61808
m410_2019_Sirius Red-Image Export-29.tif-dupl-(Colour_1)	0.924679				m468_2019_Sirius Red-Image Export-05.tif-dupl-(Colour_1)	3.23176				m432_2019_Sirius Red-Image Export-11.tif-dupl-(Colour_1)	3.35847				m486_2019_Sirius Red-Image Export-32.tif-dupl-(Colour_1)	16.3784				m144_19_Sirius_s1.tif-dupl-(Colour_1)	7.59049				m416_2019_Sirius Red-Image Export-26.tif-dupl-(Colour_1)	3.17018
m410_2019_Sirius Red-Image Export-29.tif-dupl-(Colour_1)	1.38868				m468_2019_Sirius Red-Image Export-05.tif-dupl-(Colour_1)	2.93798				m432_2019_Sirius Red-Image Export-11.tif-dupl-(Colour_1)	2.36166				m486_2019_Sirius Red-Image Export-32.tif-dupl-(Colour_1)	14.2835				m144_19_Sirius_s1.tif-dupl-(Colour_1)	2.18217				m416_2019_Sirius Red-Image Export-26.tif-dupl-(Colour_1)	2.86124
m410_2019_Sirius Red-Image Export-29.tif-dupl-(Colour_1)	3.36002				m468_2019_Sirius Red-Image Export-05.tif-dupl-(Colour_1)	3.15885				m432_2019_Sirius Red-Image Export-11.tif-dupl-(Colour_1)	1.03402				m486_2019_Sirius Red-Image Export-32.tif-dupl-(Colour_1)	16.2927				m144_19_Sirius_s1.tif-dupl-(Colour_1)	6.57179				m416_2019_Sirius Red-Image Export-26.tif-dupl-(Colour_1)	2.33348
m410_2019_Sirius Red-Image Export-29.tif-dupl-(Colour_1)	1.80113				m468_2019_Sirius Red-Image Export-05.tif-dupl-(Colour_1)	2.78012				m432_2019_Sirius Red-Image Export-11.tif-dupl-(Colour_1)	1.98254				m486_2019_Sirius Red-Image Export-32.tif-dupl-(Colour_1)	16.7275				m144_19_Sirius_s1.tif-dupl-(Colour_1)	12.071				m416_2019_Sirius Red-Image Export-26.tif-dupl-(Colour_1)	1.23576
m424_2019_Sirius Red-Image Export-15.tif-dupl-(Colour_1)	2.59089	2.05987	0.508894		m470_2019_Sirius Red-Image Export-04.tif-dupl-(Colour_1)	0.543258	0.590573	0.131059		m434_2019_Sirius Red-Image Export-10.tif-dupl-(Colour_1)	0.806442	0.750621	0.150141		m488_2019_Sirius Red-Image Export-31.tif-dupl-(Colour_1)	10.9584	10.5906	1.57199		m259_19_SiriusRed-Image Export-03.tif-dupl-(Colour_1)	4.58092	4.65252	0.923591		m418_2019_Sirius Red-Image Export-25.tif-dupl-(Colour_1)	3.04567	2.33803	0.494934
m424_2019_Sirius Red-Image Export-15.tif-dupl-(Colour_1)	2.18781				m470_2019_Sirius Red-Image Export-04.tif-dupl-(Colour_1)	0.435814				m434_2019_Sirius Red-Image Export-10.tif-dupl-(Colour_1)	0.734226				m488_2019_Sirius Red-Image Export-31.tif-dupl-(Colour_1)	12.0988				m259_19_SiriusRed-Image Export-03.tif-dupl-(Colour_1)	3.60461				m418_2019_Sirius Red-Image Export-25.tif-dupl-(Colour_1)	1.93403
m424_2019_Sirius Red-Image Export-15.tif-dupl-(Colour_1)	1.66607				m470_2019_Sirius Red-Image Export-04.tif-dupl-(Colour_1)	0.56909				m434_2019_Sirius Red-Image Export-10.tif-dupl-(Colour_1)	1.00485				m488_2019_Sirius Red-Image Export-31.tif-dupl-(Colour_1)	8.31765				m259_19_SiriusRed-Image Export-03.tif-dupl-(Colour_1)	5.80048				m418_2019_Sirius Red-Image Export-25.tif-dupl-(Colour_1)	2.77285
m424_2019_Sirius Red-Image Export-15.tif-dupl-(Colour_1)	1.37578				m470_2019_Sirius Red-Image Export-04.tif-dupl-(Colour_1)	0.77465				m434_2019_Sirius Red-Image Export-10.tif-dupl-(Colour_1)	0.676998				m488_2019_Sirius Red-Image Export-31.tif-dupl-(Colour_1)	11.2687				m259_19_SiriusRed-Image Export-03.tif-dupl-(Colour_1)	3.53705				m418_2019_Sirius Red-Image Export-25.tif-dupl-(Colour_1)	1.74955
m424_2019_Sirius Red-Image Export-15.tif-dupl-(Colour_1)	1.8914				m470_2019_Sirius Red-Image Export-04.tif-dupl-(Colour_1)	0.721146				m434_2019_Sirius Red-Image Export-10.tif-dupl-(Colour_1)	0.553803				m488_2019_Sirius Red-Image Export-31.tif-dupl-(Colour_1)	8.98715				m259_19_SiriusRed-Image Export-03.tif-dupl-(Colour_1)	5.26305				m418_2019_Sirius Red-Image Export-25.tif-dupl-(Colour_1)	2.34731
m424_2019_Sirius Red-Image Export-15.tif-dupl-(Colour_1)	2.6473				m470_2019_Sirius Red-Image Export-04.tif-dupl-(Colour_1)	0.499481				m434_2019_Sirius Red-Image Export-10.tif-dupl-(Colour_1)	0.727413				m488_2019_Sirius Red-Image Export-31.tif-dupl-(Colour_1)	11.913				m259_19_SiriusRed-Image Export-03.tif-dupl-(Colour_1)	5.12899				m418_2019_Sirius Red-Image Export-25.tif-dupl-(Colour_1)	2.17878
m426_2019_Sirius Red-Image Export-14.tif-dupl-(Colour_1)	0.88998	0.734024	0.192214		m420_2019_Sirius Red-Image Export-17.tif-dupl-(Colour_1)	4.92834	3.42077	1.19885		m464_2019_Sirius Red-Image Export-07.tif-dupl-(Colour_1)	1.86498	1.67257	0.295042							m414_2019_Sirius Red-Image Export-27.tif-dupl-(Colour_1)	14.8348	12.0827	1.51427		m438_2019_Sirius Red-Image Export-08.tif-dupl-(Colour_1)	4.1543	2.7757	0.943815
m426_2019_Sirius Red-Image Export-14.tif-dupl-(Colour_1)	0.627878				m420_2019_Sirius Red-Image Export-17.tif-dupl-(Colour_1)	2.85446				m464_2019_Sirius Red-Image Export-07.tif-dupl-(Colour_1)	1.81842									m414_2019_Sirius Red-Image Export-27.tif-dupl-(Colour_1)	12.2652				m438_2019_Sirius Red-Image Export-08.tif-dupl-(Colour_1)	1.84623
m426_2019_Sirius Red-Image Export-14.tif-dupl-(Colour_1)	1.04607				m420_2019_Sirius Red-Image Export-17.tif-dupl-(Colour_1)	1.53584				m464_2019_Sirius Red-Image Export-07.tif-dupl-(Colour_1)	1.19992									m414_2019_Sirius Red-Image Export-27.tif-dupl-(Colour_1)	11.8395				m438_2019_Sirius Red-Image Export-08.tif-dupl-(Colour_1)	3.05452
m426_2019_Sirius Red-Image Export-14.tif-dupl-(Colour_1)	0.677159				m420_2019_Sirius Red-Image Export-17.tif-dupl-(Colour_1)	3.81312				m464_2019_Sirius Red-Image Export-07.tif-dupl-(Colour_1)	2.00495									m414_2019_Sirius Red-Image Export-27.tif-dupl-(Colour_1)	11.2036				m438_2019_Sirius Red-Image Export-08.tif-dupl-(Colour_1)	3.44844
m426_2019_Sirius Red-Image Export-14.tif-dupl-(Colour_1)	0.613409				m420_2019_Sirius Red-Image Export-17.tif-dupl-(Colour_1)	4.3022				m464_2019_Sirius Red-Image Export-07.tif-dupl-(Colour_1)	1.46522									m414_2019_Sirius Red-Image Export-27.tif-dupl-(Colour_1)	10.3447				m438_2019_Sirius Red-Image Export-08.tif-dupl-(Colour_1)	2.37383
m426_2019_Sirius Red-Image Export-14.tif-dupl-(Colour_1)	0.549656				m420_2019_Sirius Red-Image Export-17.tif-dupl-(Colour_1)	3.09066				m464_2019_Sirius Red-Image Export-07.tif-dupl-(Colour_1)	1.68192									m414_2019_Sirius Red-Image Export-27.tif-dupl-(Colour_1)	12.0086				m438_2019_Sirius Red-Image Export-08.tif-dupl-(Colour_1)	1.77687
m472_2019_Sirius Red-Image Export-03.tif-dupl-(Colour_1)	1.65887	1.44353	0.215366		m422_2019_Sirius Red-Image Export-16.tif-dupl-(Colour_1)	1.74986	1.55854	0.140862		m466_2019_Sirius Red-Image Export-06.tif-dupl-(Colour_1)	1.87432	1.82408	0.425629												m436_2019_Sirius Red-Image Export-09.tif-dupl-(Colour_1)	2.85234	2.41058	0.333758
m472_2019_Sirius Red-Image Export-03.tif-dupl-(Colour_1)	1.70487				m422_2019_Sirius Red-Image Export-16.tif-dupl-(Colour_1)	1.40263				m466_2019_Sirius Red-Image Export-06.tif-dupl-(Colour_1)	2.27806														m436_2019_Sirius Red-Image Export-09.tif-dupl-(Colour_1)	2.5324
m472_2019_Sirius Red-Image Export-03.tif-dupl-(Colour_1)	1.46455				m422_2019_Sirius Red-Image Export-16.tif-dupl-(Colour_1)	1.52975				m466_2019_Sirius Red-Image Export-06.tif-dupl-(Colour_1)	1.13251														m436_2019_Sirius Red-Image Export-09.tif-dupl-(Colour_1)	2.10497
m472_2019_Sirius Red-Image Export-03.tif-dupl-(Colour_1)	1.42415				m422_2019_Sirius Red-Image Export-16.tif-dupl-(Colour_1)	1.67702				m466_2019_Sirius Red-Image Export-06.tif-dupl-(Colour_1)	1.56748														m436_2019_Sirius Red-Image Export-09.tif-dupl-(Colour_1)	2.61029
m472_2019_Sirius Red-Image Export-03.tif-dupl-(Colour_1)	1.23627				m422_2019_Sirius Red-Image Export-16.tif-dupl-(Colour_1)	1.58434				m466_2019_Sirius Red-Image Export-06.tif-dupl-(Colour_1)	2.21117														m436_2019_Sirius Red-Image Export-09.tif-dupl-(Colour_1)	2.41517
m472_2019_Sirius Red-Image Export-03.tif-dupl-(Colour_1)	1.17248				m422_2019_Sirius Red-Image Export-16.tif-dupl-(Colour_1)	1.40765				m466_2019_Sirius Red-Image Export-06.tif-dupl-(Colour_1)	1.88093														m436_2019_Sirius Red-Image Export-09.tif-dupl-(Colour_1)	1.94833
m474_2019_Sirius Red-Image Export-02.tif-dupl-(Colour_1)	2.28494	1.7189	0.327967		m428_2019_Sirius Red-Image Export-13.tif-dupl-(Colour_1)	1.47974	2.65914	0.852055																	m33_19_Sirius.tif-dupl-(Colour_1)	1.08384	0.950617	0.122299
m474_2019_Sirius Red-Image Export-02.tif-dupl-(Colour_1)	1.87268				m428_2019_Sirius Red-Image Export-13.tif-dupl-(Colour_1)	3.62187																			m33_19_Sirius.tif-dupl-(Colour_1)	0.948153
m474_2019_Sirius Red-Image Export-02.tif-dupl-(Colour_1)	1.36872				m428_2019_Sirius Red-Image Export-13.tif-dupl-(Colour_1)	1.83423																			m33_19_Sirius.tif-dupl-(Colour_1)	0.806249
m474_2019_Sirius Red-Image Export-02.tif-dupl-(Colour_1)	1.60775				m428_2019_Sirius Red-Image Export-13.tif-dupl-(Colour_1)	2.75684																			m33_19_Sirius.tif-dupl-(Colour_1)	0.896425
m474_2019_Sirius Red-Image Export-02.tif-dupl-(Colour_1)	1.47701				m428_2019_Sirius Red-Image Export-13.tif-dupl-(Colour_1)	3.4283																			m33_19_Sirius.tif-dupl-(Colour_1)	1.10893
m474_2019_Sirius Red-Image Export-02.tif-dupl-(Colour_1)	1.70228				m428_2019_Sirius Red-Image Export-13.tif-dupl-(Colour_1)	2.83386																			m33_19_Sirius.tif-dupl-(Colour_1)	0.860113

## Sheet: Summary
Group	Genotype	Paraffin #	Raw file name	Sirius Red (% Area)
Group 1	ND_WT (n=12)	m170_19	m170_19_Sirius_s2.tif-dupl-(Colour_1)	0.273806
		m45_19	m45_19_Sirius.tif-dupl-(Colour_1)	0.336487
		m426_2019	m426_2019_Sirius Red-Image Export-14.tif-dupl-(Colour_1)	0.734024
		m164_19	m164_19_Sirius_s1.tif-dupl-(Colour_1)	0.868533
		m75_19	m75_19_Sirius.tif-dupl-(Colour_1)	0.996811
		m77_19	m77_19_Sirius.tif-dupl-(Colour_1)	1.19207
		m71_19	m71_19_Sirius.tif-dupl-(Colour_1)	1.19899
		m410_2019	m410_2019_Sirius Red-Image Export-29.tif-dupl-(Colour_1)	1.76801
		m424_2019	m424_2019_Sirius Red-Image Export-15.tif-dupl-(Colour_1)	2.05987
		m53_19	m53_19_Sirius.tif-dupl-(Colour_1)	2.10664
		m472_2019	m472_2019_Sirius Red-Image Export-03.tif-dupl-(Colour_1)	1.44353
		m474_2019	m474_2019_Sirius Red-Image Export-02.tif-dupl-(Colour_1)	1.7189
Group 2	ND_HET (n=12)	m19_19	m19_19_Sirius.tif-dupl-(Colour_1)	0.138157
		m11_19	m11_19_Sirius.tif-dupl-(Colour_1)	0.496964
		m470_2019	m470_2019_Sirius Red-Image Export-04.tif-dupl-(Colour_1)	0.590573
		m9_19	m9_19_Sirius.tif-dupl-(Colour_1)	1.27977
		m49_19	m49_19_Sirius.tif-dupl-(Colour_1)	1.83294
		m412_2019	m412_2019_Sirius Red-Image Export-28.tif-dupl-(Colour_1)	2.23742
		m79_19	m79_19_Sirius.tif-dupl-(Colour_1)	2.34494
		m468_2019	m468_2019_Sirius Red-Image Export-05.tif-dupl-(Colour_1)	2.97162
		m81_19	m81_19_Sirius.tif-dupl-(Colour_1)	4.0001
		m428_2019	m428_2019_Sirius Red-Image Export-13.tif-dupl-(Colour_1)	2.65914
		m420_2019	m420_2019_Sirius Red-Image Export-17.tif-dupl-(Colour_1)	3.42077
		m422_2019	m422_2019_Sirius Red-Image Export-16.tif-dupl-(Colour_1)	1.55854
Group 3	ND_KO (n=11)	m35_19	m35_19_Sirius.tif-dupl-(Colour_1)	0.353013
		m37_19	m37_19_Sirius.tif-dupl-(Colour_1)	0.452856
		m434_2019	m434_2019_Sirius Red-Image Export-10.tif-dupl-(Colour_1)	0.750621
		m61_19	m61_19_Sirius.tif-dupl-(Colour_1)	0.756795
		m430_2019	m430_2019_Sirius Red-Image Export-12.tif-dupl-(Colour_1)	0.894118
		m57_19	m57_19_Sirius.tif-dupl-(Colour_1)	0.925197
		m59_19	m59_19_Sirius.tif-dupl-(Colour_1)	1.13842
		m464_2019	m464_2019_Sirius Red-Image Export-07.tif-dupl-(Colour_1)	1.67257
		m63_19	m63_19_Sirius.tif-dupl-(Colour_1)	1.67884
		m466_2019	m466_2019_Sirius Red-Image Export-06.tif-dupl-(Colour_1)	1.82408
		m432_2019	m432_2019_Sirius Red-Image Export-11.tif-dupl-(Colour_1)	2.08382
Group 4	CDE_WT (n=9)	m27_19	m27_19_Sirius.tif-dupl-(Colour_1)	1.86089
		m142_19	m142_19_Sirius_s2.tif-dupl-(Colour_1)	2.37824
		m476_2019	m476_2019_Sirius Red-Image Export-01.tif-dupl-(Colour_1)	3.11371
		m152_19	m152_19_Sirius_s2.tif-dupl-(Colour_1)	6.00984
		m51_19	m51_19_Sirius.tif-dupl-(Colour_1)	9.24519
		m146_19	m146_19_Sirius_s2.tif-dupl-(Colour_1)	9.42293
		m150_19	m150_19_Sirius_s1.tif-dupl-(Colour_1)	9.75068
		m488_2019	m488_2019_Sirius Red-Image Export-31.tif-dupl-(Colour_1)	10.5906
		m486_2019	m486_2019_Sirius Red-Image Export-32.tif-dupl-(Colour_1)	14.484
Group 5	CDE_HET (n=10)	m25_19_Sirius.tif-dupl-(Colour_1)	m25_19_Sirius.tif-dupl-(Colour_1)	1.71919
		m302A_2018	m302A_Sirius.tif-dupl-(Colour_1)	2.10741
		m47_19	m47_19_Sirius.tif-dupl-(Colour_1)	2.78736
		m13_19	m13_19_Sirius.tif-dupl-(Colour_1)	2.86212
		m267A_2018	m267A_Sirius.tif-dupl-(Colour_1)	3.31331
		m259_19	m259_19_SiriusRed-Image Export-03.tif-dupl-(Colour_1)	4.65252
		m263A_2018	m263A_Sirius.tif-dupl-(Colour_1)	4.72171
		m144_19	m144_19_Sirius_s1.tif-dupl-(Colour_1)	7.271
		m257A_2018	m257A_Sirius.tif-dupl-(Colour_1)	12.2408
		m414_2019	m414_2019_Sirius Red-Image Export-27.tif-dupl-(Colour_1)	12.0827
Group 6	CDE_KO (n=12)	m15_19	m15_19_Sirius.tif-dupl-(Colour_1)	0.816827
		m21_19	m21_19_Sirius.tif-dupl-(Colour_1)	0.90838
		m261B_2018	m261B_Sirius.tif-dupl-(Colour_1)	0.925726
		m23_19	m23_19_Sirius.tif-dupl-(Colour_1)	0.970485
		m148_19	m148_19_Sirius_s2.tif-dupl-(Colour_1)	1.96358
		m304A_2018	m304A_Sirius.tif-dupl-(Colour_1)	2.2438
		m436_2019	m436_2019_Sirius Red-Image Export-09.tif-dupl-(Colour_1)	2.41058
		m438_2019	m438_2019_Sirius Red-Image Export-08.tif-dupl-(Colour_1)	2.7757
		m416_2019	m416_2019_Sirius Red-Image Export-26.tif-dupl-(Colour_1)	2.46241
		m418_2019	m418_2019_Sirius Red-Image Export-25.tif-dupl-(Colour_1)	2.33803
		m259A_2018	m259A_Sirius.tif-dupl-(Colour_1)	6.35203
		m33_19	m33_19_Sirius.tif-dupl-(Colour_1)	0.950617
