# Supplementary material for: RAGE is a key regulator of ductular reaction-mediated fibrosis during cholestasis
Source: EMBO Rep. 2025 Jan 2;26(3):880–907. doi: 10.1038/s44319-024-00356-7 (PMC11811172; doi:10.1038/s44319-024-00356-7)
Supplement: Supplementary file 5 — Source data Fig. 3 [file 44319_2024_356_MOESM5_ESM.zip › Figure 3/3C/CDE_Histo_Analysis_Fibrosis.xlsx]

## Sheet: Summary
	CDE_Rage WT		CDE_Rage Het		CDE_Rage KO
Fibrosis feature	Frequency	Percent	Frequency	Percent	Frequency	Percent
bridging fibrosis	4	44.4444	2	20	1	8.33333
Portal & perisinusoidal fibrosis	4	44.4444	6	60	7	58.3333
poral fibrosis	0	0	0	0	2	16.6667
perisinusoidal fibrosis	1	11.1111	1	10	1	8.33333
none	0	0	1	10	1	8.33333

## Sheet: Legend
Legend:
Steatosis: evaluation at 40 x magnification, considering only the hepatocytes
Zone 1 = periportal, Zone 2 = midzonal, Zone 3 = centrolobular
1Displacement of the nucleus to the side; 2no displacement of the nucleus, contiguous patches
3Cellular enlargement more than 1.5 times the normal hepatocyte diameter
4Average of 5 different areas at 40 x magnification; 5more than background lesions
6Small aggregates of macrophages
7Cellular enlargement 2 to 3 times the normal hepatocyte diameter, central pyknotic nucleus, clear or pale cytoplasm
LPC = Liver progenitor cell
Stains: H&E, Sirius Red
*very small tissue sample

## Sheet: TAM_ND (Rage WT)
Histological feature	Definition	Score	m45_2019	m53_2019	m71_2019	m75_2019	m77_2019	m164_2019	m170_2019	m410_2019	m426_2019	m424_2019	m472_19	m474_19			n=12
Steatosis
A) Macrovesicular1	< 5 %	0	0	0	0	0	0	0	0	0	0	0	0	0
	5 - 33 %	1
	34 - 66 %	2
	> 66 %	3
B) Microvesicular2	< 5 %	0	0			0	0	0	0	0
	5 - 33 %	1		1	1						1	1	1	1
	34 - 66 %	2
	> 66 %	3
Hepatocellular Hypertrophy3	< 5 %	0	0	0	0	0	0	0	0	0	0	0	0	0
	5 - 33 %	1
	34 - 66 %	2
	> 66 %	3
Sum of Score			0	1	1	0	0	0	0	0	1	1	1	1
Fibrosis	none	0	0			0	0	0	0								Frequency	Percent
A: pericellular/perisinusoidal	mild/ moderate	1/2								1						bridging fibrosis	0	0
B: portal/periportal	mild/ moderate	1/2		1							1	1	1			both zones	2	16.6667
Both zones		2			2									2		poral fibrosis	4	33.3333
Bridging fibrosis		3														perisinusoidal fibrosis	1	8.33333
Cirrhosis		4														none	5	41.6667
Inflammation
A) Lobular inflammation4	none (< 0,5 foci)	0	0	0	0	0	0	0	0	0	0	0	0	0			Lobular	Percent	Portal	Percent
	0,5-1 foci/400x field	1														severe	0	0	0	0
	1-2 foci/400x field	2														moderate	0	0	0	0
	> 2 foci/400x field	3														mild	0	0	0	0
B) Portal inflammation5	none	0	0	0	0	0	0	0	0	0	0	0	0	0		None	12	100	12	100
	mild/ moderate/severe	1/2/3
Microgranulomas6	no/yes	0/1	0	1	0	0	0	1	0	0	1	0	0	0
Large lipogranulomas	no/yes	0/1	0	0	0	0	0	0	0	0	0	0	0	0
Liver cell injury
Necrosis of cell groups	none/few/multiple/many foci	0-3	0	0	0	0	0	0	1	1	1	0	0	1
Ballooning	none/few/many cells	0/1/2	0	0	0	0	0	0	0	0	0	0	0	0
Apoptotic hepatocytes	none/few	0	0	0	0	0	0	0	0	0	0	0	0	0
	many	1
Other findings																	BEC	Percent	bile duct	percent
Oval cell /LPC proliferation	mild/ moderate/severe	1/2/3	0	2	0	0	0	0	0	0	0	1	1	1		severe	0	0	0	0
Bile duct proliferation	mild/ moderate/severe	1/2/3	0	2	0	0	0	0	0	0	1	1	1	1		moderate	1	8.33333	1	8.33333
Sum of Score			0	8	4	0	0	1	1	2	6	5	5	7		mild	3	25	4	33.3333
Score according to KLEINER DE et al., Hepatology (2005), modified by Liang et al., PLOS (2014) and adapted for the present study																none	8	66.6667	7	58.3333

## Sheet: TAM_ND (Hetero.)
Histological feature	Definition	Score	m9_2019	m11_2019	m49_2019	m79_2019	m81_2019	m19_2019	m412_2019	m468_2019	m470_2019	m428_2019	m422_2019	m420_2019					n=12
Steatosis
A) Macrovesicular1	< 5 %	0	0	0	0	0	0	0	0	0	0	0	0	0
	5 - 33 %	1
	34 - 66 %	2
	> 66 %	3
B) Microvesicular2	< 5 %	0	0		0	0	0	0	0		0
	5 - 33 %	1		1						1
	34 - 66 %	2										2	2	2
	> 66 %	3
Hepatocellular Hypertrophy3	< 5 %	0	0	0	0	0	0	0	0	0	0
	5 - 33 %	1										1	1	1
	34 - 66 %	2
	> 66 %	3
Sum of Score			0	1	0	0	0	0	0	1	0	3	3	3
Fibrosis	none	0	0	0				0												Frequency	Percent
A: pericellular/perisinusoidal	mild/ moderate	1/2																	bridging fibrosis	2	16.6667
B: portal/periportal	mild/ moderate	1/2			1	1	2				1		1	1					both zones	1	8.33333
Both zones		2							2										poral fibrosis	6	50
Bridging fibrosis		3								3		3							perisinusoidal fibrosis	0	0
Cirrhosis		4																	none	3	25
Inflammation
A) Lobular inflammation4	none (< 0,5 foci)	0	0	0	0	0	0	0	0	0	0	0	0	0						Lobular	Percent	Portal	Percent
	0,5-1 foci/400x field	1																	severe	0	0	0	0
	1-2 foci/400x field	2																	moderate	0	0	0	0
	> 2 foci/400x field	3																	mild	0	0	1	8.33333
B) Portal inflammation5	none	0	0	0	0	0	0	0		0	0	0	0	0					None	12	100	11	91.6667
	mild/ moderate/severe	1/2/3							1
Microgranulomas6	no/yes	0/1	0	0	0	1	1	1	1	1	1	0	0	0
Large lipogranulomas	no/yes	0/1	0	0	0	0	0	0	0	0	0	0	0	0
Liver cell injury
Necrosis of cell groups	none/few/multiple/many foci	0-3	0	0	1	0	1	0	0	1	0	0	0	0
Ballooning	none/few/many cells	0/1/2	0	0	0	0	0	0	0	0	0	0	0	0
Apoptotic hepatocytes	none/few	0	0	0	0	0	0	0	0	0	0	0	0	0
	many	1
Other findings																				OC	Percent	bile duct	percent
Oval cell /LPC proliferation	mild/ moderate/severe	1/2/3	0	0	1	0	0	0	1	2	0	2	1	2					severe	0	0	0	0
Bile duct proliferation	mild/ moderate/severe	1/2/3	0	0	1	1	1	0	1	2	1	1	1	2					moderate	3	25	2	16.6667
Sum of Score			0	2	4	3	5	1	6	11	4	12	9	11					mild	3	25	7	58.3333
Score according to KLEINER DE et al., Hepatology (2005), modified by Liang et al., PLOS (2014) and adapted for the present study																			none	6	50	3	25

## Sheet: TAM__ND (KO)
Histological feature	Definition	Score	m35_2019	m37_2019	m57_2019	m59_2019	m61_2019	m63_2019	m434_2019	m432_2019	m430_2019	m464_2019	m466_2019			n=11
Steatosis
A) Macrovesicular1	< 5 %	0	0	0	0	0	0	0	0	0	0	0	0
	5 - 33 %	1
	34 - 66 %	2
	> 66 %	3
B) Microvesicular2	< 5 %	0	0	1	0	0	0	0				0	0
	5 - 33 %	1							1	1	1
	34 - 66 %	2
	> 66 %	3
Hepatocellular Hypertrophy3	< 5 %	0	0	0	0	0	0	0	0	0	0	0	0
	5 - 33 %	1
	34 - 66 %	2
	> 66 %	3
Sum of Score			0	1	0	0	0	0	1	1	1	0	0
Fibrosis	none	0	0	0	0	0	0	0	0	0	0						Frequency	Percent
A: pericellular/perisinusoidal	mild/ moderate	1/2											1			bridging fibrosis	0	0
B: portal/periportal	mild/ moderate	1/2										1				both zones	0	0
Both zones		2														poral fibrosis	1	9.09091
Bridging fibrosis		3														perisinusoidal fibrosis	1	9.09091
Cirrhosis		4														none	9	81.8182
Inflammation
A) Lobular inflammation4	none (< 0,5 foci)	0	0	0	0	0	0	0	0	0	0	0	0				Lobular	Percent	Portal	Percent
	0,5-1 foci/400x field	1														severe	0	0	0	0
	1-2 foci/400x field	2														moderate	0	0	0	0
	> 2 foci/400x field	3														mild	0	0	1	9.09091
B) Portal inflammation5	none	0	0	0	0	0	0	0	0	0	0	0				None	11	100	10	90.9091
	mild/ moderate/severe	1/2/3											1
Microgranulomas6	no/yes	0/1	0	1	0	0	0	0	0	0	0	1	1
Large lipogranulomas	no/yes	0/1	0	0	0	0	0	0	0	0	0	0	0
Liver cell injury
Necrosis of cell groups	none/few/multiple/many foci	0-3	0	0	1	0	1	0	0	1	0	0	0
Ballooning	none/few/many cells	0/1/2	0	0	0	0	0	0	0	0	0	0	0
Apoptotic hepatocytes	none/few	0	0	0	0	0	0	0	0	0	0	0	0
	many	1
Other findings																	OC	Percent	bile duct	percent
Oval cell /LPC proliferation	mild/ moderate/severe	1/2/3	0	0	0	0	0	0	0	0	0	0	0			severe	0	0	0	0
Bile duct proliferation	mild/ moderate/severe	1/2/3	0	0	0	0	0	0	0	0	0	1	1			moderate	0	0	0	0
Sum of Score			0	3	1	0	1	0	2	3	2	3	4			mild	0	0	2	18.1818
Score according to KLEINER DE et al., Hepatology (2005), modified by Liang et al., PLOS (2014) and adapted for the present study																none	11	100	9	81.8182

## Sheet: TAM_CDE (WT)
Histological feature	Definition	Score	m27_2019	m51_2019	m142_2019	m146_2019	m150_2019	m152_2019	m476_2019	m486_2019	m488_2019		n=	9
Steatosis
A) Macrovesicular1	< 5 %	0	0		0	0	0		0	0	0
	5 - 33 %	1		1				1
	34 - 66 %	2
	> 66 %	3
B) Microvesicular2	< 5 %	0
	5 - 33 %	1	1		1	1	1				1
	34 - 66 %	2		2				2	2	2
	> 66 %	3
Hepatocellular Hypertrophy3	< 5 %	0	0		0
	5 - 33 %	1
	34 - 66 %	2				2			2		2
	> 66 %	3		3			3	3		3
Sum of Score			1	6	1	3	4	6	4	5	3			Frequency	Percent
Fibrosis	none	0											bridging fibrosis	4	44.4444
A: pericellular/perisinusoidal	mild/ moderate	1/2			1								both zones	4	44.4444
B: portal/periportal	mild/ moderate	1/2											poral fibrosis	0	0
Both zones		2						2	2	2	2		perisinusoidal fibrosis	1	11.1111
Bridging fibrosis		3	3	3		3	3						none	0	0
Cirrhosis		4
Inflammation
A) Lobular inflammation4	none (< 0,5 foci)	0	0		0						0			Lobular	Percent	Portal	Percent
	0,5-1 foci/400x field	1						1	1	1			severe	1	11.1111	0	0
	1-2 foci/400x field	2				2	2						moderate	2	22.2222	1	11.1111
	> 2 foci/400x field	3		3									mild	3	33.3333	1	11.1111
B) Portal inflammation5	none	0		0	0	0	0	0	0	0			None	3	33.3333	7	77.7778
	mild/ moderate/severe	1/2/3	2								1
Microgranulomas6	no/yes	0/1	0	1	1	1	0	1	1	1	1		77.7778
Large lipogranulomas	no/yes	0/1	0	0	0	0	0	0	1	1	0
Liver cell injury
Necrosis of cell groups	none/few/multiple/many foci	0-3	0	0	1	0	0	0	0	0	0
Ballooning	none/few/many cells	0/1/2	0	2	0	1	1	0	1	1	0
Apoptotic hepatocytes	none/few	0	0	0	0	0	0	0	0	0
	many	1									1
Other findings														OC	Percent	bile duct	percent
Oval cell /LPC proliferation	mild/ moderate/severe	1/2/3	2	2	1	2	3	1	2	2	2		severe	1	11.1111	0	0
Bile duct proliferation	mild/ moderate/severe	1/2/3	1	2	1	2	1	1	2	1	2		moderate	6	66.6667	4	44.4444
Sum of Score			10	25	7	17	18	18	18	19	15		mild	2	22.2222	5	55.5556
Score according to KLEINER DE et al., Hepatology (2005), modified by Liang et al., PLOS (2014) and adapted for the present study													none	0	0	0	0

## Sheet: TAM_CDE (Hetero.)
Histological feature	Definition	Score	m257_2018	m263_2018	m302 _2018	m267_2018	m25_2019	m47_2019	m13_2019	m144_2019	m259_2019	m414_2019			n=10
Steatosis
A) Macrovesicular1	< 5 %	0			0				0			0
	5 - 33 %	1	1				1	1		1
	34 - 66 %	2		2		2					2
	> 66 %	3
B) Microvesicular2	< 5 %	0			0				0	0
	5 - 33 %	1				1		1			1	1
	34 - 66 %	2	2	2			2
	> 66 %	3
Hepatocellular Hypertrophy3	< 5 %	0
	5 - 33 %	1			1			2
	34 - 66 %	2	2	2		2	2			2	2	2
	> 66 %	3							3
Sum of Score			5	6	1	5	5	4	3	3	5	3				Freq	Percent
Fibrosis	none	0			0										bridging fibrosis	2	20
A: pericellular/perisinusoidal	mild/ moderate	1/2										2			both zones	6	60
B: portal/periportal	mild/ moderate	1/2													poral fibrosis	0	0
Both zones		2	2	2		2	2		2		2				perisinusoidal fibrosis	1	10
Bridging fibrosis		3						3		3					none	1	10
Cirrhosis		4
Inflammation
A) Lobular inflammation4	none (< 0,5 foci)	0										0				Lobular	Percent	Portal	Percent
	0,5-1 foci/400x field	1	1		1	1	1	1		1	1				severe	0	0	0	0
	1-2 foci/400x field	2		2					2						moderate	2	20	0	0
	> 2 foci/400x field	3													mild	7	70	5	50
B) Portal inflammation5	none	0			0			0	0		0	0			None	1	10	5	50
	mild/ moderate/severe	1/2/3	1	1		1	1			1
Microgranulomas6	no/yes	0/1	1	1	1	1	1	0	1	1	1	0			80
Large lipogranulomas	no/yes	0/1	0	0	0	0	0	0	0	0	0	0
Liver cell injury
Necrosis of cell groups	none/few/multiple/many foci	0-3	0	0	0	0	1	1	1	0	1	0
Ballooning	none/few/many cells	0/1/2	0	0	1	0	0	0	0	0	0	0
Apoptotic hepatocytes	none/few	0	0	0	0	0	0	0	0	0	0
	many	1										1
Other findings																OC	Percent	Bile duct	percent
Oval cell /LPC proliferation	mild/ moderate/severe	1/2/3	3	1	1	1	1	2	1	2	1	3			severe	2	20	1	10
Bile duct proliferation	mild/ moderate/severe	1/2/3	2	2	0	1	2	3	2	2	1	1			moderate	2	20	5	50
Sum of Score			15	18	5	15	16	13	12	12	15	13			mild	6	60	3	30
Score according to KLEINER DE et al., Hepatology (2005), modified by Liang et al., PLOS (2014) and adapted for the present study															none	0	0	1	10

## Sheet: TAM_CDE (KO)
Histological feature	Definition	Score	m259_2018	m261_2018	m304 _2018	m15_2019	m21_2019	m23_2019	m148_2019	m416_2019	m418_2019	m438_2019	m436_2019	m33_2019		n=	12
Steatosis
A) Macrovesicular1	< 5 %	0			0	0	0	0				0	0
	5 - 33 %	1	1	1					1					1
	34 - 66 %	2								2	2
	> 66 %	3
B) Microvesicular2	< 5 %	0
	5 - 33 %	1	1	1	1	1		1				1
	34 - 66 %	2					2		2	2	2		2	2
	> 66 %	3
Hepatocellular Hypertrophy3	< 5 %	0				0		0
	5 - 33 %	1		1
	34 - 66 %	2	2				2			2	2	2	2	2
	> 66 %	3			3				3
Sum of score			4	3	4	1	4	1	6	6	6	3	4	5				Percent
Fibrosis	none	0						0								bridging fibrosis	1	8.33333
A: pericellular/perisinusoidal	mild/ moderate	1/2									1					both zones	7	58.3333
B: portal/periportal	mild/ moderate	1/2				1								1		poral fibrosis	2	16.6667
Both zones		2	2	2			2		2	2		2	2			perisinusoidal fibrosis	1	8.33333
Bridging fibrosis		3			3											none	1	8.33333
Cirrhosis		4
Inflammation
A) Lobular inflammation4	none (< 0,5 foci)	0			0	0		0		0
	0,5-1 foci/400x field	1					1					1	1	1			Lobular	Percent	Portal	Percent
	1-2 foci/400x field	2		2					2		2					severe	1	8.33333	0	0
	> 2 foci/400x field	3	3													moderate	3	25	0	0
B) Portal inflammation5	none	0		0	0	0	0	0		0	0	0	0			mild	4	33.3333	3	25
	mild/ moderate/severe	1/2/3	1						1					1		None	4	33.3333	9	75
Microgranulomas6	no/yes	0/1	1	1	1	0	1	1	1	1	1	1	1	1		91.6667
Large lipogranulomas	no/yes	0/1	0	0	0	0	0	0	0	0	1	1	0	0
Liver cell injury
Necrosis of cell groups	none/few/multiple/many foci	0-3	0	0	0	0	1	0	0	0	1	0	0	1
Ballooning	none/few/many cells	0/1/2	1	1	0	0	1	1	2	0	1	0	1	0
Apoptotic hepatocytes	none/few	0	0	0	1	0	0	0	0	0		0	1	0
	many	1									1
Other findings																	OC	Percent	bile duct	Percent
Oval cell /LPC proliferation	mild/ moderate/severe	1/2/3	1	1	1	0	1	0	0	1	0	1	2	1		severe	0	0	0	0
Bile duct proliferation	mild/ moderate/severe	1/2/3	1	1	2	1	1	0	0	1	1	1	1	1		moderate	1	8.33333	1	8.33333
Sum of Score			16	12	13	3	14	4	20	17	21	13	17	17		mild	7	58.3333	9	75
Score according to KLEINER DE et al., Hepatology (2005), modified by Liang et al., PLOS (2014) and adapted for the present study																none	4	33.3333	2	16.6667
