# Supplementary material for: RAGE is a key regulator of ductular reaction-mediated fibrosis during cholestasis
Source: EMBO Rep. 2025 Jan 2;26(3):880–907. doi: 10.1038/s44319-024-00356-7 (PMC11811172; doi:10.1038/s44319-024-00356-7)
Supplement: Supplementary file 6 — Source data Fig. 4 [file 44319_2024_356_MOESM6_ESM.zip]

Archive with 32 entries (26 files):
- Figure 4/
- Figure 4/4A/
- Figure 4/4A/1_ND_WT_30007_vim.tif
- Figure 4/4A/2_ND_HET_29765_vim.tif
- Figure 4/4A/3_ND_KO_29820_vim.tif
- Figure 4/4A/4_CDE_WT_25505_vim.tif
- Figure 4/4A/5_CDE_HET_29238_vim.tif
- Figure 4/4A/5_CDE_HET_29238_vim_Split channel/
- Figure 4/4A/5_CDE_HET_29238_vim_Split channel/5_29238_vim_250_-Image Export-01_b0s0c0-3x0-268y0-268.png
- Figure 4/4A/5_CDE_HET_29238_vim_Split channel/5_29238_vim_250_-Image Export-01_b0s0c0x0-268y0-268.png
- Figure 4/4A/5_CDE_HET_29238_vim_Split channel/5_29238_vim_250_-Image Export-01_b0s0c1x0-268y0-268.png
- Figure 4/4A/5_CDE_HET_29238_vim_Split channel/5_29238_vim_250_-Image Export-01_b0s0c2x0-268y0-268.png
- Figure 4/4A/6_CDE_KO_29840_vim.tif
- Figure 4/4A/6_CDE_KO_29840_vim_Split channel/
- Figure 4/4A/6_CDE_KO_29840_vim_Split channel/6_29840_vim_250_-Image Export-02_b0s0c0-3x0-268y0-268.png
- Figure 4/4A/6_CDE_KO_29840_vim_Split channel/6_29840_vim_250_-Image Export-02_b0s0c0x0-268y0-268.png
- Figure 4/4A/6_CDE_KO_29840_vim_Split channel/6_29840_vim_250_-Image Export-02_b0s0c1x0-268y0-268.png
- Figure 4/4A/6_CDE_KO_29840_vim_Split channel/6_29840_vim_250_-Image Export-02_b0s0c2x0-268y0-268.png
- Figure 4/4B/
- Figure 4/4B/Desmin Quantification.xlsx
- Figure 4/4B/Macro COLOC.ijm
- Figure 4/4B/README_Desmin quantification.txt
- Figure 4/4C/
- Figure 4/4C/1_ND_WT_30007.tif
- Figure 4/4C/2_ND_Het_24676.tif
- Figure 4/4C/3_ND_KO_29320.tif
- Figure 4/4C/4_CDE_WT_24463.tif
- Figure 4/4C/4_CDE_WT_24463_zoom.tif
- Figure 4/4C/5_CDE_Het_22192.tif
- Figure 4/4C/5_CDE_Het_22192_zoom.tif
- Figure 4/4C/6_CDE_KO_29254.tif
- Figure 4/4C/6_CDE_KO_29254_zoom.tif
