# Supplementary material for: RAGE is a key regulator of ductular reaction-mediated fibrosis during cholestasis
Source: EMBO Rep. 2025 Jan 2;26(3):880–907. doi: 10.1038/s44319-024-00356-7 (PMC11811172; doi:10.1038/s44319-024-00356-7)
Supplement: Supplementary file 6 — Source data Fig. 4 [file 44319_2024_356_MOESM6_ESM.zip › Figure 4/4B/Desmin Quantification.xlsx]

## Sheet: raw
ND_Rage WT					ND_Rage Het					ND_Rage KO					CDE_Rage WT					CDE_Rage Het					CDE_Rage KO
		Desmin					Desmin					Desmin					Desmin					Desmin					Desmin
Label	% Area	Mean	SD		Label	% Area	Mean	SD		Label	% Area	Mean	SD		Label	% Area	Mean	SD		Label	% Area	Mean	SD		Label	% Area	Mean	SD
24846_des_s2.ome.tiff-dupl RED:0001-0404-0408	0.000193	0.71632	0.637316		24676_Des_s2.ome.tiff-dupl RED:0001-0576-0768	0.307622	0.804097	0.188105		24815_Des_s2.ome.tiff-dupl RED:0001-0556-0784	0.25864	2.36616	0.405365		25505_Des_s2.ome.tiff-dupl GREEN-dupl RED:0001-0516-0372	0.000166	5.11394	1.72862		22192_Des.ome.tiff-dupl RED:0001-0894-1248	2.27598	10.7817	0.979641		22294_Des_s1.ome.tiff-dupl RED:0001-0588-0924	0.476008	0.763657	0.420276
24846_des_s2.ome.tiff-dupl GREEN:0001-0404-0408	1.96604				24676_Des_s2.ome.tiff-dupl GREEN:0001-0576-0768	1.01906				24815_Des_s2.ome.tiff-dupl GREEN:0001-0556-0784	2.45204				25505_Des_s2.ome.tiff-dupl GREEN-dupl GREEN:0001-0516-0372	4.4596				22192_Des.ome.tiff-dupl GREEN:0001-0894-1248	9.05817				22294_Des_s1.ome.tiff-dupl GREEN:0001-0588-0924	1.28437
24846_des_s2.ome.tiff-dupl RED and GREEN:0001-0404-0408	0.000193				24676_Des_s2.ome.tiff-dupl RED and GREEN:0001-0576-0768	0.020984				24815_Des_s2.ome.tiff-dupl RED and GREEN:0001-0556-0784	0.075577				25505_Des_s2.ome.tiff-dupl GREEN-dupl RED and GREEN:0001-0516-0372	0.000166				22192_Des.ome.tiff-dupl RED and GREEN:0001-0894-1248	0.290489				22294_Des_s1.ome.tiff-dupl RED and GREEN:0001-0588-0924	0.014412
24846_des_s2.ome.tiff-dupl RED:0001-0696-0760	6e-05				24676_Des_s2.ome.tiff-dupl RED:0001-0678-0726	0.441482				24815_Des_s2.ome.tiff-dupl RED:0001-0600-0700	0.070331				25505_Des_s2.ome.tiff-dupl GREEN-dupl RED:0001-0504-0372	0.00017				22192_Des.ome.tiff-dupl RED:0001-0576-0816	3.58494				22294_Des_s1.ome.tiff-dupl RED:0001-0618-1614	0.806921
24846_des_s2.ome.tiff-dupl GREEN:0001-0696-0760	0.304608				24676_Des_s2.ome.tiff-dupl GREEN:0001-0678-0726	0.908701				24815_Des_s2.ome.tiff-dupl GREEN:0001-0600-0700	1.72698				25505_Des_s2.ome.tiff-dupl GREEN-dupl GREEN:0001-0504-0372	7.63554				22192_Des.ome.tiff-dupl GREEN:0001-0576-0816	11.2142				22294_Des_s1.ome.tiff-dupl GREEN:0001-0618-1614	0.79805
24846_des_s2.ome.tiff-dupl RED and GREEN:0001-0696-0760	0				24676_Des_s2.ome.tiff-dupl RED and GREEN:0001-0678-0726	0.025543				24815_Des_s2.ome.tiff-dupl RED and GREEN:0001-0600-0700	0.01493				25505_Des_s2.ome.tiff-dupl GREEN-dupl RED and GREEN:0001-0504-0372	0.00017				22192_Des.ome.tiff-dupl RED and GREEN:0001-0576-0816	0.700509				22294_Des_s1.ome.tiff-dupl RED and GREEN:0001-0618-1614	0.014392
24846_des_s2.ome.tiff-dupl RED:0001-0584-1020	5.3e-05				24676_Des_s2.ome.tiff-dupl RED:0001-0492-0960	0.876566				24815_Des_s2.ome.tiff-dupl RED:0001-0336-0548	0.145559				25505_Des_s2.ome.tiff-dupl GREEN-dupl RED:0001-0560-0548	0.000104				22192_Des.ome.tiff-dupl RED:0001-0798-1218	5.07028				22294_Des_s1.ome.tiff-dupl RED:0001-0828-1242	1.10738
24846_des_s2.ome.tiff-dupl GREEN:0001-0584-1020	0.272464				24676_Des_s2.ome.tiff-dupl GREEN:0001-0492-0960	0.868563				24815_Des_s2.ome.tiff-dupl GREEN:0001-0336-0548	2.98603				25505_Des_s2.ome.tiff-dupl GREEN-dupl GREEN:0001-0560-0548	2.34806				22192_Des.ome.tiff-dupl GREEN:0001-0798-1218	11.7267				22294_Des_s1.ome.tiff-dupl GREEN:0001-0828-1242	0.29476
24846_des_s2.ome.tiff-dupl RED and GREEN:0001-0584-1020	0				24676_Des_s2.ome.tiff-dupl RED and GREEN:0001-0492-0960	0.059119				24815_Des_s2.ome.tiff-dupl RED and GREEN:0001-0336-0548	0.034575				25505_Des_s2.ome.tiff-dupl GREEN-dupl RED and GREEN:0001-0560-0548	0.000104				22192_Des.ome.tiff-dupl RED and GREEN:0001-0798-1218	1.03789				22294_Des_s1.ome.tiff-dupl RED and GREEN:0001-0828-1242	0.008821
24846_des_s2.ome.tiff-dupl RED:0001-1180-0932	0.000839				24676_Des_s2.ome.tiff-dupl RED:0001-0588-1194	0.844489				24815_Des_s2.ome.tiff-dupl RED:0001-0536-0984	0.239045				25505_Des_s2.ome.tiff-dupl GREEN-dupl RED:0001-0480-0420	0.007263				22192_Des.ome.tiff-dupl RED:0001-1374-1374	3.25561				22294_Des_s1.ome.tiff-dupl RED:0001-0738-1476	0.923365
24846_des_s2.ome.tiff-dupl GREEN:0001-1180-0932	0.768795				24676_Des_s2.ome.tiff-dupl GREEN:0001-0588-1194	0.474929				24815_Des_s2.ome.tiff-dupl GREEN:0001-0536-0984	2.38056				25505_Des_s2.ome.tiff-dupl GREEN-dupl GREEN:0001-0480-0420	5.05286				22192_Des.ome.tiff-dupl GREEN:0001-1374-1374	10.3939				22294_Des_s1.ome.tiff-dupl GREEN:0001-0738-1476	0.398265
24846_des_s2.ome.tiff-dupl RED and GREEN:0001-1180-0932	0.000839				24676_Des_s2.ome.tiff-dupl RED and GREEN:0001-0588-1194	0.072922				24815_Des_s2.ome.tiff-dupl RED and GREEN:0001-0536-0984	0.071092				25505_Des_s2.ome.tiff-dupl GREEN-dupl RED and GREEN:0001-0480-0420	0.007263				22192_Des.ome.tiff-dupl RED and GREEN:0001-1374-1374	0.523594				22294_Des_s1.ome.tiff-dupl RED and GREEN:0001-0738-1476	0.011942
24846_des_s2.ome.tiff-dupl RED:0001-0704-1616	2.8e-05				24676_Des_s2.ome.tiff-dupl RED:0001-0714-0744	0.901073				24815_Des_s2.ome.tiff-dupl RED:0001-0728-1132	0.329637				25505_Des_s2.ome.tiff-dupl GREEN-dupl RED:0001-0748-0688	0.000135				22192_Des.ome.tiff-dupl RED:0001-1170-1248	3.9435				22294_Des_s1.ome.tiff-dupl RED:0001-0822-1224	1.11893
24846_des_s2.ome.tiff-dupl GREEN:0001-0704-1616	0.498727				24676_Des_s2.ome.tiff-dupl GREEN:0001-0714-0744	0.830307				24815_Des_s2.ome.tiff-dupl GREEN:0001-0728-1132	2.42044				25505_Des_s2.ome.tiff-dupl GREEN-dupl GREEN:0001-0748-0688	5.4529				22192_Des.ome.tiff-dupl GREEN:0001-1170-1248	10.7435				22294_Des_s1.ome.tiff-dupl GREEN:0001-0822-1224	1.23377
24846_des_s2.ome.tiff-dupl RED and GREEN:0001-0704-1616	2.8e-05				24676_Des_s2.ome.tiff-dupl RED and GREEN:0001-0714-0744	0.047696				24815_Des_s2.ome.tiff-dupl RED and GREEN:0001-0728-1132	0.085267				25505_Des_s2.ome.tiff-dupl GREEN-dupl RED and GREEN:0001-0748-0688	0.000135				22192_Des.ome.tiff-dupl RED and GREEN:0001-1170-1248	0.626499				22294_Des_s1.ome.tiff-dupl RED and GREEN:0001-0822-1224	0.021924
24846_des_s2.ome.tiff-dupl RED:0001-0828-0956	0.000483				24676_Des_s2.ome.tiff-dupl RED:0001-0924-1908	0.755701				24815_Des_s2.ome.tiff-dupl RED:0001-0812-0956	0.063438				25505_Des_s2.ome.tiff-dupl GREEN-dupl RED:0001-1020-0496	9.3e-05				22192_Des.ome.tiff-dupl RED:0001-1062-1266	7.74658				22294_Des_s1.ome.tiff-dupl RED:0001-0822-2034	1.08056
24846_des_s2.ome.tiff-dupl GREEN:0001-0828-0956	0.487291				24676_Des_s2.ome.tiff-dupl GREEN:0001-0924-1908	0.723024				24815_Des_s2.ome.tiff-dupl GREEN:0001-0812-0956	2.23093				25505_Des_s2.ome.tiff-dupl GREEN-dupl GREEN:0001-1020-0496	5.73469				22192_Des.ome.tiff-dupl GREEN:0001-1062-1266	11.5537				22294_Des_s1.ome.tiff-dupl GREEN:0001-0822-2034	0.57273
24846_des_s2.ome.tiff-dupl RED and GREEN:0001-0828-0956	0.000483				24676_Des_s2.ome.tiff-dupl RED and GREEN:0001-0924-1908	0.04413				24815_Des_s2.ome.tiff-dupl RED and GREEN:0001-0812-0956	0.010921				25505_Des_s2.ome.tiff-dupl GREEN-dupl RED and GREEN:0001-1020-0496	9.3e-05				22192_Des.ome.tiff-dupl RED and GREEN:0001-1062-1266	1.20575				22294_Des_s1.ome.tiff-dupl RED and GREEN:0001-0822-2034	0.01466
24847_Des_s1.ome.tiff-dupl RED:0001-0352-0264	0.000342	0.635219	0.679888		24677_des_s1.ome.tiff-dupl RED:0001-0496-0284	0.73887	1.02076	0.421181		24816_Des_s2.ome.tiff-dupl RED:0001-0632-0496	0.642463	0.941425	0.40994		25509_Des_s2.ome.tiff-dupl RED:0001-0936-0624	5.7e-05	3.06828	1.30985		22292_Des_s2.ome.tiff-dupl RED:0001-1072-1496	0.968324	4.64843	1.01692		22295_des_s1.ome.tiff-dupl RED:0001-0612-1050	2.58236	0.29734	0.0789452
24847_Des_s1.ome.tiff-dupl GREEN:0001-0352-0264	1.95223				24677_des_s1.ome.tiff-dupl GREEN:0001-0496-0284	1.83226				24816_Des_s2.ome.tiff-dupl GREEN:0001-0632-0496	1.76045				25509_Des_s2.ome.tiff-dupl GREEN:0001-0936-0624	1.83799				22292_Des_s2.ome.tiff-dupl GREEN:0001-1072-1496	5.17902				22295_des_s1.ome.tiff-dupl GREEN:0001-0612-1050	0.239547
24847_Des_s1.ome.tiff-dupl RED and GREEN:0001-0352-0264	0.000342				24677_des_s1.ome.tiff-dupl RED and GREEN:0001-0496-0284	0.160427				24816_Des_s2.ome.tiff-dupl RED and GREEN:0001-0632-0496	0.134138				25509_Des_s2.ome.tiff-dupl RED and GREEN:0001-0936-0624	5.7e-05				22292_Des_s2.ome.tiff-dupl RED and GREEN:0001-1072-1496	0.110417				22295_des_s1.ome.tiff-dupl RED and GREEN:0001-0612-1050	0.003765
24847_Des_s1.ome.tiff-dupl RED:0001-0624-0924	0.003368				24677_des_s1.ome.tiff-dupl RED:0001-0624-0436	1.43269				24816_Des_s2.ome.tiff-dupl RED:0001-0904-0688	0.312859				25509_Des_s2.ome.tiff-dupl RED:0001-1440-0864	2.9e-05				22292_Des_s2.ome.tiff-dupl RED:0001-0688-1416	1.53225				22295_des_s1.ome.tiff-dupl RED:0001-0642-0864	2.62103
24847_Des_s1.ome.tiff-dupl GREEN:0001-0624-0924	0.143319				24677_des_s1.ome.tiff-dupl GREEN:0001-0624-0436	1.11587				24816_Des_s2.ome.tiff-dupl GREEN:0001-0904-0688	0.902291				25509_Des_s2.ome.tiff-dupl GREEN:0001-1440-0864	2.16068				22292_Des_s2.ome.tiff-dupl GREEN:0001-0688-1416	2.95576				22295_des_s1.ome.tiff-dupl GREEN:0001-0642-0864	0.298915
24847_Des_s1.ome.tiff-dupl RED and GREEN:0001-0624-0924	0.003202				24677_des_s1.ome.tiff-dupl RED and GREEN:0001-0624-0436	0.149867				24816_Des_s2.ome.tiff-dupl RED and GREEN:0001-0904-0688	0.047187				25509_Des_s2.ome.tiff-dupl RED and GREEN:0001-1440-0864	2.9e-05				22292_Des_s2.ome.tiff-dupl RED and GREEN:0001-0688-1416	0.129909				22295_des_s1.ome.tiff-dupl RED and GREEN:0001-0642-0864	0.005624
24847_Des_s1.ome.tiff-dupl RED:0001-0304-0600	0.000698				24677_des_s1.ome.tiff-dupl RED:0001-0472-0932	1.51886				24816_Des_s2.ome.tiff-dupl RED:0001-0488-1312	0.370287				25509_Des_s2.ome.tiff-dupl RED:0001-0680-1392	6.3e-05				22292_Des_s2.ome.tiff-dupl RED:0001-1088-1656	0.833909				22295_des_s1.ome.tiff-dupl RED:0001-0558-0858	3.48806
24847_Des_s1.ome.tiff-dupl GREEN:0001-0304-0600	0.408689				24677_des_s1.ome.tiff-dupl GREEN:0001-0472-0932	0.87553				24816_Des_s2.ome.tiff-dupl GREEN:0001-0488-1312	0.668088				25509_Des_s2.ome.tiff-dupl GREEN:0001-0680-1392	4.68589				22292_Des_s2.ome.tiff-dupl GREEN:0001-1088-1656	5.31736				22295_des_s1.ome.tiff-dupl GREEN:0001-0558-0858	0.367934
24847_Des_s1.ome.tiff-dupl RED and GREEN:0001-0304-0600	0.000349				24677_des_s1.ome.tiff-dupl RED and GREEN:0001-0472-0932	0.159477				24816_Des_s2.ome.tiff-dupl RED and GREEN:0001-0488-1312	0.017997				25509_Des_s2.ome.tiff-dupl RED and GREEN:0001-0680-1392	6.3e-05				22292_Des_s2.ome.tiff-dupl RED and GREEN:0001-1088-1656	0.105294				22295_des_s1.ome.tiff-dupl RED and GREEN:0001-0558-0858	0.031182
24847_Des_s1.ome.tiff-dupl RED:0001-0316-0416	0.006779				24677_des_s1.ome.tiff-dupl RED:0001-0864-1188	1.10577				24816_Des_s2.ome.tiff-dupl RED:0001-0768-1288	0.406813				25509_Des_s2.ome.tiff-dupl RED:0001-0840-0504	0.000437				22292_Des_s2.ome.tiff-dupl RED:0001-0776-1632	2.45748				22295_des_s1.ome.tiff-dupl RED:0001-0558-0858	2.05295
24847_Des_s1.ome.tiff-dupl GREEN:0001-0316-0416	0.75299				24677_des_s1.ome.tiff-dupl GREEN:0001-0864-1188	0.824884				24816_Des_s2.ome.tiff-dupl GREEN:0001-0768-1288	0.704165				25509_Des_s2.ome.tiff-dupl GREEN:0001-0840-0504	4.68811				22292_Des_s2.ome.tiff-dupl GREEN:0001-0776-1632	4.08639				22295_des_s1.ome.tiff-dupl GREEN:0001-0558-0858	0.258963
24847_Des_s1.ome.tiff-dupl RED and GREEN:0001-0316-0416	0.006779				24677_des_s1.ome.tiff-dupl RED and GREEN:0001-0864-1188	0.095865				24816_Des_s2.ome.tiff-dupl RED and GREEN:0001-0768-1288	0.024906				25509_Des_s2.ome.tiff-dupl RED and GREEN:0001-0840-0504	0.000437				22292_Des_s2.ome.tiff-dupl RED and GREEN:0001-0776-1632	0.282803				22295_des_s1.ome.tiff-dupl RED and GREEN:0001-0558-0858	0.00133
24847_Des_s1.ome.tiff-dupl RED:0001-0628-0904	0.007289				24677_des_s1.ome.tiff-dupl RED:0001-1096-1136	0.93025				24816_Des_s2.ome.tiff-dupl RED:0001-1112-1080	0.352347				25509_Des_s2.ome.tiff-dupl RED:0001-1552-0752	3.1e-05				22292_Des_s2.ome.tiff-dupl RED:0001-1328-1512	1.26485				22295_des_s1.ome.tiff-dupl RED:0001-0984-1308	3.02122
24847_Des_s1.ome.tiff-dupl GREEN:0001-0628-0904	0.357605				24677_des_s1.ome.tiff-dupl GREEN:0001-1096-1136	0.741082				24816_Des_s2.ome.tiff-dupl GREEN:0001-1112-1080	0.824862				25509_Des_s2.ome.tiff-dupl GREEN:0001-1552-0752	2.07346				22292_Des_s2.ome.tiff-dupl GREEN:0001-1328-1512	5.76929				22295_des_s1.ome.tiff-dupl GREEN:0001-0984-1308	0.206689
24847_Des_s1.ome.tiff-dupl RED and GREEN:0001-0628-0904	0.005046				24677_des_s1.ome.tiff-dupl RED and GREEN:0001-1096-1136	0.077959				24816_Des_s2.ome.tiff-dupl RED and GREEN:0001-1112-1080	0.060389				25509_Des_s2.ome.tiff-dupl RED and GREEN:0001-1552-0752	3.1e-05				22292_Des_s2.ome.tiff-dupl RED and GREEN:0001-1328-1512	0.231313				22295_des_s1.ome.tiff-dupl RED and GREEN:0001-0984-1308	0.005084
24847_Des_s1.ome.tiff-dupl RED:0001-0776-0576	0.00235				24677_des_s1.ome.tiff-dupl RED:0001-0984-1000	0.780543				24816_Des_s2.ome.tiff-dupl RED:0001-0600-1952	0.258486				25509_Des_s2.ome.tiff-dupl RED:0001-0816-1016	5.3e-05				22292_Des_s2.ome.tiff-dupl RED:0001-1568-2640	1.01879				22295_des_s1.ome.tiff-dupl RED:0001-0798-1368	2.54521
24847_Des_s1.ome.tiff-dupl GREEN:0001-0776-0576	0.196478				24677_des_s1.ome.tiff-dupl GREEN:0001-0984-1000	0.734918				24816_Des_s2.ome.tiff-dupl GREEN:0001-0600-1952	0.788694				25509_Des_s2.ome.tiff-dupl GREEN:0001-0816-1016	2.96353				22292_Des_s2.ome.tiff-dupl GREEN:0001-1568-2640	4.58277				22295_des_s1.ome.tiff-dupl GREEN:0001-0798-1368	0.411993
24847_Des_s1.ome.tiff-dupl RED and GREEN:0001-0776-0576	0.00235				24677_des_s1.ome.tiff-dupl RED and GREEN:0001-0984-1000	0.109186				24816_Des_s2.ome.tiff-dupl RED and GREEN:0001-0600-1952	0.041228				25509_Des_s2.ome.tiff-dupl RED and GREEN:0001-0816-1016	5.3e-05				22292_Des_s2.ome.tiff-dupl RED and GREEN:0001-1568-2640	0.118246				22295_des_s1.ome.tiff-dupl RED and GREEN:0001-0798-1368	0.018286
24850_Des_s2.ome.tiff-dupl RED:0001-0536-0356	0.000252	1.34407	0.561236		23995_Desmin-OME TIFF-Export-03.ome.tiff-dupl RED:0003-0876-2160	0.286273	0.322147	0.163172		24818_Des_s2.ome.tiff-dupl RED:0001-0472-0628	0.282412	0.743102	0.225971		25579_Des_s2.ome.tiff-dupl RED:0001-0596-0452	0.000181	12.8845	3.66682		23994_desmin-OME TIFF-Export-02_s1.ome.tiff-dupl RED:0001-1128-1776	3.44655	7.10682	0.951966		22410_Des_s2.ome.tiff-dupl RED:0001-0624-0832	0.823858	1.42014	0.347249
24850_Des_s2.ome.tiff-dupl GREEN:0001-0536-0356	2.0017				23995_Desmin-OME TIFF-Export-03.ome.tiff-dupl GREEN:0003-0876-2160	0.151578				24818_Des_s2.ome.tiff-dupl GREEN:0001-0472-0628	0.976737				25579_Des_s2.ome.tiff-dupl GREEN:0001-0596-0452	9.41049				23994_desmin-OME TIFF-Export-02_s1.ome.tiff-dupl GREEN:0001-1128-1776	6.41271				22410_Des_s2.ome.tiff-dupl GREEN:0001-0624-0832	1.49621
24850_Des_s2.ome.tiff-dupl RED and GREEN:0001-0536-0356	0.000252				23995_Desmin-OME TIFF-Export-03.ome.tiff-dupl RED and GREEN:0003-0876-2160	0.017157				24818_Des_s2.ome.tiff-dupl RED and GREEN:0001-0472-0628	0.022443				25579_Des_s2.ome.tiff-dupl RED and GREEN:0001-0596-0452	0.000181				23994_desmin-OME TIFF-Export-02_s1.ome.tiff-dupl RED and GREEN:0001-1128-1776	0.789274				22410_Des_s2.ome.tiff-dupl RED and GREEN:0001-0624-0832	0.029671
24850_Des_s2.ome.tiff-dupl RED:0001-0484-0572	0.00069				23995_Desmin-OME TIFF-Export-03.ome.tiff-dupl RED:0003-0788-2056	0.359175				24818_Des_s2.ome.tiff-dupl RED:0001-0432-0808	0.624551				25579_Des_s2.ome.tiff-dupl RED:0001-0528-0580	0.008315				23994_desmin-OME TIFF-Export-02_s1.ome.tiff-dupl RED:0001-1188-1800	2.89933				22410_Des_s2.ome.tiff-dupl RED:0001-0728-0856	0.601559
24850_Des_s2.ome.tiff-dupl GREEN:0001-0484-0572	0.729397				23995_Desmin-OME TIFF-Export-03.ome.tiff-dupl GREEN:0003-0788-2056	0.140886				24818_Des_s2.ome.tiff-dupl GREEN:0001-0432-0808	0.382445				25579_Des_s2.ome.tiff-dupl GREEN:0001-0528-0580	11.2894				23994_desmin-OME TIFF-Export-02_s1.ome.tiff-dupl GREEN:0001-1188-1800	7.42622				22410_Des_s2.ome.tiff-dupl GREEN:0001-0728-0856	1.18687
24850_Des_s2.ome.tiff-dupl RED and GREEN:0001-0484-0572	0.00069				23995_Desmin-OME TIFF-Export-03.ome.tiff-dupl RED and GREEN:0003-0788-2056	0.008083				24818_Des_s2.ome.tiff-dupl RED and GREEN:0001-0432-0808	0.027448				25579_Des_s2.ome.tiff-dupl RED and GREEN:0001-0528-0580	0.004677				23994_desmin-OME TIFF-Export-02_s1.ome.tiff-dupl RED and GREEN:0001-1188-1800	0.728736				22410_Des_s2.ome.tiff-dupl RED and GREEN:0001-0728-0856	0.024773
24850_Des_s2.ome.tiff-dupl RED:0001-0660-0496	0.002431				23995_Desmin-OME TIFF-Export-03.ome.tiff-dupl RED:0003-0816-1448	0.322006				24818_Des_s2.ome.tiff-dupl RED:0001-0792-0632	0.578242				25579_Des_s2.ome.tiff-dupl RED:0001-0560-0576	0.003059				23994_desmin-OME TIFF-Export-02_s1.ome.tiff-dupl RED:0001-1336-1816	4.34157				22410_Des_s2.ome.tiff-dupl RED:0001-0728-0856	1.89805
24850_Des_s2.ome.tiff-dupl GREEN:0001-0660-0496	1.69134				23995_Desmin-OME TIFF-Export-03.ome.tiff-dupl GREEN:0003-0816-1448	0.485877				24818_Des_s2.ome.tiff-dupl GREEN:0001-0792-0632	0.625046				25579_Des_s2.ome.tiff-dupl GREEN:0001-0560-0576	8.78437				23994_desmin-OME TIFF-Export-02_s1.ome.tiff-dupl GREEN:0001-1336-1816	8.62095				22410_Des_s2.ome.tiff-dupl GREEN:0001-0728-0856	1.91271
24850_Des_s2.ome.tiff-dupl RED and GREEN:0001-0660-0496	0.002431				23995_Desmin-OME TIFF-Export-03.ome.tiff-dupl RED and GREEN:0003-0816-1448	0.044261				24818_Des_s2.ome.tiff-dupl RED and GREEN:0001-0792-0632	0.046804				25579_Des_s2.ome.tiff-dupl RED and GREEN:0001-0560-0576	0.001974				23994_desmin-OME TIFF-Export-02_s1.ome.tiff-dupl RED and GREEN:0001-1336-1816	1.18385				22410_Des_s2.ome.tiff-dupl RED and GREEN:0001-0728-0856	0.109054
24850_Des_s2.ome.tiff-dupl RED:0001-0332-0784	0.001345				23995_Desmin-OME TIFF-Export-03.ome.tiff-dupl RED:0003-1200-1080	0.196265				24818_Des_s2.ome.tiff-dupl RED:0001-0584-1224	0.329559				25579_Des_s2.ome.tiff-dupl RED:0001-0492-0588	0.011223				23994_desmin-OME TIFF-Export-02_s1.ome.tiff-dupl RED:0001-1536-1836	2.2932				22410_Des_s2.ome.tiff-dupl RED:0001-0848-1136	0.573944
24850_Des_s2.ome.tiff-dupl GREEN:0001-0332-0784	1.64318				23995_Desmin-OME TIFF-Export-03.ome.tiff-dupl GREEN:0003-1200-1080	0.411064				24818_Des_s2.ome.tiff-dupl GREEN:0001-0584-1224	0.921973				25579_Des_s2.ome.tiff-dupl GREEN:0001-0492-0588	15.1199				23994_desmin-OME TIFF-Export-02_s1.ome.tiff-dupl GREEN:0001-1536-1836	6.31414				22410_Des_s2.ome.tiff-dupl GREEN:0001-0848-1136	0.988635
24850_Des_s2.ome.tiff-dupl RED and GREEN:0001-0332-0784	0.001345				23995_Desmin-OME TIFF-Export-03.ome.tiff-dupl RED and GREEN:0003-1200-1080	0.014361				24818_Des_s2.ome.tiff-dupl RED and GREEN:0001-0584-1224	0.025604				25579_Des_s2.ome.tiff-dupl RED and GREEN:0001-0492-0588	0.011223				23994_desmin-OME TIFF-Export-02_s1.ome.tiff-dupl RED and GREEN:0001-1536-1836	0.445644				22410_Des_s2.ome.tiff-dupl RED and GREEN:0001-0848-1136	0.017896
24850_Des_s2.ome.tiff-dupl RED:0001-0344-0724	0.000639				23995_Desmin-OME TIFF-Export-03.ome.tiff-dupl RED:0003-1368-1380	0.236789				24818_Des_s2.ome.tiff-dupl RED:0001-0956-0500	0.162488				25579_Des_s2.ome.tiff-dupl RED:0001-0544-0524	0.007817				23994_desmin-OME TIFF-Export-02_s1.ome.tiff-dupl RED:0001-1320-2052	2.82097				22410_Des_s2.ome.tiff-dupl RED:0001-1240-0896	0.63222
24850_Des_s2.ome.tiff-dupl GREEN:0001-0344-0724	0.601299				23995_Desmin-OME TIFF-Export-03.ome.tiff-dupl GREEN:0003-1368-1380	0.421328				24818_Des_s2.ome.tiff-dupl GREEN:0001-0956-0500	0.670062				25579_Des_s2.ome.tiff-dupl GREEN:0001-0544-0524	18.191				23994_desmin-OME TIFF-Export-02_s1.ome.tiff-dupl GREEN:0001-1320-2052	6.76006				22410_Des_s2.ome.tiff-dupl GREEN:0001-1240-0896	1.23445
24850_Des_s2.ome.tiff-dupl RED and GREEN:0001-0344-0724	0.000639				23995_Desmin-OME TIFF-Export-03.ome.tiff-dupl RED and GREEN:0003-1368-1380	0.018622				24818_Des_s2.ome.tiff-dupl RED and GREEN:0001-0956-0500	0.030633				25579_Des_s2.ome.tiff-dupl RED and GREEN:0001-0544-0524	0.007035				23994_desmin-OME TIFF-Export-02_s1.ome.tiff-dupl RED and GREEN:0001-1320-2052	0.711847				22410_Des_s2.ome.tiff-dupl RED and GREEN:0001-1240-0896	0.025626
24850_Des_s2.ome.tiff-dupl RED:0001-0324-0492	0.001597				23996_desmin-OME TIFF-Export-06_s1.ome.tiff-dupl RED:0003-1404-1686	0.230522	0.308517	0.0570596		24818_Des_s2.ome.tiff-dupl RED:0001-0772-1336	0.458179				25579_Des_s2.ome.tiff-dupl RED:0001-0896-1048	0.007729				24297_Desmin-OME TIFF-Export-07.ome.tiff-dupl RED:0003-2944-1472	3.08633	4.85859	0.954044		22410_Des_s2.ome.tiff-dupl RED:0001-0704-1080	0.713776
24850_Des_s2.ome.tiff-dupl GREEN:0001-0324-0492	1.39752				23996_desmin-OME TIFF-Export-06_s1.ome.tiff-dupl GREEN:0003-1404-1686	0.284663				24818_Des_s2.ome.tiff-dupl GREEN:0001-0772-1336	0.882347				25579_Des_s2.ome.tiff-dupl GREEN:0001-0896-1048	14.5116				24297_Desmin-OME TIFF-Export-07.ome.tiff-dupl GREEN:0003-2944-1472	4.51298				22410_Des_s2.ome.tiff-dupl GREEN:0001-0704-1080	1.70193
24850_Des_s2.ome.tiff-dupl RED and GREEN:0001-0324-0492	0.001597				23996_desmin-OME TIFF-Export-06_s1.ome.tiff-dupl RED and GREEN:0003-1404-1686	0.015239				24818_Des_s2.ome.tiff-dupl RED and GREEN:0001-0772-1336	0.041726				25579_Des_s2.ome.tiff-dupl RED and GREEN:0001-0896-1048	0.006136				24297_Desmin-OME TIFF-Export-07.ome.tiff-dupl RED and GREEN:0003-2944-1472	0.501663				22410_Des_s2.ome.tiff-dupl RED and GREEN:0001-0704-1080	0.031968
1_30007_Desmin-OME TIFF-Export-01.ome.tiff-dupl RED:0003-3360-3120	3e-06	0.160517	0.0423365		23996_desmin-OME TIFF-Export-06_s1.ome.tiff-dupl RED:0003-1272-2070	0.24947				29823_Desmin-OME TIFF-Export-15.ome.tiff-dupl RED:0003-1460-1600	0.118196	0.258335	0.161126		24288_Desmin-OME TIFF-Export-05.ome.tiff-dupl RED:0003-1410-1560	1.4e-05	6.08134	1.30684		24297_Desmin-OME TIFF-Export-07.ome.tiff-dupl RED:0003-1840-1976	1.99834				6_29840_Desmin-OME TIFF-Export-07.ome.tiff-dupl RED:0003-3168-3984	1.95711	2.49602	0.76215
1_30007_Desmin-OME TIFF-Export-01.ome.tiff-dupl GREEN:0003-3360-3120	0.160172				23996_desmin-OME TIFF-Export-06_s1.ome.tiff-dupl GREEN:0003-1272-2070	0.242841				29823_Desmin-OME TIFF-Export-15.ome.tiff-dupl GREEN:0003-1460-1600	0.327753				24288_Desmin-OME TIFF-Export-05.ome.tiff-dupl GREEN:0003-1410-1560	5.10052				24297_Desmin-OME TIFF-Export-07.ome.tiff-dupl GREEN:0003-1840-1976	4.88927				6_29840_Desmin-OME TIFF-Export-07.ome.tiff-dupl GREEN:0003-3168-3984	2.9594
1_30007_Desmin-OME TIFF-Export-01.ome.tiff-dupl RED and GREEN:0003-3360-3120	3e-06				23996_desmin-OME TIFF-Export-06_s1.ome.tiff-dupl RED and GREEN:0003-1272-2070	0.01652				29823_Desmin-OME TIFF-Export-15.ome.tiff-dupl RED and GREEN:0003-1460-1600	0.010701				24288_Desmin-OME TIFF-Export-05.ome.tiff-dupl RED and GREEN:0003-1410-1560	1.4e-05				24297_Desmin-OME TIFF-Export-07.ome.tiff-dupl RED and GREEN:0003-1840-1976	0.322093				6_29840_Desmin-OME TIFF-Export-07.ome.tiff-dupl RED and GREEN:0003-3168-3984	0.090614
1_30007_Desmin-OME TIFF-Export-01.ome.tiff-dupl RED:0003-4656-4464	0.000364				23996_desmin-OME TIFF-Export-06_s1.ome.tiff-dupl RED:0003-1950-1848	0.196259				29823_Desmin-OME TIFF-Export-15.ome.tiff-dupl RED:0003-1076-1588	0.09654				24288_Desmin-OME TIFF-Export-05.ome.tiff-dupl RED:0003-1602-2184	4.7e-05				24297_Desmin-OME TIFF-Export-07.ome.tiff-dupl RED:0003-1896-1824	2.18212				6_29840_Desmin-OME TIFF-Export-07.ome.tiff-dupl RED:0003-3900-3768	1.9257
1_30007_Desmin-OME TIFF-Export-01.ome.tiff-dupl GREEN:0003-4656-4464	0.136737				23996_desmin-OME TIFF-Export-06_s1.ome.tiff-dupl GREEN:0003-1950-1848	0.286146				29823_Desmin-OME TIFF-Export-15.ome.tiff-dupl GREEN:0003-1076-1588	0.078035				24288_Desmin-OME TIFF-Export-05.ome.tiff-dupl GREEN:0003-1602-2184	6.57282				24297_Desmin-OME TIFF-Export-07.ome.tiff-dupl GREEN:0003-1896-1824	4.29481				6_29840_Desmin-OME TIFF-Export-07.ome.tiff-dupl GREEN:0003-3900-3768	2.24716
1_30007_Desmin-OME TIFF-Export-01.ome.tiff-dupl RED and GREEN:0003-4656-4464	0.000279				23996_desmin-OME TIFF-Export-06_s1.ome.tiff-dupl RED and GREEN:0003-1950-1848	0.013896				29823_Desmin-OME TIFF-Export-15.ome.tiff-dupl RED and GREEN:0003-1076-1588	0.003499				24288_Desmin-OME TIFF-Export-05.ome.tiff-dupl RED and GREEN:0003-1602-2184	4.7e-05				24297_Desmin-OME TIFF-Export-07.ome.tiff-dupl RED and GREEN:0003-1896-1824	0.378619				6_29840_Desmin-OME TIFF-Export-07.ome.tiff-dupl RED and GREEN:0003-3900-3768	0.126363
1_30007_Desmin-OME TIFF-Export-01.ome.tiff-dupl RED:00003-06400-05136	0.000215				23996_desmin-OME TIFF-Export-06_s1.ome.tiff-dupl RED:0003-1158-2436	0.40802				29823_Desmin-OME TIFF-Export-15.ome.tiff-dupl RED:0003-1048-1912	0.09223				24288_Desmin-OME TIFF-Export-05.ome.tiff-dupl RED:0003-1170-2226	4.9e-05				24297_Desmin-OME TIFF-Export-07.ome.tiff-dupl RED:0003-2392-1888	3.02034				6_29840_Desmin-OME TIFF-Export-07.ome.tiff-dupl RED:0003-3120-3180	1.95809
1_30007_Desmin-OME TIFF-Export-01.ome.tiff-dupl GREEN:00003-06400-05136	0.148049				23996_desmin-OME TIFF-Export-06_s1.ome.tiff-dupl GREEN:0003-1158-2436	0.338208				29823_Desmin-OME TIFF-Export-15.ome.tiff-dupl GREEN:0003-1048-1912	0.266372				24288_Desmin-OME TIFF-Export-05.ome.tiff-dupl GREEN:0003-1170-2226	5.13222				24297_Desmin-OME TIFF-Export-07.ome.tiff-dupl GREEN:0003-2392-1888	6.48464				6_29840_Desmin-OME TIFF-Export-07.ome.tiff-dupl GREEN:0003-3120-3180	1.27611
1_30007_Desmin-OME TIFF-Export-01.ome.tiff-dupl RED and GREEN:00003-06400-05136	8.4e-05				23996_desmin-OME TIFF-Export-06_s1.ome.tiff-dupl RED and GREEN:0003-1158-2436	0.029796				29823_Desmin-OME TIFF-Export-15.ome.tiff-dupl RED and GREEN:0003-1048-1912	0.005266				24288_Desmin-OME TIFF-Export-05.ome.tiff-dupl RED and GREEN:0003-1170-2226	4.9e-05				24297_Desmin-OME TIFF-Export-07.ome.tiff-dupl RED and GREEN:0003-2392-1888	0.599245				6_29840_Desmin-OME TIFF-Export-07.ome.tiff-dupl RED and GREEN:0003-3120-3180	0.042392
1_30007_Desmin-OME TIFF-Export-01.ome.tiff-dupl RED:0003-4528-5712	0.000163				23996_desmin-OME TIFF-Export-06_s1.ome.tiff-dupl RED:0003-1884-1932	0.307583				29823_Desmin-OME TIFF-Export-15.ome.tiff-dupl RED:0003-1240-1460	0.153036				24288_Desmin-OME TIFF-Export-05.ome.tiff-dupl RED:0003-1410-1902	0.0025				24297_Desmin-OME TIFF-Export-07.ome.tiff-dupl RED:0003-3160-1904	2.18769				6_29840_Desmin-OME TIFF-Export-07.ome.tiff-dupl RED:0003-4056-4440	1.31033
1_30007_Desmin-OME TIFF-Export-01.ome.tiff-dupl GREEN:0003-4528-5712	0.232568				23996_desmin-OME TIFF-Export-06_s1.ome.tiff-dupl GREEN:0003-1884-1932	0.390729				29823_Desmin-OME TIFF-Export-15.ome.tiff-dupl GREEN:0003-1240-1460	0.484638				24288_Desmin-OME TIFF-Export-05.ome.tiff-dupl GREEN:0003-1410-1902	8.1593				24297_Desmin-OME TIFF-Export-07.ome.tiff-dupl GREEN:0003-3160-1904	4.11125				6_29840_Desmin-OME TIFF-Export-07.ome.tiff-dupl GREEN:0003-4056-4440	3.1619
1_30007_Desmin-OME TIFF-Export-01.ome.tiff-dupl RED and GREEN:0003-4528-5712	0.000163				23996_desmin-OME TIFF-Export-06_s1.ome.tiff-dupl RED and GREEN:0003-1884-1932	0.021844				29823_Desmin-OME TIFF-Export-15.ome.tiff-dupl RED and GREEN:0003-1240-1460	0.013012				24288_Desmin-OME TIFF-Export-05.ome.tiff-dupl RED and GREEN:0003-1410-1902	0.0025				24297_Desmin-OME TIFF-Export-07.ome.tiff-dupl RED and GREEN:0003-3160-1904	0.305229				6_29840_Desmin-OME TIFF-Export-07.ome.tiff-dupl RED and GREEN:0003-4056-4440	0.109305
1_30007_Desmin-OME TIFF-Export-01.ome.tiff-dupl RED:0003-4448-5152	5.8e-05				30009_Desmin-OME TIFF-Export-01.ome.tiff-dupl RED:0003-1776-1520	1.03109	0.60856	0.121566		29823_Desmin-OME TIFF-Export-15.ome.tiff-dupl RED:0003-0660-2120	0.054311				24288_Desmin-OME TIFF-Export-05.ome.tiff-dupl RED:0003-1476-1560	7e-05				25506_Desmin-OME TIFF-Export-02.ome.tiff-dupl RED:0001-1036-1188	5.17306	14.5222	4.42173		6_29840_Desmin-OME TIFF-Export-07.ome.tiff-dupl RED:00003-05136-04536	1.73982
1_30007_Desmin-OME TIFF-Export-01.ome.tiff-dupl GREEN:0003-4448-5152	0.125061				30009_Desmin-OME TIFF-Export-01.ome.tiff-dupl GREEN:0003-1776-1520	0.59751				29823_Desmin-OME TIFF-Export-15.ome.tiff-dupl GREEN:0003-0660-2120	0.134878				24288_Desmin-OME TIFF-Export-05.ome.tiff-dupl GREEN:0003-1476-1560	5.44183				25506_Desmin-OME TIFF-Export-02.ome.tiff-dupl GREEN:0001-1036-1188	17.5519				6_29840_Desmin-OME TIFF-Export-07.ome.tiff-dupl GREEN:00003-05136-04536	2.83551
1_30007_Desmin-OME TIFF-Export-01.ome.tiff-dupl RED and GREEN:0003-4448-5152	5.1e-05				30009_Desmin-OME TIFF-Export-01.ome.tiff-dupl RED and GREEN:0003-1776-1520	0.096594				29823_Desmin-OME TIFF-Export-15.ome.tiff-dupl RED and GREEN:0003-0660-2120	0.000775				24288_Desmin-OME TIFF-Export-05.ome.tiff-dupl RED and GREEN:0003-1476-1560	7e-05				25506_Desmin-OME TIFF-Export-02.ome.tiff-dupl RED and GREEN:0001-1036-1188	2.59308				6_29840_Desmin-OME TIFF-Export-07.ome.tiff-dupl RED and GREEN:00003-05136-04536	0.125956
1_30008_Desmin-OME TIFF-Export-03.ome.tiff-dupl RED:0001-3864-4512	0.000681	0.552105	0.0928429		30009_Desmin-OME TIFF-Export-01.ome.tiff-dupl RED:0003-2296-2656	0.889292				29857_Desmin-OME TIFF-Export-03.ome.tiff-dupl RED:0003-1368-1350	0.194736	0.0575064	0.0240178		24463_Desmin-OME TIFF-Export-09.ome.tiff-dupl RED:0003-0852-1614	2.2e-05	8.65186	0.31967		25506_Desmin-OME TIFF-Export-02.ome.tiff-dupl RED:0001-0796-0992	4.87222				29254_Desmin-OME TIFF-Export-11.ome.tiff-dupl RED:0003-0344-0300	1.71273	2.85785	0.350149
1_30008_Desmin-OME TIFF-Export-03.ome.tiff-dupl GREEN:0001-3864-4512	0.704991				30009_Desmin-OME TIFF-Export-01.ome.tiff-dupl GREEN:0003-2296-2656	0.531529				29857_Desmin-OME TIFF-Export-03.ome.tiff-dupl GREEN:0003-1368-1350	0.061975				24463_Desmin-OME TIFF-Export-09.ome.tiff-dupl GREEN:0003-0852-1614	8.57151				25506_Desmin-OME TIFF-Export-02.ome.tiff-dupl GREEN:0001-0796-0992	8.07792				29254_Desmin-OME TIFF-Export-11.ome.tiff-dupl GREEN:0003-0344-0300	3.31164
1_30008_Desmin-OME TIFF-Export-03.ome.tiff-dupl RED and GREEN:0001-3864-4512	0.000522				30009_Desmin-OME TIFF-Export-01.ome.tiff-dupl RED and GREEN:0003-2296-2656	0.048342				29857_Desmin-OME TIFF-Export-03.ome.tiff-dupl RED and GREEN:0003-1368-1350	0.001649				24463_Desmin-OME TIFF-Export-09.ome.tiff-dupl RED and GREEN:0003-0852-1614	2.2e-05				25506_Desmin-OME TIFF-Export-02.ome.tiff-dupl RED and GREEN:0001-0796-0992	1.42741				29254_Desmin-OME TIFF-Export-11.ome.tiff-dupl RED and GREEN:0003-0344-0300	0.396953
1_30008_Desmin-OME TIFF-Export-03.ome.tiff-dupl RED:0001-3624-4056	9e-06				30009_Desmin-OME TIFF-Export-01.ome.tiff-dupl RED:0003-2888-2592	1.05648				29857_Desmin-OME TIFF-Export-03.ome.tiff-dupl RED:0003-1740-1812	0.226697				24463_Desmin-OME TIFF-Export-09.ome.tiff-dupl RED:0003-0948-1854	2.1e-05				25506_Desmin-OME TIFF-Export-02.ome.tiff-dupl RED:0001-1016-0940	5.24131				29254_Desmin-OME TIFF-Export-11.ome.tiff-dupl RED:0003-1456-1404	0.715237
1_30008_Desmin-OME TIFF-Export-03.ome.tiff-dupl GREEN:0001-3624-4056	0.522144				30009_Desmin-OME TIFF-Export-01.ome.tiff-dupl GREEN:0003-2888-2592	0.553832				29857_Desmin-OME TIFF-Export-03.ome.tiff-dupl GREEN:0003-1740-1812	0.034182				24463_Desmin-OME TIFF-Export-09.ome.tiff-dupl GREEN:0003-0948-1854	8.71				25506_Desmin-OME TIFF-Export-02.ome.tiff-dupl GREEN:0001-1016-0940	19.627				29254_Desmin-OME TIFF-Export-11.ome.tiff-dupl GREEN:0003-1456-1404	3.14479
1_30008_Desmin-OME TIFF-Export-03.ome.tiff-dupl RED and GREEN:0001-3624-4056	6e-06				30009_Desmin-OME TIFF-Export-01.ome.tiff-dupl RED and GREEN:0003-2888-2592	0.100341				29857_Desmin-OME TIFF-Export-03.ome.tiff-dupl RED and GREEN:0003-1740-1812	0.001596				24463_Desmin-OME TIFF-Export-09.ome.tiff-dupl RED and GREEN:0003-0948-1854	0				25506_Desmin-OME TIFF-Export-02.ome.tiff-dupl RED and GREEN:0001-1016-0940	3.18939				29254_Desmin-OME TIFF-Export-11.ome.tiff-dupl RED and GREEN:0003-1456-1404	0.099576
1_30008_Desmin-OME TIFF-Export-03.ome.tiff-dupl RED:0001-4156-4578	0.00058				30009_Desmin-OME TIFF-Export-01.ome.tiff-dupl RED:0003-2248-2552	0.658389				29857_Desmin-OME TIFF-Export-03.ome.tiff-dupl RED:0003-1752-1146	0.196761				24463_Desmin-OME TIFF-Export-09.ome.tiff-dupl RED:0003-1416-1752	1.7e-05				25506_Desmin-OME TIFF-Export-02.ome.tiff-dupl RED:0001-0964-1080	3.81617				29254_Desmin-OME TIFF-Export-11.ome.tiff-dupl RED:0003-0948-2120	0.76232
1_30008_Desmin-OME TIFF-Export-03.ome.tiff-dupl GREEN:0001-4156-4578	0.496208				30009_Desmin-OME TIFF-Export-01.ome.tiff-dupl GREEN:0003-2248-2552	0.821147				29857_Desmin-OME TIFF-Export-03.ome.tiff-dupl GREEN:0003-1752-1146	0.095791				24463_Desmin-OME TIFF-Export-09.ome.tiff-dupl GREEN:0003-1416-1752	8.46777				25506_Desmin-OME TIFF-Export-02.ome.tiff-dupl GREEN:0001-0964-1080	13.6003				29254_Desmin-OME TIFF-Export-11.ome.tiff-dupl GREEN:0003-0948-2120	2.50261
1_30008_Desmin-OME TIFF-Export-03.ome.tiff-dupl RED and GREEN:0001-4156-4578	9.7e-05				30009_Desmin-OME TIFF-Export-01.ome.tiff-dupl RED and GREEN:0003-2248-2552	0.070007				29857_Desmin-OME TIFF-Export-03.ome.tiff-dupl RED and GREEN:0003-1752-1146	0.012917				24463_Desmin-OME TIFF-Export-09.ome.tiff-dupl RED and GREEN:0003-1416-1752	1.7e-05				25506_Desmin-OME TIFF-Export-02.ome.tiff-dupl RED and GREEN:0001-0964-1080	1.78563				29254_Desmin-OME TIFF-Export-11.ome.tiff-dupl RED and GREEN:0003-0948-2120	0.117355
1_30008_Desmin-OME TIFF-Export-03.ome.tiff-dupl RED:0001-4488-4578	0.000268				30009_Desmin-OME TIFF-Export-01.ome.tiff-dupl RED:0003-2384-3144	0.869903				29857_Desmin-OME TIFF-Export-03.ome.tiff-dupl RED:0003-1842-1728	0.321127				24463_Desmin-OME TIFF-Export-09.ome.tiff-dupl RED:0003-0930-1752	2.5e-05				25506_Desmin-OME TIFF-Export-02.ome.tiff-dupl RED:0001-1420-1292	4.46047				29254_Desmin-OME TIFF-Export-11.ome.tiff-dupl RED:0003-2022-0972	0.451452
1_30008_Desmin-OME TIFF-Export-03.ome.tiff-dupl GREEN:0001-4488-4578	0.469415				30009_Desmin-OME TIFF-Export-01.ome.tiff-dupl GREEN:0003-2384-3144	0.53878				29857_Desmin-OME TIFF-Export-03.ome.tiff-dupl GREEN:0003-1842-1728	0.054462				24463_Desmin-OME TIFF-Export-09.ome.tiff-dupl GREEN:0003-0930-1752	8.34044				25506_Desmin-OME TIFF-Export-02.ome.tiff-dupl GREEN:0001-1420-1292	13.754				29254_Desmin-OME TIFF-Export-11.ome.tiff-dupl GREEN:0003-2022-0972	2.63622
1_30008_Desmin-OME TIFF-Export-03.ome.tiff-dupl RED and GREEN:0001-4488-4578	6.4e-05				30009_Desmin-OME TIFF-Export-01.ome.tiff-dupl RED and GREEN:0003-2384-3144	0.077824				29857_Desmin-OME TIFF-Export-03.ome.tiff-dupl RED and GREEN:0003-1842-1728	0.004157				24463_Desmin-OME TIFF-Export-09.ome.tiff-dupl RED and GREEN:0003-0930-1752	2.5e-05				25506_Desmin-OME TIFF-Export-02.ome.tiff-dupl RED and GREEN:0001-1420-1292	2.09767				29254_Desmin-OME TIFF-Export-11.ome.tiff-dupl RED and GREEN:0003-2022-0972	0.08427
1_30008_Desmin-OME TIFF-Export-03.ome.tiff-dupl RED:0001-4488-4578	4.2e-05				2_29765_Desmin-OME TIFF-Export-05.ome.tiff-dupl RED:0003-3492-4944	0.387815	0.950016	0.237457		29857_Desmin-OME TIFF-Export-03.ome.tiff-dupl RED:0003-2070-1716	0.326447				24463_Desmin-OME TIFF-Export-09.ome.tiff-dupl RED:0003-1044-1704	1.7e-05				5_29238_Desmin-OME TIFF-Export-04.ome.tiff-dupl RED:0001-4548-3432	6.47397	7.86968	1.81549		29254_Desmin-OME TIFF-Export-11.ome.tiff-dupl RED:0003-1794-1224	0.953507
1_30008_Desmin-OME TIFF-Export-03.ome.tiff-dupl GREEN:0001-4488-4578	0.567767				2_29765_Desmin-OME TIFF-Export-05.ome.tiff-dupl GREEN:0003-3492-4944	0.714497				29857_Desmin-OME TIFF-Export-03.ome.tiff-dupl GREEN:0003-2070-1716	0.041122				24463_Desmin-OME TIFF-Export-09.ome.tiff-dupl GREEN:0003-1044-1704	9.16959				5_29238_Desmin-OME TIFF-Export-04.ome.tiff-dupl GREEN:0001-4548-3432	7.91324				29254_Desmin-OME TIFF-Export-11.ome.tiff-dupl GREEN:0003-1794-1224	2.69401
1_30008_Desmin-OME TIFF-Export-03.ome.tiff-dupl RED and GREEN:0001-4488-4578	4.2e-05				2_29765_Desmin-OME TIFF-Export-05.ome.tiff-dupl RED and GREEN:0003-3492-4944	0.025301				29857_Desmin-OME TIFF-Export-03.ome.tiff-dupl RED and GREEN:0003-2070-1716	0.002975				24463_Desmin-OME TIFF-Export-09.ome.tiff-dupl RED and GREEN:0003-1044-1704	1.7e-05				5_29238_Desmin-OME TIFF-Export-04.ome.tiff-dupl RED and GREEN:0001-4548-3432	1.20773				29254_Desmin-OME TIFF-Export-11.ome.tiff-dupl RED and GREEN:0003-1794-1224	0.14994
					2_29765_Desmin-OME TIFF-Export-05.ome.tiff-dupl RED:0003-3888-3084	0.27461				3_29820_Desmin-OME TIFF-Export-08.ome.tiff-dupl RED:0003-4288-4656	0.249857	0.39463	0.126196		30199_Desmin-OME TIFF-Export-01.ome.tiff-dupl RED:0003-2106-3198	0.051882	1.9747	0.528217		5_29238_Desmin-OME TIFF-Export-04.ome.tiff-dupl RED:0001-4956-3984	5.15989				29842_Desmin-OME TIFF-Export-17.ome.tiff-dupl RED:0003-0864-0824	0.719708	1.97301	0.861785
					2_29765_Desmin-OME TIFF-Export-05.ome.tiff-dupl GREEN:0003-3888-3084	0.970912				3_29820_Desmin-OME TIFF-Export-08.ome.tiff-dupl GREEN:0003-4288-4656	0.238369				30199_Desmin-OME TIFF-Export-01.ome.tiff-dupl GREEN:0003-2106-3198	2.40866				5_29238_Desmin-OME TIFF-Export-04.ome.tiff-dupl GREEN:0001-4956-3984	6.02293				29842_Desmin-OME TIFF-Export-17.ome.tiff-dupl GREEN:0003-0864-0824	2.33555
					2_29765_Desmin-OME TIFF-Export-05.ome.tiff-dupl RED and GREEN:0003-3888-3084	0.019901				3_29820_Desmin-OME TIFF-Export-08.ome.tiff-dupl RED and GREEN:0003-4288-4656	0.004829				30199_Desmin-OME TIFF-Export-01.ome.tiff-dupl RED and GREEN:0003-2106-3198	0.034515				5_29238_Desmin-OME TIFF-Export-04.ome.tiff-dupl RED and GREEN:0001-4956-3984	0.933179				29842_Desmin-OME TIFF-Export-17.ome.tiff-dupl RED and GREEN:0003-0864-0824	0.067021
					2_29765_Desmin-OME TIFF-Export-05.ome.tiff-dupl RED:0003-4728-3924	0.382297				3_29820_Desmin-OME TIFF-Export-08.ome.tiff-dupl RED:0003-4384-4304	0.243418				30199_Desmin-OME TIFF-Export-01.ome.tiff-dupl RED:0003-1752-3192	0.045707				5_29238_Desmin-OME TIFF-Export-04.ome.tiff-dupl RED:0001-3840-5736	6.28779				29842_Desmin-OME TIFF-Export-17.ome.tiff-dupl RED:0003-0968-1584	0.731835
					2_29765_Desmin-OME TIFF-Export-05.ome.tiff-dupl GREEN:0003-4728-3924	1.29504				3_29820_Desmin-OME TIFF-Export-08.ome.tiff-dupl GREEN:0003-4384-4304	0.299558				30199_Desmin-OME TIFF-Export-01.ome.tiff-dupl GREEN:0003-1752-3192	1.52424				5_29238_Desmin-OME TIFF-Export-04.ome.tiff-dupl GREEN:0001-3840-5736	6.9161				29842_Desmin-OME TIFF-Export-17.ome.tiff-dupl GREEN:0003-0968-1584	0.768624
					2_29765_Desmin-OME TIFF-Export-05.ome.tiff-dupl RED and GREEN:0003-4728-3924	0.036227				3_29820_Desmin-OME TIFF-Export-08.ome.tiff-dupl RED and GREEN:0003-4384-4304	0.005302				30199_Desmin-OME TIFF-Export-01.ome.tiff-dupl RED and GREEN:0003-1752-3192	0.024876				5_29238_Desmin-OME TIFF-Export-04.ome.tiff-dupl RED and GREEN:0001-3840-5736	1.0858				29842_Desmin-OME TIFF-Export-17.ome.tiff-dupl RED and GREEN:0003-0968-1584	0.03276
					2_29765_Desmin-OME TIFF-Export-05.ome.tiff-dupl RED:0003-3180-4404	0.284956				3_29820_Desmin-OME TIFF-Export-08.ome.tiff-dupl RED:0003-4624-4400	0.266935				30199_Desmin-OME TIFF-Export-01.ome.tiff-dupl RED:0003-1344-2946	0.053332				5_29238_Desmin-OME TIFF-Export-04.ome.tiff-dupl RED:0001-4236-3312	8.65866				29842_Desmin-OME TIFF-Export-17.ome.tiff-dupl RED:0003-1632-1456	0.478773
					2_29765_Desmin-OME TIFF-Export-05.ome.tiff-dupl GREEN:0003-3180-4404	1.02988				3_29820_Desmin-OME TIFF-Export-08.ome.tiff-dupl GREEN:0003-4624-4400	0.517493				30199_Desmin-OME TIFF-Export-01.ome.tiff-dupl GREEN:0003-1344-2946	2.23603				5_29238_Desmin-OME TIFF-Export-04.ome.tiff-dupl GREEN:0001-4236-3312	10.839				29842_Desmin-OME TIFF-Export-17.ome.tiff-dupl GREEN:0003-1632-1456	1.66586
					2_29765_Desmin-OME TIFF-Export-05.ome.tiff-dupl RED and GREEN:0003-3180-4404	0.035422				3_29820_Desmin-OME TIFF-Export-08.ome.tiff-dupl RED and GREEN:0003-4624-4400	0.014057				30199_Desmin-OME TIFF-Export-01.ome.tiff-dupl RED and GREEN:0003-1344-2946	0.0287				5_29238_Desmin-OME TIFF-Export-04.ome.tiff-dupl RED and GREEN:0001-4236-3312	1.75198				29842_Desmin-OME TIFF-Export-17.ome.tiff-dupl RED and GREEN:0003-1632-1456	0.012584
					2_29765_Desmin-OME TIFF-Export-05.ome.tiff-dupl RED:0003-1308-3816	0.322184				3_29820_Desmin-OME TIFF-Export-08.ome.tiff-dupl RED:0003-4304-3856	0.314608				30199_Desmin-OME TIFF-Export-01.ome.tiff-dupl RED:0003-2010-2796	0.102085				5_29238_Desmin-OME TIFF-Export-04.ome.tiff-dupl RED:00001-05232-03744	9.02019				29842_Desmin-OME TIFF-Export-17.ome.tiff-dupl RED:0003-1248-1040	1.21257
					2_29765_Desmin-OME TIFF-Export-05.ome.tiff-dupl GREEN:0003-1308-3816	0.739744				3_29820_Desmin-OME TIFF-Export-08.ome.tiff-dupl GREEN:0003-4304-3856	0.517595				30199_Desmin-OME TIFF-Export-01.ome.tiff-dupl GREEN:0003-2010-2796	1.29258				5_29238_Desmin-OME TIFF-Export-04.ome.tiff-dupl GREEN:00001-05232-03744	7.65709				29842_Desmin-OME TIFF-Export-17.ome.tiff-dupl GREEN:0003-1248-1040	3.11065
					2_29765_Desmin-OME TIFF-Export-05.ome.tiff-dupl RED and GREEN:0003-1308-3816	0.017266				3_29820_Desmin-OME TIFF-Export-08.ome.tiff-dupl RED and GREEN:0003-4304-3856	0.009542				30199_Desmin-OME TIFF-Export-01.ome.tiff-dupl RED and GREEN:0003-2010-2796	0.071402				5_29238_Desmin-OME TIFF-Export-04.ome.tiff-dupl RED and GREEN:00001-05232-03744	1.36378				29842_Desmin-OME TIFF-Export-17.ome.tiff-dupl RED and GREEN:0003-1248-1040	0.084556
										3_29820_Desmin-OME TIFF-Export-08.ome.tiff-dupl RED and GREEN-dupl RED:0003-3936-7392	0.293626				30199_Desmin-OME TIFF-Export-01.ome.tiff-dupl RED:0003-3330-1980	0.061159									29842_Desmin-OME TIFF-Export-17.ome.tiff-dupl RED:0003-1904-1856	0.479981
										3_29820_Desmin-OME TIFF-Export-08.ome.tiff-dupl RED and GREEN-dupl GREEN:0003-3936-7392	0.400137				30199_Desmin-OME TIFF-Export-01.ome.tiff-dupl GREEN:0003-3330-1980	2.412									29842_Desmin-OME TIFF-Export-17.ome.tiff-dupl GREEN:0003-1904-1856	1.98434
										3_29820_Desmin-OME TIFF-Export-08.ome.tiff-dupl RED and GREEN-dupl RED and GREEN:0003-3936-7392	0.012011				30199_Desmin-OME TIFF-Export-01.ome.tiff-dupl RED and GREEN:0003-3330-1980	0.039094									29842_Desmin-OME TIFF-Export-17.ome.tiff-dupl RED and GREEN:0003-1904-1856	0.020012

## Sheet: Summary
List used for Desmin, Vimentin
	Genotype	Mouse ID	Desmin (% Area)
Group 1	ND_WT (n=6)	29400	0.439918
		30008	0.552105
		30007	0.160517
		24847	0.635219
		24850	1.34407
		24846	0.71632
Group 2	ND_HET (n=6)	29765	0.950016
		30009	0.60856
		24677	1.02076
		23995	0.322147
		23996	0.308517
		24676	0.804097
Group 3	ND_KO (n=6)	29820	0.39463
		29823	0.258335
		29857	0.0575064
		24815	2.36616
		24816	0.941425
		24818	0.743102
Group 4	CDE_WT (n=6)	25505	5.11394
		30199	1.9747
		25579	12.8845
		24463	8.65186
		24288	6.08134
		25509	3.06828
Group 5	CDE_HET (n=6)	24297	4.85859
		22192	10.7817
		22292	4.64843
		25506	14.5222
		29238	7.86968
		23994	7.10682
Group 6	CDE_KO (n=6)	22294	0.763657
		29254	2.85785
		29840	2.49602
		22410	1.42014
		22295	0.29734
		29842	1.97301
