# Supplementary material for: RAGE is a key regulator of ductular reaction-mediated fibrosis during cholestasis
Source: EMBO Rep. 2025 Jan 2;26(3):880–907. doi: 10.1038/s44319-024-00356-7 (PMC11811172; doi:10.1038/s44319-024-00356-7)
Supplement: Supplementary file 7 — Source data Fig. 5 [file 44319_2024_356_MOESM7_ESM.zip]

Archive with 22 entries (19 files):
- Figure 5/
- Figure 5/5A/
- Figure 5/5A/Compensation_Comp_APC_010.fcs
- Figure 5/5A/Compensation_Comp_DAPI1_011.fcs
- Figure 5/5A/Compensation_Comp_DAPI2_012.fcs
- Figure 5/5A/Compensation_Comp_GFP_008.fcs
- Figure 5/5A/Compensation_Comp_mcherry_009.fcs
- Figure 5/5A/Control_FMO_APC_006.fcs
- Figure 5/5A/Control_FMO_DAPI_007.fcs
- Figure 5/5A/Control_Live_dead_005.fcs
- Figure 5/5A/Stained_Cre+HSC_mch_017.fcs
- Figure 5/5A/Stained_Cre_014.fcs
- Figure 5/5A/Stained_EV+HSC_mch_018.fcs
- Figure 5/5A/Stained_EV_013.fcs
- Figure 5/5A/Stained_HSC_015.fcs
- Figure 5/5A/Stained_HSC_mch_016.fcs
- Figure 5/5A/Unstained_Cre_002.fcs
- Figure 5/5A/Unstained_EV_001.fcs
- Figure 5/5A/Unstained_HSC_003.fcs
- Figure 5/5A/Unstained_HSC_mch_004.fcs
- Figure 5/5C/
- Figure 5/5C/FACS_coculture_summary.xlsx
