# Supplementary material for: RAGE is a key regulator of ductular reaction-mediated fibrosis during cholestasis
Source: EMBO Rep. 2025 Jan 2;26(3):880–907. doi: 10.1038/s44319-024-00356-7 (PMC11811172; doi:10.1038/s44319-024-00356-7)
Supplement: Supplementary file 7 — Source data Fig. 5 [file 44319_2024_356_MOESM7_ESM.zip › Figure 5/5C/FACS_coculture_summary.xlsx]

## Sheet: Sheet1
	MIMHSC-mch only		EV+MIMHSC-mch		Cre+MIMHSC-mch
Date	HSC-aSMA High	HSC-aSMA Low	HSC-aSMA High	HSC-aSMA Low	HSC-aSMA High	HSC-aSMA Low
210809	44.6	55.4	71.7	28.3	56.3	43.7
210903	55	45	74	25.4	67.8	32.2
210920	49.3	50.7	63.8	36.2	48.7	51.3
210928	56.3	43.7	77.1	22.9	63.7	36.3
average	51.3	48.7	71.65	28.2	59.125	40.875
