# Supplementary material for: RAGE is a key regulator of ductular reaction-mediated fibrosis during cholestasis
Source: EMBO Rep. 2025 Jan 2;26(3):880–907. doi: 10.1038/s44319-024-00356-7 (PMC11811172; doi:10.1038/s44319-024-00356-7)
Supplement: Supplementary file 8 — Source data Fig. 6 [file 44319_2024_356_MOESM8_ESM.zip]

Archive with 32 entries (24 files):
- Figure 6/
- Figure 6/6A/
- Figure 6/6A/1_Control/
- Figure 6/6A/1_Control/con_aSMA.png
- Figure 6/6A/1_Control/con_BODIPY.png
- Figure 6/6A/1_Control/con_DAPI.png
- Figure 6/6A/1_Control/con_merge.png
- Figure 6/6A/1_Control/Thumbs.db
- Figure 6/6A/2_rTGFB/
- Figure 6/6A/2_rTGFB/rTGFB_aSMA.png
- Figure 6/6A/2_rTGFB/rTGFB_BODIPY.png
- Figure 6/6A/2_rTGFB/rTGFB_DAPI.png
- Figure 6/6A/2_rTGFB/rTGFB_merge.png
- Figure 6/6A/2_rTGFB/Thumbs.db
- Figure 6/6A/3_BEC_WT_CM/
- Figure 6/6A/3_BEC_WT_CM/BEC_WT_CM_aSMA.png
- Figure 6/6A/3_BEC_WT_CM/BEC_WT_CM_BODIPY.png
- Figure 6/6A/3_BEC_WT_CM/BEC_WT_CM_DAPI.png
- Figure 6/6A/3_BEC_WT_CM/BEC_WT_CM_merge.png
- Figure 6/6A/3_BEC_WT_CM/Thumbs.db
- Figure 6/6A/4_BEC_KO_CM/
- Figure 6/6A/4_BEC_KO_CM/BEC_KO_CM_aSMA.png
- Figure 6/6A/4_BEC_KO_CM/BEC_KO_CM_BODIPY.png
- Figure 6/6A/4_BEC_KO_CM/BEC_KO_CM_DAPI.png
- Figure 6/6A/4_BEC_KO_CM/BEC_KO_CM_merge.png
- Figure 6/6A/4_BEC_KO_CM/Thumbs.db
- Figure 6/6B/
- Figure 6/6B/BODIPY quantification.xlsx
- Figure 6/6B/Macro_BODIPY.ijm
- Figure 6/6B/README_BODIPY.txt
- Figure 6/6C/
- Figure 6/6C/Fig 6C_rel expression data.xlsx
