# Supplementary material for: RAGE is a key regulator of ductular reaction-mediated fibrosis during cholestasis
Source: EMBO Rep. 2025 Jan 2;26(3):880–907. doi: 10.1038/s44319-024-00356-7 (PMC11811172; doi:10.1038/s44319-024-00356-7)
Supplement: Supplementary file 8 — Source data Fig. 6 [file 44319_2024_356_MOESM8_ESM.zip › Figure 6/6B/BODIPY quantification.xlsx]

## Sheet: Batch 1
Control
Slice	Count	Total Area	average size	%Area	Particle per cell
replacedmedium_z1_Maximum intensity projection.czi DAPI	2	380.848	190.424	2.091	72
replacedmedium_z1_Maximum intensity projection.czi FOCI	144	35.5	0.247	0.195
replacedmedium_z2_Maximum intensity projection.czi DAPI	4	642.413	160.603	3.527	70.25
replacedmedium_z2_Maximum intensity projection.czi FOCI	281	135.402	0.482	0.743
replacedmedium_z3_Maximum intensity projection.czi DAPI	16	2888.81	180.55	15.862	21.625
replacedmedium_z3_Maximum intensity projection.czi FOCI	346	137.625	0.398	0.756
replacedmedium_z4_Maximum intensity projection.czi DAPI	1	364.245	364.245	2	396	Outlier*
replacedmedium_z4_Maximum intensity projection.czi FOCI	396	173.473	0.438	0.953
TGFB Control
Slice	Count	Total Area	average size	%Area	Particle per cell
TGFB_con_z1_Maximum intensity projection.czi DAPI	12	2064.72	172.06	11.337	32.5
TGFB_con_z1_Maximum intensity projection.czi FOCI	390	128.316	0.329	0.705
TGFB_con_z2_Maximum intensity projection.czi DAPI	24	4043.02	168.459	22.2	10.1667
TGFB_con_z2_Maximum intensity projection.czi FOCI	244	113.31	0.464	0.622
TGFB_con_z3_Maximum intensity projection.czi DAPI	7	1517.77	216.824	8.334	60.4286
TGFB_con_z3_Maximum intensity projection.czi FOCI	423	143.53	0.339	0.788
TGFB_con_z4_Maximum intensity projection.czi DAPI	5	1033.34	206.667	5.674	34.8
TGFB_con_z4_Maximum intensity projection.czi FOCI	174	54.328	0.312	0.298
TGFB_con_z5_Maximum intensity projection.czi DAPI	16	2667.47	166.717	14.647	18.5
TGFB_con_z5_Maximum intensity projection.czi FOCI	296	90.384	0.305	0.496
TGFB
Slice	Count	Total Area	average size	%Area	Particle per cell
TGFb_z1_Maximum intensity projection.czi DAPI	4	515	128.75	2.828	6.25
TGFb_z1_Maximum intensity projection.czi FOCI	25	5.905	0.236	0.032
TGFb_z2_Maximum intensity projection.czi DAPI	2	589.961	294.98	3.239	15
TGFb_z2_Maximum intensity projection.czi FOCI	30	7.989	0.266	0.044
TGFb_z3_Maximum intensity projection.czi DAPI	2	931.627	465.813	5.116	41
TGFb_z3_Maximum intensity projection.czi FOCI	82	28.345	0.346	0.156
TGFb_z4_Maximum intensity projection.czi DAPI	1	229.885	229.885	1.262	2
TGFb_z4_Maximum intensity projection.czi FOCI	2	0.556	0.278	0.003
TGFb_z5_Maximum intensity projection.czi DAPI	2	479.5	239.75	2.633	2
TGFb_z5_Maximum intensity projection.czi FOCI	4	1.251	0.313	0.007
LPC Rage WT CM
Slice	Count	Total Area	average size	%Area	Particle per cell
WT_CM_z1_Maximum intensity projection.czi DAPI	1	160.968	160.968	0.884	22
WT_CM_z1_Maximum intensity projection.czi FOCI	22	5.28	0.24	0.029
WT_CM_z2_Maximum intensity projection.czi DAPI	3	524.17	174.723	2.878	27.3333
WT_CM_z2_Maximum intensity projection.czi FOCI	82	48.422	0.591	0.266
WT_CM_z3_Maximum intensity projection.czi DAPI	1	189.452	189.452	1.04	6
WT_CM_z3_Maximum intensity projection.czi FOCI	6	1.528	0.255	0.008
WT_CM_z4_Maximum intensity projection.czi DAPI	1	179.587	179.587	0.986	33
WT_CM_z4_Maximum intensity projection.czi FOCI	33	8.198	0.248	0.045
WT_CM_z5_Maximum intensity projection.czi DAPI	3	471.788	157.263	2.591	10
WT_CM_z5_Maximum intensity projection.czi FOCI	30	17.368	0.579	0.095
LPC Rage KO CM
Slice	Count	Total Area	average size	%Area	Particle per cell
KO_CM_z1_Maximum intensity projection.czi DAPI	1	348.752	348.752	1.915	194
KO_CM_z1_Maximum intensity projection.czi FOCI	194	47.728	0.246	0.262
KO_CM_z2_Maximum intensity projection.czi DAPI	2	451.78	225.89	2.481	97.5
KO_CM_z2_Maximum intensity projection.czi FOCI	195	94.066	0.482	0.517
KO_CM_z3_Maximum intensity projection.czi DAPI	1	196.19	196.19	1.077	69
KO_CM_z3_Maximum intensity projection.czi FOCI	69	45.088	0.653	0.248
KO_CM_z4_Maximum intensity projection.czi DAPI	2	361.257	180.629	1.984	84.5
KO_CM_z4_Maximum intensity projection.czi FOCI	169	99.068	0.586	0.544
KO_CM_z5_Maximum intensity projection.czi DAPI	3	457.616	152.539	2.513	40.6667
KO_CM_z5_Maximum intensity projection.czi FOCI	122	64.748	0.531	0.356

## Sheet: Batch 2
Control
Slice	Count	Total Area	average size	%Area	Particle per cell
replacedmedium_z1_Maximum intensity projection.czi DAPI	2	267.191	267.191	1.46713	107.5
replacedmedium_z1_Maximum intensity projection.czi FOCI	215	60.4411	0.281121	0.331879
replacedmedium_z2_Maximum intensity projection.czi DAPI	3	332.148	332.148	1.82381	103
replacedmedium_z2_Maximum intensity projection.czi FOCI	309	159.023	0.514636	0.873184
replacedmedium_z3-Maximum intensity projection.czi DAPI	13	2452.52	188.655	13.4666	53.9231
replacedmedium_z3-Maximum intensity projection.czi FOCI	701	465.813	0.664498	2.55775
replacedmedium_z4_Maximum intensity projection.czi DAPI	16	2888.81	180.55	15.8623	28.625
replacedmedium_z4_Maximum intensity projection.czi FOCI	458	221.617	0.483881	1.21689
replacedmedium_z5_Maximum intensity projection.czi DAPI	1	363.411	363.411	1.99547	435	Outlier*
replacedmedium_z5_Maximum intensity projection.czi FOCI	435	218.491	0.502279	1.19972
TGFB
Slice	Count	Total Area	average size	%Area	Particle per cell
TGFb_z1_Maximum intensity projection.czi DAPI	4	515	128.75	2.82783	25.25
TGFb_z1_Maximum intensity projection.czi FOCI	101	26.1217	0.25863	0.143433
TGFb_z2_Maximum intensity projection.czi DAPI	2	603.091	301.546	3.31154	26.5
TGFb_z2_Maximum intensity projection.czi FOCI	53	21.6754	0.40897	0.119019
TGFb_z3_Maximum intensity projection.czi DAPI	2	931.627	465.813	5.11551	48
TGFb_z3_Maximum intensity projection.czi FOCI	96	34.5279	0.359665	0.18959
TGFb_z4_Maximum intensity projection.czi DAPI	1	236.762	236.762	1.30005	4
TGFb_z4_Maximum intensity projection.czi FOCI	4	1.04209	0.260522	0.005722
TGFb_z5_Maximum intensity projection.czi DAPI	2	479.5	239.75	2.6329	5
TGFb_z5_Maximum intensity projection.czi FOCI	10	20.147	0.959383	0.110626
WT CM
Slice	Count	Total Area	average size	%Area	Particle per cell
WT_CM_z1_Maximum intensity projection.czi DAPI	1	169.513	169.513	0.930786	22
WT_CM_z1_Maximum intensity projection.czi FOCI	22	5.27991	0.239996	0.028992
WT_CM_z2_Maximum intensity projection.czi DAPI	3	527.019	175.673	2.89383	24
WT_CM_z2_Maximum intensity projection.czi FOCI	72	43.9761	0.610779	0.24147
WT_CM_z3_Maximum intensity projection.czi DAPI	1	196.121	196.121	1.07689	4
WT_CM_z3_Maximum intensity projection.czi FOCI	4	1.25051	0.312626	0.006866
WT_CM_z4_Maximum intensity projection.czi DAPI	1	178.058	178.058	0.977707	29
WT_CM_z4_Maximum intensity projection.czi FOCI	29	7.22515	0.249143	0.039673
WT_CM_z5_Maximum intensity projection.czi DAPI	3	471.788	157.263	2.59056	7.66667
WT_CM_z5_Maximum intensity projection.czi FOCI	23	12.8524	0.558801	0.070572
KO CM
Slice	Count	Total Area	average size	%Area	Particle per cell
KO_CM_z1_Maximum intensity projection.czi DAPI	1	360.424	360.424	1.97907	186
KO_CM_z1_Maximum intensity projection.czi FOCI	186	43.9066	0.236057	0.241089
KO_CM_z2_Maximum intensity projection.czi DAPI	2	437.747	218.873	2.40364	83
KO_CM_z2_Maximum intensity projection.czi FOCI	166	60.3716	0.363685	0.331497
KO_CM_z3_Maximum intensity projection.czi DAPI	1	196.19	196.19	1.07727	61
KO_CM_z3_Maximum intensity projection.czi FOCI	61	37.2373	0.610447	0.204468
KO_CM_z4_Maximum intensity projection.czi DAPI	2	361.257	180.629	1.98364	75.5
KO_CM_z4_Maximum intensity projection.czi FOCI	151	80.3103	0.531856	0.440979
KO_CM_z5_Maximum intensity projection.czi DAPI	3	468.801	156.267	2.57416	36
KO_CM_z5_Maximum intensity projection.czi FOCI	108	49.1866	0.455431	0.270081

## Sheet: Batch 3
Control
Slice	Count	Total Area	average size	%Area	Particle per cell
con_1_z_Maximum intensity projection.czi DAPI	8	1603.36	200.42	8.80394	47.375
con_1_z_Maximum intensity projection.czi FOCI	379	165.206	0.435899	0.907135
con_2_z_Maximum intensity projection.czi DAPI	11	1952.11	177.464	10.7189	35.7273
con_2_z_Maximum intensity projection.czi FOCI	393	116.783	0.297159	0.641251
con_3_z_Maximum intensity projection.czi DAPI	5	1144.35	228.87	6.28357	84
con_3_z_Maximum intensity projection.czi FOCI	420	150.269	0.357784	0.825119
con_4_z_Maximum intensity projection.czi DAPI	7	1064.88	133.109	5.84717	22.2857
con_4_z_Maximum intensity projection.czi FOCI	156	48.0055	0.307728	0.263596
con_5_z_Maximum intensity projection.czi DAPI	2	1580.36	790.181	8.67767	126
con_5_z_Maximum intensity projection.czi FOCI	252	70.862	0.281198	0.389099
TGFB
Slice	Count	Total Area	average size	%Area	Particle per cell
TGFB_1_z_Maximum intensity projection.czi DAPI	1	497.701	497.701	2.73285	6
TGFB_1_z_Maximum intensity projection.czi FOCI	6	1.18103	0.196839	0.006485
TGFB_2_z_Maximum intensity projection.czi DAPI	1	470.676	470.676	2.58446	14
TGFB_2_z_Maximum intensity projection.czi FOCI	14	2.7789	0.198493	0.015259
TGFB_4_z_Maximum intensity projection.czi DAPI	2	792.566	396.283	1.5667	15
TGFB_4_z_Maximum intensity projection.czi FOCI	30	15.4383	0.514611	0.030518
TGFB_5_z_Maximum intensity projection.czi DAPI	1	450.46	450.46	2.47345	6
TGFB_5_z_Maximum intensity projection.czi FOCI	6	2.36207	0.393678	0.01297
TGFB3_z_Maximum intensity projection.czi DAPI	2	361.396	180.698	1.98441	11.5
TGFB3_z_Maximum intensity projection.czi FOCI	23	7.22515	0.314137	0.039673
WT CM
Slice	Count	Total Area	average size	%Area	Particle per cell
WT_CM_1_z_Maximum intensity projection.czi DAPI	1	465.327	465.327	2.55508	23
WT_CM_1_z_Maximum intensity projection.czi FOCI	23	6.04411	0.262787	0.033188
WT_CM_2_z_Maximum intensity projection.czi DAPI	1	281.642	281.642	1.54648	37
WT_CM_2_z_Maximum intensity projection.czi FOCI	37	7.78092	0.210295	0.042725
WT_CM_3_z_Maximum intensity projection.czi DAPI	2	314.78	157.39	1.72844	70.5
WT_CM_3_z_Maximum intensity projection.czi FOCI	141	49.7423	0.323002	0.273132
WT_CM_4_z_Maximum intensity projection.czi DAPI	2	398.981	199.49	2.19078	98.5	Outlier*
WT_CM_4_z_Maximum intensity projection.czi FOCI	197	41.1972	0.209123	0.226212
WT_CM_5_z_Maximum intensity projection.czi DAPI	2	539.385	269.692	2.96173	38
WT_CM_5_z_Maximum intensity projection.czi FOCI	76	29.4564	0.387584	0.161743
KO CM
Slice	Count	Total Area	average size	%Area	Particle per cell
KO_CM_1_z_Maximum intensity projection.czi DAPI	13	1726.53	132.81	9.48029	18.6923
KO_CM_1_z_Maximum intensity projection.czi FOCI	243	117.339	0.482877	0.644302
KO_CM_2_z_Maximum intensity projection.czi DAPI	3	379.945	126.648	2.08626	24.6667
KO_CM_2_z_Maximum intensity projection.czi FOCI	74	18.6186	0.251603	0.102234
KO_CM_3_z_Maximum intensity projection.czi DAPI	10	1576.05	157.605	8.65402	19.9
KO_CM_3_z_Maximum intensity projection.czi FOCI	199	83.7839	0.421025	0.460052
KO_CM_4_z_Maximum intensity projection.czi DAPI	11	1798.23	163.475	9.87396	17.0909
KO_CM_4_z_Maximum intensity projection.czi FOCI	188	50.9928	0.271239	0.279999
KO_CM_5_z_Maximum intensity projection.czi DAPI	7	1434.12	204.875	7.87468	44.4286
KO_CM_5_z_Maximum intensity projection.czi FOCI	311	114.699	0.368808	0.629807

## Sheet: Batch 4 
Control
Slice	Count	Total Area	average size	%Area	Particle per cell
replaced_medium_z1_Maximum intensity projection.czi DAPI	14	3521.42	251.53	19.3359	48.2857
replaced_medium_z1_Maximum intensity projection.czi FOCI	676	206.959	0.306152	1.1364
replaced_medium_z2_Maximum intensity projection.czi DAPI	1	135.333	135.333	0.743103	22
replaced_medium_z2_Maximum intensity projection.czi FOCI	22	9.03143	0.41052	0.049591
replaced_medium_z3_Maximum intensity projection.czi DAPI	1	301.025	301.025	1.65291	163
replaced_medium_z3_Maximum intensity projection.czi FOCI	163	45.2961	0.27789	0.248718
replaced_medium_z4_Maximum intensity projection.czi DAPI	8	1454.48	181.81	7.98645	43.875
replaced_medium_z4_Maximum intensity projection.czi FOCI	351	123.87	0.352905	0.680161
replaced_medium_z5_Maximum intensity projection.czi DAPI	5	1203.68	240.736	6.60934	55.4
replaced_medium_z5_Maximum intensity projection.czi FOCI	277	71.5567	0.258328	0.392914
replaced_medium_6_z_Maximum intensity projection.czi DAPI	23	3813.28	165.795	20.9385	23.6087
replaced_medium_6_z_Maximum intensity projection.czi FOCI	543	170.277	0.313586	0.934982
TGFB
Slice	Count	Total Area	average size	%Area	Particle per cell
TGFb_z1_Maximum intensity projection.czi DAPI	2	623.794	311.897	3.42522	37.5
TGFb_z1_Maximum intensity projection.czi FOCI	75	26.8859	0.358478	0.147629
TGFb_z2_Maximum intensity projection.czi DAPI	1	546.193	546.193	2.99912	403	Outlier*
TGFb_z2_Maximum intensity projection.czi FOCI	403	133.596	0.331503	0.733566
TGFb_z3_Maximum intensity projection.czi DAPI	2	855.138	427.569	4.69551	152.5	Outlier*
TGFb_z3_Maximum intensity projection.czi FOCI	305	93.0237	0.304996	0.510788
TGFb_z4_Maximum intensity projection.czi DAPI	3	655.473	218.491	3.59917	34.6667
TGFb_z4_Maximum intensity projection.czi FOCI	104	34.111	0.327991	0.187302
TGFb_z5_Maximum intensity projection.czi DAPI	5	1125.8	225.161	6.18172	59.2
TGFb_z5_Maximum intensity projection.czi FOCI	296	169.305	0.571975	0.929642
TGFB_6_z-Orthogonal Projection-02.czi DAPI	1	525.838	525.838	2.88734	17
TGFB_6_z-Orthogonal Projection-02.czi FOCI	17	9.17038	0.539434	0.050354
WT CM
Slice	Count	Total Area	average size	%Area	Particle per cell
WT_CM_z1_Maximum intensity projection.czi DAPI	3	425.589	141.863	2.33688	48.3333
WT_CM_z1_Maximum intensity projection.czi FOCI	145	37.6541	0.259684	0.206757
WT_CM_z2_Maximum intensity projection.czi DAPI	8	1591.62	198.952	8.73947	10.625
WT_CM_z2_Maximum intensity projection.czi FOCI	85	25.8438	0.304045	0.141907
WT_CM_z3_Maximum intensity projection.czi DAPI	9	1569.04	174.337	8.61549	8.77778
WT_CM_z3_Maximum intensity projection.czi FOCI	79	21.9533	0.27789	0.120544
WT_CM_z4_Maximum intensity projection.czi DAPI	6	919.608	153.268	5.04952	25.8333
WT_CM_z4_Maximum intensity projection.czi FOCI	155	49.5339	0.319574	0.271988
WT_CM_z5_Maximum intensity projection.czi DAPI	11	1544.51	140.41	8.48084	12.4545
WT_CM_z5_Maximum intensity projection.czi FOCI	137	35.2921	0.257606	0.193787
WT_CM_z6_Maxproj.czi DAPI	4	633.103	158.276	3.47633	13.25
WT_CM_z6_Maxproj.czi FOCI	53	13.3387	0.251674	0.073242
KO CM
Slice	Count	Total Area	average size	%Area	Particle per cell
KO_CM_z1_Maximum intensity projection.czi DAPI	9	1674.29	186.032	9.19342	94.6667
KO_CM_z1_Maximum intensity projection.czi FOCI	852	624.072	0.732479	3.42674
KO_CM_z2_Maximum intensity projection.czi DAPI	4	832.559	208.14	4.57153	133.5
KO_CM_z2_Maximum intensity projection.czi FOCI	534	262.467	0.491512	1.44119
KO_CM_z3_Maximum intensity projection.czi DAPI	2	1010.9	505.448	5.55077	113.5
KO_CM_z3_Maximum intensity projection.czi FOCI	227	99.3457	0.437646	0.545502
KO_CM_z4_Maximum intensity projection.czi DAPI	7	1014.3	144.9	5.56946	35.2857
KO_CM_z4_Maximum intensity projection.czi FOCI	247	114.491	0.463525	0.628662
KO_CM_z5_Maximum intensity projection.czi DAPI	19	3778.75	198.882	20.7489	53.7895
KO_CM_z5_Maximum intensity projection.czi FOCI	1022	415.793	0.406843	2.2831
KO_CM_z6_Maximum intensity projection.czi DAPI	2	476.79	238.395	2.61803	35.5
KO_CM_z6_Maximum intensity projection.czi FOCI	71	17.9239	0.25245	0.098419
KO_CM_7_z_Maximum intensity projection.czi DAPI	3	898.28	299.427	4.9324	111.667
KO_CM_7_z_Maximum intensity projection.czi FOCI	335	123.175	0.367686	0.676346
KO_CM_8_z_Maximum intensity projection.czi DAPI	1	283.865	283.865	1.55869	228
KO_CM_8_z_Maximum intensity projection.czi FOCI	228	67.8052	0.297391	0.372314

## Sheet: Batch 5
Control
Slice	Count	Total Area	average size	%Area	Particle per cell
replace_medium_1_z_Maximum intensity projection.czi DAPI	18	3160.38	175.576	17.3534	24
replace_medium_1_z_Maximum intensity projection.czi FOCI	432	157.286	0.364088	0.863647
replace_medium_2_z_Maximum intensity projection.czi DAPI	22	3940.62	179.119	21.6377	20.0455
replace_medium_2_z_Maximum intensity projection.czi FOCI	441	133.665	0.303096	0.733948
replace_medium_3_z_Maximum intensity projection.czi DAPI	36	5189.88	144.163	28.4973	15.25
replace_medium_3_z_Maximum intensity projection.czi FOCI	549	315.475	0.574635	1.73225
replace_medium_4_z_Maximum intensity projection.czi DAPI	4	1027.92	256.979	5.64423	164.25
replace_medium_4_z_Maximum intensity projection.czi FOCI	657	313.113	0.47658	1.71928
replace_medium_5_z_Maximum intensity projection.czi DAPI	14	2551.45	182.246	14.0099	25.5714
replace_medium_5_z_Maximum intensity projection.czi FOCI	358	146.101	0.408103	0.802231
TGFB
Slice	Count	Total Area	average size	%Area	Particle per cell
TGFB_1_z_Maximum intensity projection.czi DAPI	1	270.04	270.04	1.48277	18
TGFB_1_z_Maximum intensity projection.czi FOCI	18	5.69675	0.316486	0.031281
TGFB_2_z_Maximum intensity projection.czi DAPI	4	976.923	244.231	5.36423	17
TGFB_2_z_Maximum intensity projection.czi FOCI	68	29.1785	0.429095	0.160217
TGFB_3_z_Maximum intensity projection.czi DAPI	3	868.893	289.631	4.77104	33.3333
TGFB_3_z_Maximum intensity projection.czi FOCI	100	26.2606	0.262606	0.144196
TGFB_4_z_Maximum intensity projection.czi DAPI	3	1126.84	375.615	6.18744	24.3333
TGFB_4_z_Maximum intensity projection.czi FOCI	73	19.2439	0.263615	0.105667
TGFB_5_z_Maximum intensity projection.czi DAPI	3	593.99	197.997	3.26157	17
TGFB_5_z_Maximum intensity projection.czi FOCI	51	15.4924	0.303772	0.085068
WT CM
Slice	Count	Total Area	average size	%Area	Particle per cell
WT_CM_1_z_Maximum intensity projection.czi DAPI	3	893.278	297.759	4.90494	55.6667
WT_CM_1_z_Maximum intensity projection.czi FOCI	167	103.445	0.619429	0.568008
WT_CM_2_z_Maximum intensity projection.czi DAPI	3	563.561	187.854	3.09448	4.66667
WT_CM_2_z_Maximum intensity projection.czi FOCI	14	3.95994	0.282853	0.021744
WT_CM_3_z_Maximum intensity projection.czi DAPI	2	346.529	173.265	1.90277	2
WT_CM_3_z_Maximum intensity projection.czi FOCI	4	1.18103	0.295258	0.006485
WT_CM_4_z_Maximum intensity projection.czi DAPI	8	974.283	121.785	5.34973	5.75
WT_CM_4_z_Maximum intensity projection.czi FOCI	46	20.4944	0.44553	0.112534
WT_CM_5_z_Maximum intensity projection.czi DAPI	4	795.53	198.883	4.36821	16.25
WT_CM_5_z_Maximum intensity projection.czi FOCI	65	51.2707	0.582622	0.281525
KO CM
Slice	Count	Total Area	average size	%Area	Particle per cell
KO_CM_1_z_Maximum intensity projection.czi DAPI	4	864.377	216.094	4.74625	62
KO_CM_1_z_Maximum intensity projection.czi FOCI	248	203.138	0.819104	1.11542
KO_CM_2_z_Maximum intensity projection.czi DAPI	10	1637.68	163.768	8.99239	50.2
KO_CM_2_z_Maximum intensity projection.czi FOCI	502	336.317	0.669953	1.84669
KO_CM_3_z_Maximum intensity projection.czi DAPI	8	1380.56	172.57	7.58057	140.5
KO_CM_3_z_Maximum intensity projection.czi FOCI	1124	479.638	0.426725	2.63367
KO_CM_4_z_Maximum intensity projection.czi DAPI	3	644.566	214.855	3.53928	122.667
KO_CM_4_z_Maximum intensity projection.czi FOCI	368	152.006	0.41306	0.834656
KO_CM_5_z_Maximum intensity projection.czi DAPI	5	1027.71	205.541	5.64308	72.2
KO_CM_5_z_Maximum intensity projection.czi FOCI	361	168.124	0.465716	0.923157
