# Supplementary material for: RAGE is a key regulator of ductular reaction-mediated fibrosis during cholestasis
Source: EMBO Rep. 2025 Jan 2;26(3):880–907. doi: 10.1038/s44319-024-00356-7 (PMC11811172; doi:10.1038/s44319-024-00356-7)
Supplement: Supplementary file 8 — Source data Fig. 6 [file 44319_2024_356_MOESM8_ESM.zip › Figure 6/6B/Macro_BODIPY.ijm]

setSlice(3);
title=getTitle();
roiManager("reset");
run("Select None");

//analyze DAPI
run("Duplicate...", "title=dapi channels=3");
run("Median...", "radius=5");
setAutoThreshold("Default dark");
run("Threshold...");
waitForUser("Please check DAPI threshold");
setOption("BlackBackground", true);
run("Options...", "iterations=1 count=1 black do=Nothing");
run("Convert to Mask");
run("Fill Holes");
run("Watershed");
setAutoThreshold("Default dark");
rename(title+" DAPI");
run("Analyze Particles...", "size=2000-Infinity pixel include summarize add");//change min size for DAPI
close();

//analyze foci
setSlice(2);
run("Duplicate...", "title=foci channels=2");
run("Threshold...");
setThreshold(74, 255);
waitForUser("Please check threshold");
run("Find Maxima...", "prominence=10 above output=[Segmented Particles]");
setAutoThreshold("Default dark");
rename(title+" FOCI");
run("Analyze Particles...", "size=2-Infinity pixel include summarize add");//change min size for FOCI
close();
close();

//display
run("Make Composite");
roiManager("Show None");
roiManager("Show All");
