# Supplementary material for: RAGE is a key regulator of ductular reaction-mediated fibrosis during cholestasis
Source: EMBO Rep. 2025 Jan 2;26(3):880–907. doi: 10.1038/s44319-024-00356-7 (PMC11811172; doi:10.1038/s44319-024-00356-7)
Supplement: Supplementary file 8 — Source data Fig. 6 [file 44319_2024_356_MOESM8_ESM.zip › Figure 6/6B/README_BODIPY.txt]

Quantification of BODIPY counts

1. Open .czi images‌ in ImageJ
2. Run "macro_BODIPY" script
3. Adjust threshold for DAPI counts, select OK to proceed.
4. Adjust threshold for BODIPY counts, select OK to proceed.
5. The numbers of DAPI and BODIPY foci are detected and provided in the "count" column in the summary
6. Calculate the "average BODIPY particle per cell" by dividing the BODIPY foci count by the DAPI foci count
7. Outliers were identified using "identify outliers" analysis in GraphPad PRISM and outlying data points were removed in final graph.
