# Supplementary material for: RAGE is a key regulator of ductular reaction-mediated fibrosis during cholestasis
Source: EMBO Rep. 2025 Jan 2;26(3):880–907. doi: 10.1038/s44319-024-00356-7 (PMC11811172; doi:10.1038/s44319-024-00356-7)
Supplement: Supplementary file 8 — Source data Fig. 6 [file 44319_2024_356_MOESM8_ESM.zip › Figure 6/6C/Fig 6C_rel expression data.xlsx]

## Sheet: MIMHSC Summary
Sample	CT Mean (mActa2)	CT Mean (GAPDH)	ΔCTGOI	ΔCTREF	EGOI^(ΔCTGOI)	EHKG^(ΔCTHKG)	Rel Exp	Log Rel Exp	EGOI	EREF
MIMHSC_untreated 1	19.2954	20.4036	0	0	1	1	1	0	2	2
MIMHSC_TGFB 1	18.1085	20.7301	1.18691	-0.326432	2.27665	0.797507	2.8547	1.51334
MIMHSC_EV CM 1	18.1891	20.274	1.10633	0.129639	2.15298	1.09402	1.96795	0.976694
MIMHSC_Cre CM 1	18.5735	20.3587	0.721968	0.0449424	1.64943	1.03164	1.59884	0.677026
MIMHSC_untreated 2	18.5812	19.9897	0.714235	0.413908	1.64061	1.33229	1.23142	0.300327
MIMHSC_TGFB 2	17.8785	20.5389	1.41696	-0.135283	2.67023	0.910491	2.93274	1.55225
MIMHSC_EV CM 2	18.1696	20.2784	1.1258	0.125221	2.18223	1.09067	2.0008	1.00058
MIMHSC_Cre CM 2	18.4493	20.2743	0.846132	0.129369	1.79767	1.09381	1.64349	0.716763
MIMHSC_untreated 3	19.155	20.3225	0.140402	0.0811158	1.10221	1.05784	1.04195	0.0592866
MIMHSC_TGFB 3	18.0384	20.5583	1.25702	-0.154612	2.39001	0.898374	2.66038	1.41163
MIMHSC_EV CM 3	18.2271	20.2504	1.06834	0.153236	2.09702	1.11206	1.88571	0.915106
MIMHSC_Cre CM 3	18.6679	20.1479	0.627487	0.255712	1.54487	1.19392	1.29394	0.371775
Sample	CT Mean (mCol1a1)	CT Mean (GAPDH)	ΔCTGOI	ΔCTREF	EGOI^(ΔCTGOI)	EHKG^(ΔCTHKG)	Rel Exp	Log Rel Exp	EGOI	EREF
MIMHSC_untreated 1	24.2824	20.4036	0	0	1	1	1	0	2	2
MIMHSC_TGFB 1	22.3696	20.7301	1.91282	-0.326432	3.76544	0.797507	4.72152	2.23925
MIMHSC_EV CM 1	23.5071	20.274	0.775299	0.129639	1.71154	1.09402	1.56445	0.64566
MIMHSC_Cre CM 1	35.2358	20.3587	-10.9534	0.0449424	0.000504311	1.03164	0.000488843	-10.9983
MIMHSC_untreated 2	27.2174	19.9897	-2.93498	0.413908	0.130762	1.33229	0.0981486	-3.34889
MIMHSC_TGFB 2	24.7795	20.5389	-0.497106	-0.135283	0.708527	0.910491	0.778181	-0.361823
MIMHSC_EV CM 2	26.1182	20.2784	-1.83585	0.125221	0.280126	1.09067	0.256837	-1.96107
MIMHSC_Cre CM 2	26.2329	20.2743	-1.95048	0.129369	0.25873	1.09381	0.236539	-2.07985
MIMHSC_untreated 3	26.3394	20.3225	-2.057	0.0811158	0.240315	1.05784	0.227176	-2.13812
MIMHSC_TGFB 3	23.9783	20.5583	0.304131	-0.154612	1.23467	0.898374	1.37434	0.458743
MIMHSC_EV CM 3	25.5422	20.2504	-1.25977	0.153236	0.417611	1.11206	0.375529	-1.41301
MIMHSC_Cre CM 3	26.1112	20.1479	-1.82882	0.255712	0.281494	1.19392	0.235772	-2.08453
