# Supplementary material for: RAGE is a key regulator of ductular reaction-mediated fibrosis during cholestasis
Source: EMBO Rep. 2025 Jan 2;26(3):880–907. doi: 10.1038/s44319-024-00356-7 (PMC11811172; doi:10.1038/s44319-024-00356-7)
Supplement: Supplementary file 9 — Source data Fig. 7 [file 44319_2024_356_MOESM9_ESM.zip]

Archive with 15 entries (11 files):
- Figure 7/
- Figure 7/7A/
- Figure 7/7A/Jag1_qPCR_data_210908.xlsx
- Figure 7/7B/
- Figure 7/7B/JAG1 ELISA_220914.xlsx
- Figure 7/7C/
- Figure 7/7C/Ctrl_z1_aSMA.tif
- Figure 7/7C/Ctrl_z1_BODIPY.tif
- Figure 7/7C/Ctrl_z1_DAPI.tif
- Figure 7/7C/Ctrl_z1_merge.tif
- Figure 7/7C/Jag1_z1_aSMA.tif
- Figure 7/7C/Jag1_z1_BODIPY.tif
- Figure 7/7C/Jag1_z1_DAPI.tif
- Figure 7/7C/Jag1_z1_merge.tif
- Figure 7/7C/Thumbs.db
