# Supplementary material for: RAGE is a key regulator of ductular reaction-mediated fibrosis during cholestasis
Source: EMBO Rep. 2025 Jan 2;26(3):880–907. doi: 10.1038/s44319-024-00356-7 (PMC11811172; doi:10.1038/s44319-024-00356-7)
Supplement: Supplementary file 9 — Source data Fig. 7 [file 44319_2024_356_MOESM9_ESM.zip › Figure 7/7A/Jag1_qPCR_data_210908.xlsx]

## Sheet: Results
Block Type	96well
Chemistry	SYBR_GREEN
Experiment File Name	E:\Backup_driveE\qPCR\Prim_notch test\210908_Rage_jag\210908_Prim.eds
Experiment Run End Time	Not Started
Instrument Type	steponeplus
Passive Reference	ROX
Well	Sample Name	Target Name	Task	Reporter	Quencher	RQ	RQ Min	RQ Max	Cт	Cт Mean	Cт SD	ΔCт	ΔCт Mean	ΔCт SE	HK Control ΔCт Mean	HK Control ΔCт SE	ΔΔCт	Automatic Ct Threshold	Ct Threshold	Automatic Baseline	Baseline Start	Baseline End	Efficiency	Tm1	Tm2	Tm3	Comments	EXPFAIL	MTP
A1	01. Prim EV1	Jag1	UNKNOWN	SYBR	None				23.2341	23.189	0.0480296							TRUE	1.41304	TRUE	3	15	1	82.62				N	N
A2	01. Prim EV1	Jag1	UNKNOWN	SYBR	None				23.1944	23.189	0.0480296							TRUE	1.41304	TRUE	3	15	1	82.62				N	N
A3	01. Prim EV1	Jag1	UNKNOWN	SYBR	None				23.1385	23.189	0.0480296							TRUE	1.41304	TRUE	3	15	1	82.9084				N	N
A10	01. Prim EV1	Hprt	UNKNOWN	SYBR	None	1	0.736908	1.35702	22.9765	23.1169	0.270534		-0.0721251	0.158635			0	TRUE	1.20328	TRUE	3	15	1	79.3384				N	N
A11	01. Prim EV1	Hprt	UNKNOWN	SYBR	None	1	0.736908	1.35702	22.9454	23.1169	0.270534		-0.0721251	0.158635			0	TRUE	1.20328	TRUE	3	15	1	79.3338				N	N
A12	01. Prim EV1	Hprt	UNKNOWN	SYBR	None	1	0.736908	1.35702	23.4288	23.1169	0.270534		-0.0721251	0.158635			0	TRUE	1.20328	TRUE	3	16	1	79.3338				N	N
B1	02. Prim EV2	Jag1	UNKNOWN	SYBR	None				23.777	23.7869	0.0701793							TRUE	1.41304	TRUE	3	15	1	82.62				N	N
B2	02. Prim EV2	Jag1	UNKNOWN	SYBR	None				23.7221	23.7869	0.0701793							TRUE	1.41304	TRUE	3	15	1	82.62				N	N
B3	02. Prim EV2	Jag1	UNKNOWN	SYBR	None				23.8615	23.7869	0.0701793							TRUE	1.41304	TRUE	3	16	1	82.7593				N	N
B10	02. Prim EV2	Hprt	UNKNOWN	SYBR	None	1.53649	1.25169	1.88608	23.1375	23.0951	0.170633		-0.69176	0.106522			-0.619635	TRUE	1.20328	TRUE	3	15	1	79.1894				N	N
B11	02. Prim EV2	Hprt	UNKNOWN	SYBR	None	1.53649	1.25169	1.88608	22.9073	23.0951	0.170633		-0.69176	0.106522			-0.619635	TRUE	1.20328	TRUE	3	15	1	79.3338				N	N
B12	02. Prim EV2	Hprt	UNKNOWN	SYBR	None	1.53649	1.25169	1.88608	23.2406	23.0951	0.170633		-0.69176	0.106522			-0.619635	TRUE	1.20328	TRUE	3	15	1	79.3338				N	N
C1	03. Prim EV3	Jag1	UNKNOWN	SYBR	None				23.6452	23.6836	0.0705668							TRUE	1.41304	TRUE	3	16	1	82.7691				N	N
C2	03. Prim EV3	Jag1	UNKNOWN	SYBR	None				23.7651	23.6836	0.0705668							TRUE	1.41304	TRUE	3	15	1	82.62				N	N
C3	03. Prim EV3	Jag1	UNKNOWN	SYBR	None				23.6406	23.6836	0.0705668							TRUE	1.41304	TRUE	3	15	1	82.9084				N	N
C10	03. Prim EV3	Hprt	UNKNOWN	SYBR	None	1.59064	1.45943	1.73363	22.9099	22.9419	0.0319853		-0.741729	0.0447316			-0.669604	TRUE	1.20328	TRUE	3	14	1	79.3384				N	N
C11	03. Prim EV3	Hprt	UNKNOWN	SYBR	None	1.59064	1.45943	1.73363	22.9739	22.9419	0.0319853		-0.741729	0.0447316			-0.669604	TRUE	1.20328	TRUE	3	15	1	79.3338				N	N
C12	03. Prim EV3	Hprt	UNKNOWN	SYBR	None	1.59064	1.45943	1.73363	22.9419	22.9419	0.0319853		-0.741729	0.0447316			-0.669604	TRUE	1.20328	TRUE	3	14	1	79.3338				N	N
D1	04. Prim Cre1	Jag1	UNKNOWN	SYBR	None				24.1584	24.0321	0.111457							TRUE	1.41304	TRUE	3	16	1	82.471				N	N
D2	04. Prim Cre1	Jag1	UNKNOWN	SYBR	None				23.9907	24.0321	0.111457							TRUE	1.41304	TRUE	3	16	1	82.471				N	N
D3	04. Prim Cre1	Jag1	UNKNOWN	SYBR	None				23.9474	24.0321	0.111457							TRUE	1.41304	TRUE	3	16	1	82.7593				N	N
D10	04. Prim Cre1	Hprt	UNKNOWN	SYBR	None	3.44316	2.62268	4.52032	22.0561	22.1763	0.218153		-1.85586	0.141437			-1.78373	TRUE	1.20328	TRUE	3	14	1	79.3384				N	N
D11	04. Prim Cre1	Hprt	UNKNOWN	SYBR	None	3.44316	2.62268	4.52032	22.0446	22.1763	0.218153		-1.85586	0.141437			-1.78373	TRUE	1.20328	TRUE	3	13	1	79.4829				N	N
D12	04. Prim Cre1	Hprt	UNKNOWN	SYBR	None	3.44316	2.62268	4.52032	22.4281	22.1763	0.218153		-1.85586	0.141437			-1.78373	TRUE	1.20328	TRUE	3	14	1	79.3338				N	N
E1	05. Prim Cre2	Jag1	UNKNOWN	SYBR	None				24.1603	24.1461	0.0125141							TRUE	1.41304	TRUE	3	16	1	82.62				N	N
E2	05. Prim Cre2	Jag1	UNKNOWN	SYBR	None				24.1368	24.1461	0.0125141							TRUE	1.41304	TRUE	3	16	1	82.471				N	N
E3	05. Prim Cre2	Jag1	UNKNOWN	SYBR	None				24.1411	24.1461	0.0125141							TRUE	1.41304	TRUE	3	15	1	82.7593				N	N
E10	05. Prim Cre2	Hprt	UNKNOWN	SYBR	None	3.22284	2.844	3.65216	22.3749	22.3856	0.111851		-1.76046	0.0649802			-1.68833	TRUE	1.20328	TRUE	3	14	1	79.3384				N	N
E11	05. Prim Cre2	Hprt	UNKNOWN	SYBR	None	3.22284	2.844	3.65216	22.2795	22.3856	0.111851		-1.76046	0.0649802			-1.68833	TRUE	1.20328	TRUE	3	14	1	79.3338				N	N
E12	05. Prim Cre2	Hprt	UNKNOWN	SYBR	None	3.22284	2.844	3.65216	22.5025	22.3856	0.111851		-1.76046	0.0649802			-1.68833	TRUE	1.20328	TRUE	3	14	1	79.3338				N	N
F1	06. Prim Cre3	Jag1	UNKNOWN	SYBR	None				23.906	23.9062	0.0366538							TRUE	1.41304	TRUE	3	15	1	82.62				N	N
F2	06. Prim Cre3	Jag1	UNKNOWN	SYBR	None				23.8696	23.9062	0.0366538							TRUE	1.41304	TRUE	3	16	1	82.7691				N	N
F3	06. Prim Cre3	Jag1	UNKNOWN	SYBR	None				23.9429	23.9062	0.0366538							TRUE	1.41304	TRUE	3	16	1	82.9084				N	N
F10	06. Prim Cre3	Hprt	UNKNOWN	SYBR	None	2.8294	2.44869	3.26931	22.2778	22.3336	0.124792		-1.57262	0.0750923			-1.5005	TRUE	1.20328	TRUE	3	14	1	79.3384				N	N
F11	06. Prim Cre3	Hprt	UNKNOWN	SYBR	None	2.8294	2.44869	3.26931	22.2464	22.3336	0.124792		-1.57262	0.0750923			-1.5005	TRUE	1.20328	TRUE	3	14	1	79.4829				N	N
F12	06. Prim Cre3	Hprt	UNKNOWN	SYBR	None	2.8294	2.44869	3.26931	22.4765	22.3336	0.124792		-1.57262	0.0750923			-1.5005	TRUE	1.20328	TRUE	3	14	1	79.3338				N	N
G11	Blank	Jag1	UNKNOWN	SYBR	None				35.4008	35.4008								TRUE	1.41304	TRUE	3	27	1	82.6127				N	N
H11	Blank	Hprt	UNKNOWN	SYBR	None	4.67417			33.104	33.104			-2.29684				-2.22471	TRUE	1.20328	TRUE	3	26	1	76.204				N	N
Analysis Type	Singleplex
Endogenous Control	Jag1
RQ Min/Max Confidence Level	95.0
Reference Sample	01. Prim EV1

## Sheet: Calculation
Sample Name	Target Name	Cт	mean
01. Prim EV1	Hprt	22.9765	23.1169
01. Prim EV1	Hprt	22.9454
01. Prim EV1	Hprt	23.4288
02. Prim EV2	Hprt	23.1375	23.0951
02. Prim EV2	Hprt	22.9073
02. Prim EV2	Hprt	23.2406
03. Prim EV3	Hprt	22.9099	22.9419
03. Prim EV3	Hprt	22.9739
03. Prim EV3	Hprt	22.9419
04. Prim Cre1	Hprt	22.0561	22.1763
04. Prim Cre1	Hprt	22.0446
04. Prim Cre1	Hprt	22.4281
05. Prim Cre2	Hprt	22.3749	22.3856
05. Prim Cre2	Hprt	22.2795
05. Prim Cre2	Hprt	22.5025
06. Prim Cre3	Hprt	22.2778	22.3336
06. Prim Cre3	Hprt	22.2464
06. Prim Cre3	Hprt	22.4765
01. Prim EV1	Jag1	23.2341	23.189
01. Prim EV1	Jag1	23.1944
01. Prim EV1	Jag1	23.1385
02. Prim EV2	Jag1	23.777	23.7869
02. Prim EV2	Jag1	23.7221
02. Prim EV2	Jag1	23.8615
03. Prim EV3	Jag1	23.6452	23.6836
03. Prim EV3	Jag1	23.7651
03. Prim EV3	Jag1	23.6406
04. Prim Cre1	Jag1	24.1584	24.0321
04. Prim Cre1	Jag1	23.9907
04. Prim Cre1	Jag1	23.9474
05. Prim Cre2	Jag1	24.1603	24.1461
05. Prim Cre2	Jag1	24.1368
05. Prim Cre2	Jag1	24.1411
06. Prim Cre3	Jag1	23.906	23.9062
06. Prim Cre3	Jag1	23.8696
06. Prim Cre3	Jag1	23.9429

## Sheet: Summary
Sample	CT Mean (mJag1)	CT Mean (mHprt)	ΔCTGOI	ΔCTREF	EGOI^(ΔCTGOI)	EHKG^(ΔCTHKG)	Rel Exp	Log Rel Exp	EGOI	EREF
1. Prim EV 1	23.189	23.1169	0.494595	-0.175009	1.40892	0.885762	1.59064	0.669604	2	2
2. Prim EV 2	23.7869	23.0951	-0.103245	-0.153214	0.930937	0.899245	1.03524	0.0499687
3. Prim EV 3	23.6836	22.9419	0	0	1	1	1	0
4. Prim Cre 1	24.0321	22.1763	-0.348512	0.765617	0.785394	1.7001	0.46197	-1.11413
5. Prim Cre 2	24.1461	22.3856	-0.462446	0.556284	0.725755	1.47048	0.493551	-1.01873
6. Prim Cre 3	23.9062	22.3336	-0.222559	0.608335	0.857044	1.5245	0.562181	-0.830894
***Note: Prim EV = BEC Rage WT cell; Prim Cre = BEC Rage KO cell
