# Supplementary material for: RAGE is a key regulator of ductular reaction-mediated fibrosis during cholestasis
Source: EMBO Rep. 2025 Jan 2;26(3):880–907. doi: 10.1038/s44319-024-00356-7 (PMC11811172; doi:10.1038/s44319-024-00356-7)
Supplement: Supplementary file 9 — Source data Fig. 7 [file 44319_2024_356_MOESM9_ESM.zip › Figure 7/7B/JAG1 ELISA_220914.xlsx]

## Sheet: Plate layout
	1	2	3	4	5	6	7	8	9	10	11	12
A	Blank	Blank	Plain WME #1	Plain WME #1	Rage KO CM#3	Rage KO CM#3
B	S1	S1	Plain WME #2	Plain WME #2
C	S2	S2	Plain WME #3	Plain WME #3
D	S3	S3	Rage WT CM #1	Rage WT CM #1
E	S4	S4	Rage WT CM #2	Rage WT CM #2
F	S5	S5	Rage WT CM #3	Rage WT CM #3
G	S6	S6	Rage KO CM#1	Rage KO CM#1
H	S7	S7	Rage KO CM#2	Rage KO CM#2

## Sheet: End point
	1. Raw Data (450)
	1	2	3	4	5	6	7	8	9	10	11	12
A	0.073	0.076	0.075	0.074	0.25	0.24
B	0.13	0.135	0.073	0.074
C	0.212	0.211	0.072	0.078
D	0.395	0.378	0.533	0.56
E	0.766	0.781	0.54	0.544
F	1.723	1.776	0.551	0.567
G	2.693	2.705	0.265	0.266
H	3.068	3.002	0.277	0.27
	2. Blank corrected based on Raw Data (450)
	1	2	3	4	5	6	7	8	9	10	11	12		Average of all blanks used
A			0.034	0.033	0.209	0.199
B	0.089	0.094	0.032	0.033
C	0.171	0.17	0.032	0.037
D	0.354	0.337	0.492	0.519
E	0.726	0.74	0.5	0.503
F	1.682	1.735	0.511	0.526
G	2.652	2.664	0.224	0.225
H	3.027	2.961	0.236	0.229
	3. Average over replicates based on Blank corrected (450)
	1	2	3	4	5	6	7	8	9	10	11	12
A			0.034	0.034	0.204	0.204
B	0.091	0.091	0.033	0.033
C	0.17	0.17	0.034	0.034
D	0.346	0.346	0.505	0.505
E	0.733	0.733	0.501	0.501
F	1.708	1.708	0.518	0.518
G	2.658	2.658	0.225	0.225
H	2.994	2.994	0.233	0.233
	4. 4-Parameter fit based on Average (450)
	1	2	3	4	5	6	7	8	9	10	11	12
A			<< Y range	<< Y range	8510.3	8510.3
B	<< Y range	<< Y range	<< Y range	<< Y range
C	203.008	203.008	<< Y range	<< Y range
D	547.272	547.272	23888.3	23888.3
E	1128.82	1128.82	23695.6	23695.6
F	2846.89	2846.89	24460.3	24460.3
G	7517.85	7517.85	9817.38	9817.38
H	16688.7	16688.7	10327.1	10327.1

## Sheet: 4-Parameter fit
User: USER
Path: C:\Program Files (x86)\BMG\CLARIOstar\User\Data\
Test ID: 11
Test Name: JAG1 ELISA
Date: 9/14/2022
Time: 9:24:29 PM
Absorbance			Absorbance values are displayed as OD
Formula:	Y = Bottom + (Top-Bottom) / (1+(EC50/x)^Slope)
	Fit results are based on OD values
Wavelength:	Top	3.15095
	Slope	1.58899
	EC50	2680.49
	log(EC50)	3.42821
	Bottom	0.120974
	r	0.999674
	r²	0.999347

## Sheet: Summary
Sample	Concentration (pg/ml)	Mean	s.d.
Plain WME #1	0	0	0
Plain WME #2	0
Plain WME #3	0
Rage WT CM #1	23888.3	24014.7	397.728
Rage WT CM #2	23695.6
Rage WT CM #3	24460.3
Rage KO CM#1	9817.38	9551.58	937.094
Rage KO CM#2	10327.1
Rage KO CM#3	8510.3
