# Supplementary material for: RAGE is a key regulator of ductular reaction-mediated fibrosis during cholestasis
Source: EMBO Rep. 2025 Jan 2;26(3):880–907. doi: 10.1038/s44319-024-00356-7 (PMC11811172; doi:10.1038/s44319-024-00356-7)
Supplement: Supplementary file 10 — Source data Fig. 8 [file 44319_2024_356_MOESM10_ESM.zip]

Archive with 41 entries (31 files):
- Figure 8/
- Figure 8/8A/
- Figure 8/8A/siJAG1_expt_qPCR_Data_230508.xls
- Figure 8/8B/
- Figure 8/8B/siJAG_expt_ELISA_230517.xlsx
- Figure 8/8C/
- Figure 8/8C/1_Control/
- Figure 8/8C/1_Control/Plain_1-BODIPY.tif
- Figure 8/8C/1_Control/Plain_1-DAPI.tif
- Figure 8/8C/1_Control/Plain_1-merge.tif
- Figure 8/8C/1_Control/Plain_1-SMA.tif
- Figure 8/8C/1_Control/Thumbs.db
- Figure 8/8C/2_BEC Rage WT CM/
- Figure 8/8C/2_BEC Rage WT CM/EV_ctrl_1_BODIPY.tif
- Figure 8/8C/2_BEC Rage WT CM/EV_ctrl_1_DAPI.tif
- Figure 8/8C/2_BEC Rage WT CM/EV_ctrl_1_Merge.tif
- Figure 8/8C/2_BEC Rage WT CM/EV_ctrl_1_SMA.tif
- Figure 8/8C/2_BEC Rage WT CM/Thumbs.db
- Figure 8/8C/3_BEC Rage KO CM/
- Figure 8/8C/3_BEC Rage KO CM/cre_ctrl_1_BODIPY.tif
- Figure 8/8C/3_BEC Rage KO CM/cre_ctrl_1_DAPI.tif
- Figure 8/8C/3_BEC Rage KO CM/cre_ctrl_1_Merge.tif
- Figure 8/8C/3_BEC Rage KO CM/cre_ctrl_1_SMA.tif
- Figure 8/8C/4_BEC Rage WT+siNegative CM/
- Figure 8/8C/4_BEC Rage WT+siNegative CM/siNEG_2_BODIPY.tif
- Figure 8/8C/4_BEC Rage WT+siNegative CM/siNEG_2_DAPI.tif
- Figure 8/8C/4_BEC Rage WT+siNegative CM/siNEG_2_Merge.tif
- Figure 8/8C/4_BEC Rage WT+siNegative CM/siNEG_2_SMA.tif
- Figure 8/8C/4_BEC Rage WT+siNegative CM/Thumbs.db
- Figure 8/8C/5_BEC Rage WT+siJAG1#1 CM/
- Figure 8/8C/5_BEC Rage WT+siJAG1#1 CM/siJAG1_68530_1_BODIPY.tif
- Figure 8/8C/5_BEC Rage WT+siJAG1#1 CM/siJAG1_68530_1_DAPI.tif
- Figure 8/8C/5_BEC Rage WT+siJAG1#1 CM/siJAG1_68530_1_Merge.tif
- Figure 8/8C/5_BEC Rage WT+siJAG1#1 CM/siJAG1_68530_1_SMA.tif
- Figure 8/8C/5_BEC Rage WT+siJAG1#1 CM/Thumbs.db
- Figure 8/8C/6_BEC Rage WT+siJag1#2 CM/
- Figure 8/8C/6_BEC Rage WT+siJag1#2 CM/siJag1_68532_2_BODIPY.tif
- Figure 8/8C/6_BEC Rage WT+siJag1#2 CM/siJag1_68532_2_DAPI.tif
- Figure 8/8C/6_BEC Rage WT+siJag1#2 CM/siJag1_68532_2_Merge.tif
- Figure 8/8C/6_BEC Rage WT+siJag1#2 CM/siJag1_68532_2_SMA.tif
- Figure 8/8C/6_BEC Rage WT+siJag1#2 CM/Thumbs.db
