# Supplementary material for: RAGE is a key regulator of ductular reaction-mediated fibrosis during cholestasis
Source: EMBO Rep. 2025 Jan 2;26(3):880–907. doi: 10.1038/s44319-024-00356-7 (PMC11811172; doi:10.1038/s44319-024-00356-7)
Supplement: Supplementary file 10 — Source data Fig. 8 [file 44319_2024_356_MOESM10_ESM.zip › Figure 8/8A/siJAG1_expt_qPCR_Data_230508.xls]

## Sheet: Results
Block Type	96well
Chemistry	SYBR_GREEN
Experiment File Name	F:\230508_siJAG1_72H.eds
Experiment Run End Time	Not Started
Instrument Type	steponeplus
Passive Reference	ROX
Well	Sample Name	Target Name	Task	Reporter	Quencher	RQ	RQ Min	RQ Max	Cт	Cт Mean	Cт SD	ΔCт	ΔCт Mean	ΔCт SE	HK Control ΔCт Mean	HK Control ΔCт SE	ΔΔCт	Automatic Ct Threshold	Ct Threshold	Automatic Baseline	Baseline Start	Baseline End	Efficiency	Tm1	Tm2	Tm3	Comments	HIGHSD	NOISE	EXPFAIL	MTP
A1	1. EV ctrl_Rep1	JAG1	UNKNOWN	SYBR	None				20.1423	19.9042	0.207947							TRUE	0.31487	TRUE	3	14	1	82.6156				N	N	N	N
A2	1. EV ctrl_Rep1	JAG1	UNKNOWN	SYBR	None				19.8118	19.9042	0.207947							TRUE	0.31487	TRUE	3	14	1	82.6156				N	N	N	N
A3	1. EV ctrl_Rep1	JAG1	UNKNOWN	SYBR	None				19.7584	19.9042	0.207947							TRUE	0.31487	TRUE	3	14	1	82.7545				N	N	N	N
A4	1. EV ctrl_Rep1	GAPDH	UNKNOWN	SYBR	None	1	0.792677	1.26155	16.9726	16.9755	0.0219943		-2.92867	0.120728			0	TRUE	0.859124	TRUE	3	10	1	81.7109				N	N	N	N
A5	1. EV ctrl_Rep1	GAPDH	UNKNOWN	SYBR	None	1	0.792677	1.26155	16.9988	16.9755	0.0219943		-2.92867	0.120728			0	TRUE	0.859124	TRUE	3	10	1	81.5845				N	N	N	N
A6	1. EV ctrl_Rep1	GAPDH	UNKNOWN	SYBR	None	1	0.792677	1.26155	16.9551	16.9755	0.0219943		-2.92867	0.120728			0	TRUE	0.859124	TRUE	3	10	1	81.5845				N	N	N	N
A7	9. EV siJAG1#68532_Rep2	JAG1	UNKNOWN	SYBR	None				20.6825	20.7008	0.0264112							TRUE	0.31487	TRUE	3	15	1	82.9023				N	N	N	N
A8	9. EV siJAG1#68532_Rep2	JAG1	UNKNOWN	SYBR	None				20.6888	20.7008	0.0264112							TRUE	0.31487	TRUE	3	15	1	82.9023				N	N	N	N
A9	9. EV siJAG1#68532_Rep2	JAG1	UNKNOWN	SYBR	None				20.7311	20.7008	0.0264112							TRUE	0.31487	TRUE	3	14	1	82.4676				N	N	N	N
A10	9. EV siJAG1#68532_Rep2	GAPDH	UNKNOWN	SYBR	None	1.74935	1.64559	1.85966	16.9446	16.9653	0.0482794		-3.7355	0.0317724			-0.806822	TRUE	0.859124	TRUE	3	10	1	81.5732				N	N	N	N
A11	9. EV siJAG1#68532_Rep2	GAPDH	UNKNOWN	SYBR	None	1.74935	1.64559	1.85966	16.9308	16.9653	0.0482794		-3.7355	0.0317724			-0.806822	TRUE	0.859124	TRUE	3	10	1	81.5708				N	N	N	N
A12	9. EV siJAG1#68532_Rep2	GAPDH	UNKNOWN	SYBR	None	1.74935	1.64559	1.85966	17.0205	16.9653	0.0482794		-3.7355	0.0317724			-0.806822	TRUE	0.859124	TRUE	3	9	1	81.5708				N	N	N	N
B1	2. EV siNEG_Rep1	JAG1	UNKNOWN	SYBR	None				20.2991	20.2621	0.0456145							TRUE	0.31487	TRUE	3	14	1	82.4665				N	N	N	N
B2	2. EV siNEG_Rep1	JAG1	UNKNOWN	SYBR	None				20.2762	20.2621	0.0456145							TRUE	0.31487	TRUE	3	14	1	82.4665				N	N	N	N
B3	2. EV siNEG_Rep1	JAG1	UNKNOWN	SYBR	None				20.2112	20.2621	0.0456145							TRUE	0.31487	TRUE	3	14	1	82.7545				N	N	N	N
B4	2. EV siNEG_Rep1	GAPDH	UNKNOWN	SYBR	None	1.30008	1.21915	1.38637	16.9874	16.9549	0.0355678		-3.30727	0.0333954			-0.378597	TRUE	0.859124	TRUE	3	10	1	81.5618				N	N	N	N
B5	2. EV siNEG_Rep1	GAPDH	UNKNOWN	SYBR	None	1.30008	1.21915	1.38637	16.9169	16.9549	0.0355678		-3.30727	0.0333954			-0.378597	TRUE	0.859124	TRUE	3	10	1	81.5845				N	N	N	N
B6	2. EV siNEG_Rep1	GAPDH	UNKNOWN	SYBR	None	1.30008	1.21915	1.38637	16.9603	16.9549	0.0355678		-3.30727	0.0333954			-0.378597	TRUE	0.859124	TRUE	3	10	1	81.5845				N	N	N	N
B7	10. Cre ctrl_Rep2	JAG1	UNKNOWN	SYBR	None				20.4976	20.5274	0.0281604							TRUE	0.31487	TRUE	3	14	1	82.9023				N	N	N	N
B8	10. Cre ctrl_Rep2	JAG1	UNKNOWN	SYBR	None				20.5309	20.5274	0.0281604							TRUE	0.31487	TRUE	3	14	1	82.9023				N	N	N	N
B9	10. Cre ctrl_Rep2	JAG1	UNKNOWN	SYBR	None				20.5536	20.5274	0.0281604							TRUE	0.31487	TRUE	3	15	1	82.4676				N	N	N	N
B10	10. Cre ctrl_Rep2	GAPDH	UNKNOWN	SYBR	None	2.68855	2.48105	2.91341	16.1058	16.1719	0.0665782		-4.3555	0.0417359			-1.42683	TRUE	0.859124	TRUE	3	9	1	81.4241				N	N	N	N
B11	10. Cre ctrl_Rep2	GAPDH	UNKNOWN	SYBR	None	2.68855	2.48105	2.91341	16.1709	16.1719	0.0665782		-4.3555	0.0417359			-1.42683	TRUE	0.859124	TRUE	3	9	1	81.4217				N	N	N	N
B12	10. Cre ctrl_Rep2	GAPDH	UNKNOWN	SYBR	None	2.68855	2.48105	2.91341	16.2389	16.1719	0.0665782		-4.3555	0.0417359			-1.42683	TRUE	0.859124	TRUE	3	9	1	81.4217				N	N	N	N
C1	3. EV siJAG1#68530_Rep1	JAG1	UNKNOWN	SYBR	None				21.5927	21.5614	0.0271944							TRUE	0.31487	TRUE	3	16	1	82.4665				N	N	N	N
C2	3. EV siJAG1#68530_Rep1	JAG1	UNKNOWN	SYBR	None				21.5442	21.5614	0.0271944							TRUE	0.31487	TRUE	3	16	1	82.4665				N	N	N	N
C3	3. EV siJAG1#68530_Rep1	JAG1	UNKNOWN	SYBR	None				21.5472	21.5614	0.0271944							TRUE	0.31487	TRUE	3	15	1	82.6054				N	N	N	N
C4	3. EV siJAG1#68530_Rep1	GAPDH	UNKNOWN	SYBR	None	3.50064	3.37332	3.63277	16.8193	16.8251	0.0192961		-4.73629	0.0192516			-1.80762	TRUE	0.859124	TRUE	3	9	1	81.5618				N	N	N	N
C5	3. EV siJAG1#68530_Rep1	GAPDH	UNKNOWN	SYBR	None	3.50064	3.37332	3.63277	16.8466	16.8251	0.0192961		-4.73629	0.0192516			-1.80762	TRUE	0.859124	TRUE	3	10	1	81.4354				N	N	N	N
C6	3. EV siJAG1#68530_Rep1	GAPDH	UNKNOWN	SYBR	None	3.50064	3.37332	3.63277	16.8093	16.8251	0.0192961		-4.73629	0.0192516			-1.80762	TRUE	0.859124	TRUE	3	9	1	81.5845				N	N	N	N
C7	11. EV ctrl_Rep3	JAG1	UNKNOWN	SYBR	None				19.793	19.7909	0.102493							TRUE	0.31487	TRUE	3	14	1	82.7533				N	N	N	N
C8	11. EV ctrl_Rep3	JAG1	UNKNOWN	SYBR	None				19.6874	19.7909	0.102493							TRUE	0.31487	TRUE	3	14	1	82.9023				N	N	N	N
C9	11. EV ctrl_Rep3	JAG1	UNKNOWN	SYBR	None				19.8923	19.7909	0.102493							TRUE	0.31487	TRUE	3	14	1	82.4676				N	N	N	N
C10	11. EV ctrl_Rep3	GAPDH	UNKNOWN	SYBR	None	0.96419	0.859331	1.08184	16.8982	16.9148	0.0152561		-2.87606	0.0598261			0.0526104	TRUE	0.859124	TRUE	3	10	1	81.4241				N	N	N	N
C11	11. EV ctrl_Rep3	GAPDH	UNKNOWN	SYBR	None	0.96419	0.859331	1.08184	16.9281	16.9148	0.0152561		-2.87606	0.0598261			0.0526104	TRUE	0.859124	TRUE	3	9	1	81.4217				N	N	N	N
C12	11. EV ctrl_Rep3	GAPDH	UNKNOWN	SYBR	None	0.96419	0.859331	1.08184	16.9182	16.9148	0.0152561		-2.87606	0.0598261			0.0526104	TRUE	0.859124	TRUE	3	10	1	81.4217				N	N	N	N
D1	4. EV siJAG1#68532_Rep1	JAG1	UNKNOWN	SYBR	None				21.2038	21.0919	0.101901							TRUE	0.31487	TRUE	3	15	1	82.4665				N	N	N	N
D2	4. EV siJAG1#68532_Rep1	JAG1	UNKNOWN	SYBR	None				21.0044	21.0919	0.101901							TRUE	0.31487	TRUE	3	15	1	82.4665				N	N	N	N
D3	4. EV siJAG1#68532_Rep1	JAG1	UNKNOWN	SYBR	None				21.0676	21.0919	0.101901							TRUE	0.31487	TRUE	3	15	1	82.6054				N	N	N	N
D4	4. EV siJAG1#68532_Rep1	GAPDH	UNKNOWN	SYBR	None	1.99508	1.76897	2.25009	17.2068	17.1668	0.0365516		-3.92512	0.0625031			-0.996448	TRUE	0.859124	TRUE	3	10	1	81.5618				N	N	N	N
D5	4. EV siJAG1#68532_Rep1	GAPDH	UNKNOWN	SYBR	None	1.99508	1.76897	2.25009	17.1351	17.1668	0.0365516		-3.92512	0.0625031			-0.996448	TRUE	0.859124	TRUE	3	10	1	81.4354				N	N	N	N
D6	4. EV siJAG1#68532_Rep1	GAPDH	UNKNOWN	SYBR	None	1.99508	1.76897	2.25009	17.1585	17.1668	0.0365516		-3.92512	0.0625031			-0.996448	TRUE	0.859124	TRUE	3	10	1	81.4354				N	N	N	N
D7	12. EV siNEG_Rep3	JAG1	UNKNOWN	SYBR	None				20.2537	20.2007	0.0549971							TRUE	0.31487	TRUE	3	14	1	82.7533				N	Y	N	N
D8	12. EV siNEG_Rep3	JAG1	UNKNOWN	SYBR	None				20.2045	20.2007	0.0549971							TRUE	0.31487	TRUE	3	14	1	82.7533				N	N	N	N
D9	12. EV siNEG_Rep3	JAG1	UNKNOWN	SYBR	None				20.1439	20.2007	0.0549971							TRUE	0.31487	TRUE	3	14	1	82.4676				N	N	N	N
D10	12. EV siNEG_Rep3	GAPDH	UNKNOWN	SYBR	None	1.28635	1.20864	1.36905	16.9214	16.9087	0.0109724		-3.29195	0.0323784			-0.363279	TRUE	0.859124	TRUE	3	10	1	81.4241				N	N	N	N
D11	12. EV siNEG_Rep3	GAPDH	UNKNOWN	SYBR	None	1.28635	1.20864	1.36905	16.9023	16.9087	0.0109724		-3.29195	0.0323784			-0.363279	TRUE	0.859124	TRUE	3	10	1	81.4217				N	N	N	N
D12	12. EV siNEG_Rep3	GAPDH	UNKNOWN	SYBR	None	1.28635	1.20864	1.36905	16.9025	16.9087	0.0109724		-3.29195	0.0323784			-0.363279	TRUE	0.859124	TRUE	3	9	1	81.4217				N	N	N	N
E1	5. Cre ctrl_Rep1	JAG1	UNKNOWN	SYBR	None				20.8611	20.8359	0.0218502							TRUE	0.31487	TRUE	3	15	1	82.4665				N	N	N	N
E2	5. Cre ctrl_Rep1	JAG1	UNKNOWN	SYBR	None				20.8234	20.8359	0.0218502							TRUE	0.31487	TRUE	3	15	1	82.4665				N	N	N	N
E3	5. Cre ctrl_Rep1	JAG1	UNKNOWN	SYBR	None				20.8231	20.8359	0.0218502							TRUE	0.31487	TRUE	3	15	1	82.6054				N	N	N	N
E4	5. Cre ctrl_Rep1	GAPDH	UNKNOWN	SYBR	None	2.93801	2.78044	3.10451	16.3009	16.3523	0.0445405		-4.48351	0.0286431			-1.55484	TRUE	0.859124	TRUE	3	9	1	81.5618				N	N	N	N
E5	5. Cre ctrl_Rep1	GAPDH	UNKNOWN	SYBR	None	2.93801	2.78044	3.10451	16.377	16.3523	0.0445405		-4.48351	0.0286431			-1.55484	TRUE	0.859124	TRUE	3	9	1	81.4354				N	N	N	N
E6	5. Cre ctrl_Rep1	GAPDH	UNKNOWN	SYBR	None	2.93801	2.78044	3.10451	16.3791	16.3523	0.0445405		-4.48351	0.0286431			-1.55484	TRUE	0.859124	TRUE	3	9	1	81.4354				N	N	N	N
E7	13. EV siJAG1#68530_Rep3	JAG1	UNKNOWN	SYBR	None				21.6651	21.6182	0.0449064							TRUE	0.31487	TRUE	3	16	1	82.7533				N	Y	N	N
E8	13. EV siJAG1#68530_Rep3	JAG1	UNKNOWN	SYBR	None				21.6139	21.6182	0.0449064							TRUE	0.31487	TRUE	3	16	1	82.7533				N	N	N	N
E9	13. EV siJAG1#68530_Rep3	JAG1	UNKNOWN	SYBR	None				21.5756	21.6182	0.0449064							TRUE	0.31487	TRUE	3	15	1	82.4676				N	N	N	N
E10	13. EV siJAG1#68530_Rep3	GAPDH	UNKNOWN	SYBR	None	3.28981	3.09627	3.49544	16.9453	16.9715	0.0310001		-4.64668	0.0315045			-1.718	TRUE	0.859124	TRUE	3	10	1	81.4241				N	N	N	N
E11	13. EV siJAG1#68530_Rep3	GAPDH	UNKNOWN	SYBR	None	3.28981	3.09627	3.49544	17.0057	16.9715	0.0310001		-4.64668	0.0315045			-1.718	TRUE	0.859124	TRUE	3	10	1	81.4217				N	N	N	N
E12	13. EV siJAG1#68530_Rep3	GAPDH	UNKNOWN	SYBR	None	3.28981	3.09627	3.49544	16.9636	16.9715	0.0310001		-4.64668	0.0315045			-1.718	TRUE	0.859124	TRUE	3	10	1	81.5708				N	N	N	N
F1	6. EV ctrl_Rep2	JAG1	UNKNOWN	SYBR	None				20.1254	20.1171	0.00887887							TRUE	0.31487	TRUE	3	14	1	82.4665				N	N	N	N
F2	6. EV ctrl_Rep2	JAG1	UNKNOWN	SYBR	None				20.1077	20.1171	0.00887887							TRUE	0.31487	TRUE	3	14	1	82.4665				N	N	N	N
F3	6. EV ctrl_Rep2	JAG1	UNKNOWN	SYBR	None				20.1182	20.1171	0.00887887							TRUE	0.31487	TRUE	3	14	1	82.7545				N	N	N	N
F4	6. EV ctrl_Rep2	GAPDH	UNKNOWN	SYBR	None	1.02228	0.918756	1.13747	17.0825	17.1566	0.0956812		-2.96046	0.0554789			-0.0317885	TRUE	0.859124	TRUE	3	9	1	81.7109				N	N	N	N
F5	6. EV ctrl_Rep2	GAPDH	UNKNOWN	SYBR	None	1.02228	0.918756	1.13747	17.2646	17.1566	0.0956812		-2.96046	0.0554789			-0.0317885	TRUE	0.859124	TRUE	3	10	1	81.4354				N	N	N	N
F6	6. EV ctrl_Rep2	GAPDH	UNKNOWN	SYBR	None	1.02228	0.918756	1.13747	17.1227	17.1566	0.0956812		-2.96046	0.0554789			-0.0317885	TRUE	0.859124	TRUE	3	9	1	81.4354				N	N	N	N
F7	14. EV siJAG1#68532_Rep3	JAG1	UNKNOWN	SYBR	None				20.9961	21.2913	0.54358							TRUE	0.31487	TRUE	3	14	1	82.7533				Y	N	N	N
F8	14. EV siJAG1#68532_Rep3	JAG1	UNKNOWN	SYBR	None				20.9592	21.2913	0.54358							TRUE	0.31487	TRUE	3	15	1	82.7533				Y	N	N	N
F9	14. EV siJAG1#68532_Rep3	JAG1	UNKNOWN	SYBR	None				21.9186	21.2913	0.54358							TRUE	0.31487	TRUE	3	16	1	82.3185				Y	N	N	N
F10	14. EV siJAG1#68532_Rep3	GAPDH	UNKNOWN	SYBR	None	2.41038	1.31003	4.43497	17.0074	17.0934	0.0752729		-4.19794	0.316831			-1.26926	TRUE	0.859124	TRUE	3	10	1	81.4241				N	N	N	N
F11	14. EV siJAG1#68532_Rep3	GAPDH	UNKNOWN	SYBR	None	2.41038	1.31003	4.43497	17.1471	17.0934	0.0752729		-4.19794	0.316831			-1.26926	TRUE	0.859124	TRUE	3	10	1	81.5708				N	N	N	N
F12	14. EV siJAG1#68532_Rep3	GAPDH	UNKNOWN	SYBR	None	2.41038	1.31003	4.43497	17.1257	17.0934	0.0752729		-4.19794	0.316831			-1.26926	TRUE	0.859124	TRUE	3	10	1	81.5708				N	N	N	N
G1	7. EV siNEG_Rep2	JAG1	UNKNOWN	SYBR	None				20.1451	20.0097	0.118854							TRUE	0.31487	TRUE	3	14	1	82.4665				N	N	N	N
G2	7. EV siNEG_Rep2	JAG1	UNKNOWN	SYBR	None				19.9226	20.0097	0.118854							TRUE	0.31487	TRUE	3	13	1	82.4665				N	N	N	N
G3	7. EV siNEG_Rep2	JAG1	UNKNOWN	SYBR	None				19.9614	20.0097	0.118854							TRUE	0.31487	TRUE	3	14	1	82.7545				N	N	N	N
G4	7. EV siNEG_Rep2	GAPDH	UNKNOWN	SYBR	None	1.17402	1.01585	1.35681	16.907	16.8496	0.0532399		-3.16013	0.0751903			-0.231452	TRUE	0.859124	TRUE	3	10	1	81.7109				N	N	N	N
G5	7. EV siNEG_Rep2	GAPDH	UNKNOWN	SYBR	None	1.17402	1.01585	1.35681	16.8018	16.8496	0.0532399		-3.16013	0.0751903			-0.231452	TRUE	0.859124	TRUE	3	9	1	81.5845				N	N	N	N
G6	7. EV siNEG_Rep2	GAPDH	UNKNOWN	SYBR	None	1.17402	1.01585	1.35681	16.84	16.8496	0.0532399		-3.16013	0.0751903			-0.231452	TRUE	0.859124	TRUE	3	10	1	81.5845				N	N	N	N
G7	15. Cre ctrl_Rep3	JAG1	UNKNOWN	SYBR	None				20.5678	20.711	0.130009							TRUE	0.31487	TRUE	3	15	1	82.9023				N	N	N	N
G8	15. Cre ctrl_Rep3	JAG1	UNKNOWN	SYBR	None				20.8215	20.711	0.130009							TRUE	0.31487	TRUE	3	14	1	82.9023				N	N	N	N
G9	15. Cre ctrl_Rep3	JAG1	UNKNOWN	SYBR	None				20.7437	20.711	0.130009							TRUE	0.31487	TRUE	3	14	1	82.4676				N	N	N	N
G10	15. Cre ctrl_Rep3	GAPDH	UNKNOWN	SYBR	None	2.93616	2.47317	3.48584	16.2508	16.2284	0.0833721		-4.48261	0.0891688			-1.55393	TRUE	0.859124	TRUE	3	9	1	81.5732				N	N	N	N
G11	15. Cre ctrl_Rep3	GAPDH	UNKNOWN	SYBR	None	2.93616	2.47317	3.48584	16.1361	16.2284	0.0833721		-4.48261	0.0891688			-1.55393	TRUE	0.859124	TRUE	3	8	1	81.7199				N	N	N	N
G12	15. Cre ctrl_Rep3	GAPDH	UNKNOWN	SYBR	None	2.93616	2.47317	3.48584	16.2983	16.2284	0.0833721		-4.48261	0.0891688			-1.55393	TRUE	0.859124	TRUE	3	9	1	81.5708				N	N	N	N
H1	8. EV siJAG1#68530_Rep2	JAG1	UNKNOWN	SYBR	None				21.3426	21.3155	0.0499676							TRUE	0.31487	TRUE	3	15	1	82.6156				N	N	N	N
H2	8. EV siJAG1#68530_Rep2	JAG1	UNKNOWN	SYBR	None				21.3461	21.3155	0.0499676							TRUE	0.31487	TRUE	3	15	1	82.6156				N	N	N	N
H3	8. EV siJAG1#68530_Rep2	JAG1	UNKNOWN	SYBR	None				21.2579	21.3155	0.0499676							TRUE	0.31487	TRUE	3	15	1	82.9036				N	N	N	N
H4	8. EV siJAG1#68530_Rep2	GAPDH	UNKNOWN	SYBR	None	3.12443	2.79486	3.49286	16.7413	16.7433	0.0869952		-4.57227	0.0579222			-1.64359	TRUE	0.859124	TRUE	3	9	1	81.86				N	N	N	N
H5	8. EV siJAG1#68530_Rep2	GAPDH	UNKNOWN	SYBR	None	3.12443	2.79486	3.49286	16.6573	16.7433	0.0869952		-4.57227	0.0579222			-1.64359	TRUE	0.859124	TRUE	3	9	1	81.5845				N	N	N	N
H6	8. EV siJAG1#68530_Rep2	GAPDH	UNKNOWN	SYBR	None	3.12443	2.79486	3.49286	16.8312	16.7433	0.0869952		-4.57227	0.0579222			-1.64359	TRUE	0.859124	TRUE	3	9	1	81.5845				N	N	N	N
H11	Blank	JAG1	UNKNOWN	SYBR	None				Undetermined									TRUE	0.31487	TRUE	3	39	1	69.6455	61.2979	92.3035		N	N	Y	Y
H12	Blank	GAPDH	UNKNOWN	SYBR	None				Undetermined									TRUE	0.859124	TRUE	3	39	1	68.7511	61.596	79.9311		N	N	Y	Y
Analysis Type	Singleplex
Endogenous Control	JAG1
RQ Min/Max Confidence Level	95.0
Reference Sample	1. EV ctrl 48H

## Sheet: Raw
Sample Name	Target Name	Cт	mean ct
1. EV ctrl_Rep1	JAG1	20.1423	19.9042
1. EV ctrl_Rep1	JAG1	19.8118
1. EV ctrl_Rep1	JAG1	19.7584
1. EV ctrl_Rep1	GAPDH	16.9726	16.9755
1. EV ctrl_Rep1	GAPDH	16.9988
1. EV ctrl_Rep1	GAPDH	16.9551
9. EV siJAG1#68532_Rep2	JAG1	20.6825	20.7008
9. EV siJAG1#68532_Rep2	JAG1	20.6888
9. EV siJAG1#68532_Rep2	JAG1	20.7311
9. EV siJAG1#68532_Rep2	GAPDH	16.9446	16.9653
9. EV siJAG1#68532_Rep2	GAPDH	16.9308
9. EV siJAG1#68532_Rep2	GAPDH	17.0205
2. EV siNEG_Rep1	JAG1	20.2991	20.2621
2. EV siNEG_Rep1	JAG1	20.2762
2. EV siNEG_Rep1	JAG1	20.2112
2. EV siNEG_Rep1	GAPDH	16.9874	16.9549
2. EV siNEG_Rep1	GAPDH	16.9169
2. EV siNEG_Rep1	GAPDH	16.9603
10. Cre ctrl_Rep2	JAG1	20.4976	20.5274
10. Cre ctrl_Rep2	JAG1	20.5309
10. Cre ctrl_Rep2	JAG1	20.5536
10. Cre ctrl_Rep2	GAPDH	16.1058	16.1719
10. Cre ctrl_Rep2	GAPDH	16.1709
10. Cre ctrl_Rep2	GAPDH	16.2389
3. EV siJAG1#68530_Rep1	JAG1	21.5927	21.5614
3. EV siJAG1#68530_Rep1	JAG1	21.5442
3. EV siJAG1#68530_Rep1	JAG1	21.5472
3. EV siJAG1#68530_Rep1	GAPDH	16.8193	16.8251
3. EV siJAG1#68530_Rep1	GAPDH	16.8466
3. EV siJAG1#68530_Rep1	GAPDH	16.8093
11. EV ctrl_Rep3	JAG1	19.793	19.7909
11. EV ctrl_Rep3	JAG1	19.6874
11. EV ctrl_Rep3	JAG1	19.8923
11. EV ctrl_Rep3	GAPDH	16.8982	16.9148
11. EV ctrl_Rep3	GAPDH	16.9281
11. EV ctrl_Rep3	GAPDH	16.9182
4. EV siJAG1#68532_Rep1	JAG1	21.2038	21.0919
4. EV siJAG1#68532_Rep1	JAG1	21.0044
4. EV siJAG1#68532_Rep1	JAG1	21.0676
4. EV siJAG1#68532_Rep1	GAPDH	17.2068	17.1668
4. EV siJAG1#68532_Rep1	GAPDH	17.1351
4. EV siJAG1#68532_Rep1	GAPDH	17.1585
12. EV siNEG_Rep3	JAG1	20.2537	20.2007
12. EV siNEG_Rep3	JAG1	20.2045
12. EV siNEG_Rep3	JAG1	20.1439
12. EV siNEG_Rep3	GAPDH	16.9214	16.9087
12. EV siNEG_Rep3	GAPDH	16.9023
12. EV siNEG_Rep3	GAPDH	16.9025
5. Cre ctrl_Rep1	JAG1	20.8611	20.8359
5. Cre ctrl_Rep1	JAG1	20.8234
5. Cre ctrl_Rep1	JAG1	20.8231
5. Cre ctrl_Rep1	GAPDH	16.3009	16.3523
5. Cre ctrl_Rep1	GAPDH	16.377
5. Cre ctrl_Rep1	GAPDH	16.3791
13. EV siJAG1#68530_Rep3	JAG1	21.6651	21.6182
13. EV siJAG1#68530_Rep3	JAG1	21.6139
13. EV siJAG1#68530_Rep3	JAG1	21.5756
13. EV siJAG1#68530_Rep3	GAPDH	16.9453	16.9715
13. EV siJAG1#68530_Rep3	GAPDH	17.0057
13. EV siJAG1#68530_Rep3	GAPDH	16.9636
6. EV ctrl_Rep2	JAG1	20.1254	20.1171
6. EV ctrl_Rep2	JAG1	20.1077
6. EV ctrl_Rep2	JAG1	20.1182
6. EV ctrl_Rep2	GAPDH	17.0825	17.1566
6. EV ctrl_Rep2	GAPDH	17.2646
6. EV ctrl_Rep2	GAPDH	17.1227
14. EV siJAG1#68532_Rep3	JAG1	20.9961	21.2913
14. EV siJAG1#68532_Rep3	JAG1	20.9592
14. EV siJAG1#68532_Rep3	JAG1	21.9186
14. EV siJAG1#68532_Rep3	GAPDH	17.0074	17.0934
14. EV siJAG1#68532_Rep3	GAPDH	17.1471
14. EV siJAG1#68532_Rep3	GAPDH	17.1257
7. EV siNEG_Rep2	JAG1	20.1451	20.0097
7. EV siNEG_Rep2	JAG1	19.9226
7. EV siNEG_Rep2	JAG1	19.9614
7. EV siNEG_Rep2	GAPDH	16.907	16.8496
7. EV siNEG_Rep2	GAPDH	16.8018
7. EV siNEG_Rep2	GAPDH	16.84
15. Cre ctrl_Rep3	JAG1	20.5678	20.711
15. Cre ctrl_Rep3	JAG1	20.8215
15. Cre ctrl_Rep3	JAG1	20.7437
15. Cre ctrl_Rep3	GAPDH	16.2508	16.2284
15. Cre ctrl_Rep3	GAPDH	16.1361
15. Cre ctrl_Rep3	GAPDH	16.2983
8. EV siJAG1#68530_Rep2	JAG1	21.3426	21.3155
8. EV siJAG1#68530_Rep2	JAG1	21.3461
8. EV siJAG1#68530_Rep2	JAG1	21.2579
8. EV siJAG1#68530_Rep2	GAPDH	16.7413	16.7433
8. EV siJAG1#68530_Rep2	GAPDH	16.6573
8. EV siJAG1#68530_Rep2	GAPDH	16.8312

## Sheet: Rel. expression
Sample	CT Mean (mJAG1)	CT Mean (mGAPDH)	ΔCTGOI	ΔCTREF	EGOI^(ΔCTGOI)	EHKG^(ΔCTHKG)	Rel Exp	Log Rel Exp	EGOI	EREF
1. EV ctrl_Rep1	19.9042	16.9755	0	0	1	1	1	0	2	2
5. Cre ctrl_Rep1	20.8359	16.3523	-0.931684	0.623158	0.524246	1.54024	0.340366	-1.55484
2. EV siNEG_Rep1	20.2621	16.9549	-0.357955	0.020642	0.78027	1.01441	0.769185	-0.378597
3. EV siJAG1#68530_Rep1	21.5614	16.8251	-1.65719	0.150424	0.317055	1.1099	0.285662	-1.80762
4. EV siJAG1#68532_Rep1	21.0919	17.1668	-1.18775	-0.191301	0.438987	0.875816	0.501233	-0.996448
6. EV ctrl_Rep2	20.1171	17.1566	-0.212906	-0.181117	0.862798	0.88202	0.978207	-0.0317885
10. Cre ctrl_Rep2	20.5274	16.1719	-0.623185	0.803645	0.649236	1.74551	0.371947	-1.42683
7. EV siNEG_Rep2	20.0097	16.8496	-0.105543	0.125909	0.929455	1.0912	0.851777	-0.231452
08. EV siJAG1_68530 2	21.3155	16.7433	-1.41136	0.232235	0.375958	1.17465	0.320059	-1.64359
9. EV siJAG1#68532_Rep2	20.7008	16.9653	-0.796607	0.0102158	0.575702	1.00711	0.57164	-0.806822
11. EV ctrl_Rep3	19.7909	16.9148	0.11328	0.0606696	1.08168	1.04295	1.03714	0.0526104
15. Cre ctrl_Rep3	20.711	16.2284	-0.806824	0.747109	0.571639	1.67843	0.34058	-1.55393
12. EV siNEG_Rep3	20.2007	16.9087	-0.296495	0.0667833	0.814228	1.04738	0.777396	-0.363279
13. EV siJAG1#68530_Rep3	21.6182	16.9715	-1.71404	0.00396538	0.304806	1.00275	0.303969	-1.718
14. EV siJAG1#68532_Rep3	21.2913	17.0934	-1.38715	-0.117892	0.382318	0.921533	0.414872	-1.26926
Legend:
EV = BEC Rage WT cell
Cre = BEC Rage KO cell
EV siNEG = BEC Rage WT cell treated with siNegative control
EV siJAG1#68530 = BEC Rage WT cell treated with siJAG1 clone1
EV siJAG1#68532 = BEC Rage WT cell treated with siJAG1 clone1
