# Supplementary material for: RAGE is a key regulator of ductular reaction-mediated fibrosis during cholestasis
Source: EMBO Rep. 2025 Jan 2;26(3):880–907. doi: 10.1038/s44319-024-00356-7 (PMC11811172; doi:10.1038/s44319-024-00356-7)
Supplement: Supplementary file 10 — Source data Fig. 8 [file 44319_2024_356_MOESM10_ESM.zip › Figure 8/8B/siJAG_expt_ELISA_230517.xlsx]

## Sheet: Plate layout
	1	2	3	4	5	6	7	8	9	10	11	12
A	Blank	Blank	Rep 1 - plain	Rep 1 - plain	Rep 2- Cre Ctrl	Rep 2- Cre Ctrl	Rep 3 - EV siJAG1 68530	Rep 3 - EV siJAG1 68530
B	S1	S1	Rep 1- Ev Ctrl	Rep 1- Ev Ctrl	Rep 2 - EV siNEG	Rep 2 - EV siNEG	Rep 3 - EV siJAG1 68532	Rep 3 - EV siJAG1 68532
C	S2	S2	Rep 1- Cre Ctrl	Rep 1- Cre Ctrl	Rep 2 - EV siJAG1 68530	Rep 2 - EV siJAG1 68530
D	S3	S3	Rep 1 - EV siNEG	Rep 1 - EV siNEG	Rep 2 - EV siJAG1 68532	Rep 2 - EV siJAG1 68532
E	S4	S4	Rep 1 - EV siJAG1 68530	Rep 1 - EV siJAG1 68530	Rep 3 - plain	Rep 3 - plain
F	S5	S5	Rep 1 - EV siJAG1 68532	Rep 1 - EV siJAG1 68532	Rep 3- Ev Ctrl	Rep 3- Ev Ctrl
G	S6	S6	Rep 2 - plain	Rep 2 - plain	Rep 3- Cre Ctrl	Rep 3- Cre Ctrl
H	S7	S7	Rep 2- Ev Ctrl	Rep 2- Ev Ctrl	Rep 3 - EV siNEG	Rep 3 - EV siNEG

## Sheet: End point_1
	1. Raw Data (450)
	1	2	3	4	5	6	7	8	9	10	11	12
A	0.042	0.042	0.081	0.083	0.278	0.287	0.233	0.238
B	0.088	0.094	0.467	0.459	0.502	0.501	0.268	0.271
C	0.116	0.108	0.277	0.281	0.248	0.25	0.07	0.074
D	0.171	0.154	0.537	0.518	0.298	0.299
E	0.329	0.29	0.255	0.269	0.072	0.07
F	0.604	0.555	0.289	0.3	0.409	0.418
G	1.176	1.13	0.087	0.078	0.267	0.264
H	2.154	2.002	0.466	0.47	0.493	0.487
	2. Blank corrected based on Raw Data (450)
	1	2	3	4	5	6	7	8	9	10	11	12
A			0.025	0.026	0.221	0.23	0.176	0.181
B	0.031	0.037	0.41	0.402	0.445	0.444	0.211	0.215
C	0.059	0.051	0.22	0.224	0.191	0.193
D	0.114	0.097	0.48	0.461	0.241	0.243
E	0.272	0.233	0.198	0.212	0.015	0.014
F	0.547	0.498	0.233	0.243	0.352	0.361
G	1.119	1.073	0.03	0.021	0.21	0.207
H	2.097	1.945	0.409	0.413	0.436	0.43
	3. Average over replicates based on Blank corrected (450)
	1	2	3	4	5	6	7	8	9	10	11	12
A			0.025	0.025	0.226	0.226	0.178	0.178
B	0.034	0.034	0.406	0.406	0.445	0.445	0.213	0.213
C	0.055	0.055	0.222	0.222	0.192	0.192
D	0.106	0.106	0.471	0.471	0.242	0.242
E	0.253	0.253	0.205	0.205	0.014	0.014
F	0.522	0.522	0.238	0.238	0.357	0.357
G	1.096	1.096	0.025	0.025	0.209	0.209
H	2.021	2.021	0.411	0.411	0.433	0.433
	4. 4-Parameter fit based on Average (450)
	1	2	3	4	5	6	7	8	9	10	11	12
A			1317.18	1317.18	31761	31761	24074.5	24074.5
B	83.864	83.864	63216.3	63216.3	70345.8	70345.8	29625.8	29625.8
C	179.414	179.414	31159.7	31159.7	26312.9	26312.9
D	425.983	425.983	75278.2	75278.2	34447.6	34447.6
E	1207.91	1207.91	28361.7	28361.7	<< Y range	<< Y range
F	2842.57	2842.57	33748.3	33748.3	54248.8	54248.8
G	7214.69	7214.69	1349.67	1349.67	28956.3	28956.3
H	17997.3	17997.3	64126.8	64126.8	68250.7	68250.7

## Sheet: End point
Well Row	Well Col	Content	Raw Data (450)	Blank corrected based on Raw Data (450)	Average over replicates based on Blank corrected (450)
A	1	Blank B	0.042
A	2	Blank B	0.042
A	3	Sample X1	0.081	0.025	0.025
A	4	Sample X1	0.083	0.026	0.025
A	5	Sample X9	0.278	0.221	0.226
A	6	Sample X9	0.287	0.23	0.226
A	7	Sample X17	0.233	0.176	0.178
A	8	Sample X17	0.238	0.181	0.178
B	1	Standard S1	0.088	0.031	0.034
B	2	Standard S1	0.094	0.037	0.034
B	3	Sample X2	0.467	0.41	0.406
B	4	Sample X2	0.459	0.402	0.406
B	5	Sample X10	0.502	0.445	0.445
B	6	Sample X10	0.501	0.444	0.445
B	7	Sample X18	0.268	0.211	0.213
B	8	Sample X18	0.271	0.215	0.213
C	1	Standard S2	0.116	0.059	0.055
C	2	Standard S2	0.108	0.051	0.055
C	3	Sample X3	0.277	0.22	0.222
C	4	Sample X3	0.281	0.224	0.222
C	5	Sample X11	0.248	0.191	0.192
C	6	Sample X11	0.25	0.193	0.192
C	7	Blank B	0.07
C	8	Blank B	0.074
D	1	Standard S3	0.171	0.114	0.106
D	2	Standard S3	0.154	0.097	0.106
D	3	Sample X4	0.537	0.48	0.471
D	4	Sample X4	0.518	0.461	0.471
D	5	Sample X12	0.298	0.241	0.242
D	6	Sample X12	0.299	0.243	0.242
E	1	Standard S4	0.329	0.272	0.253
E	2	Standard S4	0.29	0.233	0.253
E	3	Sample X5	0.255	0.198	0.205
E	4	Sample X5	0.269	0.212	0.205
E	5	Sample X13	0.072	0.015	0.014
E	6	Sample X13	0.07	0.014	0.014
F	1	Standard S5	0.604	0.547	0.522
F	2	Standard S5	0.555	0.498	0.522
F	3	Sample X6	0.289	0.233	0.238
F	4	Sample X6	0.3	0.243	0.238
F	5	Sample X14	0.409	0.352	0.357
F	6	Sample X14	0.418	0.361	0.357
G	1	Standard S6	1.176	1.119	1.096
G	2	Standard S6	1.13	1.073	1.096
G	3	Sample X7	0.087	0.03	0.025
G	4	Sample X7	0.078	0.021	0.025
G	5	Sample X15	0.267	0.21	0.209
G	6	Sample X15	0.264	0.207	0.209
H	1	Standard S7	2.154	2.097	2.021
H	2	Standard S7	2.002	1.945	2.021
H	3	Sample X8	0.466	0.409	0.411
H	4	Sample X8	0.47	0.413	0.411
H	5	Sample X16	0.493	0.436	0.433
H	6	Sample X16	0.487	0.43	0.433

## Sheet: Summary
	Secretory Jag1 concentration (pg/ml)
Sample	Plain medium	Rage WT	Rage KO	Rage WT + siNeg ctrl	Rage WT + siJag1 #68530	Rage KO + siJag1 #68532
Rep1	1317.18	63216.2	31159.7	75278.2	28361.7	33748.3
Rep2	1349.67	64126.8	31761	70345.8	26312.9	34447.6
Rep3	0	54248.8	28956.2	68250.7	24074.5	29625.8
